# Supplementary material for: Effects of soluble CPE on glioma cell migration are associated with mTOR activation and enhanced glucose flux
Source: Oncotarget. 2017 Jun 27;8(40):67567–91. doi: 10.18632/oncotarget.18747 (PMC5620194; doi:10.18632/oncotarget.18747)
Supplement: Supplementary file 2 [file oncotarget-08-67567-s002.xlsx]

## Sheet: Supplementary table 1 - Supplem
Supplementary Table 1: MS-based phosphoproteomic analysis in LNT229 glioma cells upon sCPE overexpression
H/L	A.a.	Charge	Reverse	Potential contaminant	Loc.Prob.	PEP	Score	Delta score	Score for localization	Mass error [ppm]	Intensity	Intensity L	Intensity H	Position	Proteins	Positions within proteins	Leading proteins	Protein	Protein names	Gene Names	Sequence window	Phospho (STY) probabilities	Number of phospho (STY)	Protein group IDs
3.42412	S	2		+	0.996107	0.0252425	53.089	20.338	53.089	1.5576	1299800	86393	1213400	528	CON__Q8VED5	528	CON__Q8VED5	CON__Q8VED5			GGTSILRKTTTVKTSSRRY____________	T(0.496)T(0.496)T(0.006)VKT(0.004)S(0.002)S(0.996)R	2	178
1.90246	T	2			0.910664	0.00039355	88.329	42.438	88.329	1.8941	2453200	525190	1928000	37	E5RJY1;E7ESM1;F5H654;B7Z505;E9PDL6;B3KR80;B7Z446;Q92597	37;75;83;156;258;247;262;328	E5RJY1	E5RJY1	Protein NDRG1	NDRG1	GYMPSASMTRLMRSRTASGSSVTSLDGTRSR	S(0.089)RT(0.911)AS(0.958)GS(0.013)S(0.005)VT(0.019)S(0.005)LDGTR	2	54
1.88405	S	2			0.999373	0.00459364	67.299	67.299	67.299	0.17293	19580000	4874800	14705000	204	A2A3R5;P62753	204;235	A2A3R5	A2A3R5	40S ribosomal protein S6	RPS6	AKEKRQEQIAKRRRLSSLRASTSKSESSQK_	RLS(0.999)S(0.929)LRAS(0.433)T(0.353)S(0.286)K	3	5
1.81975	S	2			1	0.000157344	93.342	73.672	93.342	0.76209	37139000	9784100	27355000	569	O00567	569	O00567	O00567	Nucleolar protein 56	NOP56	SGSKKKRKFSKEEPVSSGPEEAVGKSSSKKK	EEPVS(1)S(1)GPEEAVGK	2	425
1.81975	S	2			1	0.000157344	93.342	73.672	93.342	0.76209	37139000	9784100	27355000	570	O00567	570	O00567	O00567	Nucleolar protein 56	NOP56	GSKKKRKFSKEEPVSSGPEEAVGKSSSKKKK	EEPVS(1)S(1)GPEEAVGK	2	425
1.81418	S	2			0.979012	3.76779e-05	100.07	75.792	100.07	1.0593	3831000	1086500	2744400	42	E5RJY1;E7ESM1;F5H654;B7Z505;E9PDL6;B3KR80;B7Z446;Q92597	42;80;88;161;263;252;267;333	E5RJY1	E5RJY1	Protein NDRG1	NDRG1	ASMTRLMRSRTASGSSVTSLDGTRSRSHTSE	T(0.012)AS(0.975)GS(0.033)S(0.979)VT(0.289)S(0.711)LDGTR	3	54
1.74485	S	2			0.711142	3.76779e-05	100.07	75.792	100.07	1.0593	3831000	1086500	2744400	45	E5RJY1;E7ESM1;F5H654;B7Z505;E9PDL6;B3KR80;B7Z446;Q92597	45;83;91;164;266;255;270;336	E5RJY1	E5RJY1	Protein NDRG1	NDRG1	TRLMRSRTASGSSVTSLDGTRSRSHTSEGTR	T(0.012)AS(0.975)GS(0.033)S(0.979)VT(0.289)S(0.711)LDGTR	3	54
1.7405	T	2			0.574247	4.49251e-05	122.75	97.449	122.75	0.86891	282560	62957	219600	773	P46100-2;P46100-5;P46100-3;P46100-4;P46100;F8WDE0;P46100-6	773;822;860;939;977;904;909	P46100-2	P46100-2	Transcriptional regulator ATRX	ATRX	SDIAEKFLKKDQSDETSEDDKKQSKKGTEEK	DQSDET(0.574)S(0.426)EDDKK	1	496
1.70057	S	2			1	1.62784e-06	131.82	131.82	131.82	-0.192	21579000	5583800	15995000	3	F6RFD5;P60981	3;3	F6RFD5	F6RFD5	Destrin	DSTN	_____________MASGVQVADEVCRIFYDM	AS(1)GVQVADEVCR	1	318
1.6755	T	2			0.772897	4.99939e-05	98.299	75.006	98.299	0.42542	1466300	410470	1055800	44	E5RJY1;E7ESM1;F5H654;B7Z505;E9PDL6;B3KR80;B7Z446;Q92597	44;82;90;163;265;254;269;335	E5RJY1	E5RJY1	Protein NDRG1	NDRG1	MTRLMRSRTASGSSVTSLDGTRSRSHTSEGT	S(0.076)RT(0.046)AS(0.735)GS(0.236)S(0.504)VT(0.773)S(0.63)LDGTR	3	54
1.6017	S	3	+		0.899764	0.0346212	42.679	14.754	42.679	-1.647	1220100	510280	709810	123			REV__B8ZZD9	REV__B8ZZD9				EVS(0.113)S(0.116)CPS(0.9)S(0.871)GDVEEKRK		729
1.6017	S	3	+		0.871162	0.0346212	42.679	14.754	42.679	-1.647	1220100	510280	709810	124			REV__B8ZZD9	REV__B8ZZD9				EVS(0.113)S(0.116)CPS(0.9)S(0.871)GDVEEKRK		729
1.5726	S	3			0.81873	0.00611774	43.768	25.756	43.768	0.82737	3474000	1174100	2299900	171	F8VWE3;H0Y435;I3L170;F8WAB2;C9JSN6;C9JDD6;P10636-3;P10636-2;P10636-4;P10636-6;P10636-5;P10636-7;P10636-8;P10636;P10636-9	171;219;296;314;713;731;271;307;336;338;365;367;396;713;731	F8VWE3	F8VWE3	Microtubule-associated protein;Microtubule-associated protein tau	MAPT	NAKAKTDHGAEIVYKSPVVSGDTSPRHLSNV	AKT(0.001)DHGAEIVY(0.117)KS(0.819)PVVS(0.2)GDT(0.908)S(0.955)PR	3	157
1.5726	S	3			0.954953	0.00611774	43.768	25.756	43.768	0.82737	3474000	1174100	2299900	179	F8VWE3;H0Y435;I3L170;F8WAB2;C9JSN6;C9JDD6;P10636-3;P10636-2;P10636-4;P10636-6;P10636-5;P10636-7;P10636-8;P10636;P10636-9	179;227;304;322;721;739;279;315;344;346;373;375;404;721;739	F8VWE3	F8VWE3	Microtubule-associated protein;Microtubule-associated protein tau	MAPT	GAEIVYKSPVVSGDTSPRHLSNVSSTGSIDM	AKT(0.001)DHGAEIVY(0.117)KS(0.819)PVVS(0.2)GDT(0.908)S(0.955)PR	3	157
1.5726	T	3			0.907596	0.00611774	43.768	25.756	43.768	0.82737	3474000	1174100	2299900	178	F8VWE3;H0Y435;I3L170;F8WAB2;C9JSN6;C9JDD6;P10636-3;P10636-2;P10636-4;P10636-6;P10636-5;P10636-7;P10636-8;P10636;P10636-9	178;226;303;321;720;738;278;314;343;345;372;374;403;720;738	F8VWE3	F8VWE3	Microtubule-associated protein;Microtubule-associated protein tau	MAPT	HGAEIVYKSPVVSGDTSPRHLSNVSSTGSID	AKT(0.001)DHGAEIVY(0.117)KS(0.819)PVVS(0.2)GDT(0.908)S(0.955)PR	3	157
1.50203	S	2			1	7.85969e-06	119.77	64.823	119.77	-0.17825	162920000	47972000	114950000	3	E9PS23;E9PP50;P23528	3;3;3	E9PS23	E9PS23	Cofilin-1	CFL1	_____________MASGVAVSDGVIKVFNDM	AS(1)GVAVSDGVIK	1	261
1.25236	S	2			0.864954	0.0229156	66.267	16.159	66.267	0.29331	2510400	540920	1969500	12	Q5VW31;Q5VW27;Q5VW30;Q5VW26;G3V1P1;O00712;H7BYE8;Q5VW29	12;264;264;264;12;264;290;264	Q5VW31	Q5VW31	Nuclear factor 1;Nuclear factor 1 B-type	NFIB	____MNSGVNLQRSLSSPPSSKRPKTISIDE	SLS(0.865)S(0.134)PPSSK	1	345
1.22225	T	3			0.902663	0.000110167	75.483	75.483	75.483	0.37739	7892300	2551600	5340700	458	P08670	458	P08670	P08670	Vimentin	VIM	LIKTVETRDGQVINETSQHHDDLE_______	TVETRDGQVINET(0.903)S(0.097)QHHDDLE	1	468
1.21599	S	2			0.998691	0.00296115	80.411	54.916	80.411	0.06304	2317100	692640	1624500	99	C9JXK0;Q14739	99;99	C9JXK0	C9JXK0	Lamin-B receptor	LBR	SRSPGRPPKSARRSASASHQADIKEARREVE	S(0.998)AS(0.999)AS(0.003)HQADIK	2	174
1.21294	S	3			0.69449	0.0136482	41.597	24.636	41.597	-0.073382	2922700	867750	2055000	214	H0YGJ6;A0JP02;B4DJX4;E7EME8;F5GZL3;Q9HAU0-5;F5H0I0;Q9HAU0;Q9HAU0-2;Q9HAU0-4;E9PHQ3	214;691;888;922;1095;877;915;933;991;996;1099	H0YGJ6	H0YGJ6	Pleckstrin homology domain-containing family A member 5	PLEKHA5	REKKKGLNVIGASDQSPLQSPSNLRDNPFRT	GLNVIGAS(0.226)DQS(0.694)PLQS(0.212)PS(0.868)NLRDNPFR	2	1
1.21294	S	3			0.867848	0.0136482	41.597	24.636	41.597	-0.073382	2922700	867750	2055000	220	H0YGJ6;A0JP02;B4DJX4;E7EME8;F5GZL3;Q9HAU0-5;F5H0I0;Q9HAU0;Q9HAU0-2;Q9HAU0-4;E9PHQ3	220;697;894;928;1101;883;921;939;997;1002;1105	H0YGJ6	H0YGJ6	Pleckstrin homology domain-containing family A member 5	PLEKHA5	LNVIGASDQSPLQSPSNLRDNPFRTTQTRRR	GLNVIGAS(0.226)DQS(0.694)PLQS(0.212)PS(0.868)NLRDNPFR	2	1
1.20777	S	3			0.96387	0.00667914	47.016	22.95	47.016	0.86897	1727600	560400	1167200	615	P46100-2;P46100-5;P46100-3;P46100-4;P46100;F8WDE0;P46100-6	615;664;702;781;819;746;751	P46100-2	P46100-2	Transcriptional regulator ATRX	ATRX	SKKKRQTQSESSNYDSELEKEIKSMSKIGAA	RQTQSESS(0.003)NY(0.033)DS(0.964)ELEK	1	496
1.16819	S	3			0.996833	0.013063	61.657	39.079	61.657	0.47477	1681900	608020	1073900	270	Q9H3N1	270	Q9H3N1	Q9H3N1	Thioredoxin-related transmembrane protein 1	TMX1	EGTNKDFPQNAIRQRSLGPSLATDKS_____	QRS(0.997)LGPS(0.003)LATDKS	1	672
1.16813	S	2			0.988539	1.25808e-07	141.85	101.18	141.85	-0.32943	10579000	2817900	7761100	39	E5RJY1;E7ESM1;F5H654;B7Z505;E9PDL6;B3KR80;B7Z446;Q92597	39;77;85;158;260;249;264;330	E5RJY1	E5RJY1	Protein NDRG1	NDRG1	MPSASMTRLMRSRTASGSSVTSLDGTRSRSH	T(0.011)AS(0.989)GSSVTSLDGTR	1;2;3	54
1.13067	S	3			0.703068	0.00623215	49.851	49.851	49.851	-0.17002	5163700	1831100	3332600	231	B7Z341;F8WBF9;Q5TH30;Q9UGV2-3;Q9UGV2-2;Q9UGV2	231;240;348;246;323;335	B7Z341	B7Z341	Protein NDRG3	NDRG3	SMTRLARSRTHSTSSSLGSGESPFSRSVTSN	S(0.109)RT(0.189)HS(0.339)T(0.181)S(0.205)S(0.273)S(0.703)LGSGESPFSR	2	122
1.08936	S	3			0.88111	0.00191093	54.711	34.532	54.466	-0.2504	11984000	5129400	6854700	220	Q09666	220	Q09666	Q09666	Neuroblast differentiation-associated protein AHNAK	AHNAK	VIRLPSGSGAASPTGSAVDIRAGAISASGPE	T(0.004)VIRLPS(0.412)GS(0.534)GAAS(0.907)PT(0.261)GS(0.881)AVDIR	2;3	532
1.08508	T	2			1	2.9872e-06	116.6	116.6	116.6	-0.36865	45867000	16132000	29735000	234	P06748-3;P06748-2;P06748	234;205;234	P06748-3	P06748-3	Nucleophosmin	NPM1	TPRSKGQESFKKQEKTPKTPKGPSSVEDIKA	T(1)PKT(0.995)PKGPS(0.004)S(0.001)VEDIK	2	465
1.08508	T	2			0.994914	2.9872e-06	116.6	116.6	116.6	-0.36865	45867000	16132000	29735000	237	P06748-3;P06748-2;P06748	237;208;237	P06748-3	P06748-3	Nucleophosmin	NPM1	SKGQESFKKQEKTPKTPKGPSSVEDIKAKMQ	T(1)PKT(0.995)PKGPS(0.004)S(0.001)VEDIK	2	465
1.08018	S	2			1	3.0425e-26	205.55	154.02	205.55	0.10285	38224000	10176000	28048000	1066	H7BYG6;Q12789-3;Q12789	1066;1068;1068	H7BYG6	H7BYG6	General transcription factor 3C polypeptide 1	GTF3C1	VRCPRVRKNSSTDQGSDEEGSLQKEQESAMD	NSSTDQGS(1)DEEGSLQK	1;2	402
1.07738	S	4			0.698802	0.00655801	40.8	29.991	40.8	-0.27295	12810000	4031400	8778900	12	P50443	12	P50443	P50443	Sulfate transporter	SLC26A2	____MSSESKEQHNVSPRDSAEGNDSYPSGI	EQHNVS(0.699)PRDS(0.538)AEGNDS(0.388)Y(0.353)PS(0.022)GIHLELQR	2	503
1.07738	S	4			0.538427	0.00655801	40.8	29.991	40.8	-0.27295	12810000	4031400	8778900	16	P50443	16	P50443	P50443	Sulfate transporter	SLC26A2	MSSESKEQHNVSPRDSAEGNDSYPSGIHLEL	EQHNVS(0.699)PRDS(0.538)AEGNDS(0.388)Y(0.353)PS(0.022)GIHLELQR	2	503
1.07676	S	3			0.864959	3.61539e-05	84.159	68.638	55.871	0.002735	1976700	685580	1291100	152	Q5H907;Q5H909;H7BXW3;Q9UNF1-2;Q9UNF1	152;134;172;172;190	Q5H907	Q5H907	Melanoma-associated antigen D2	MAGED2	KKARKVKHLDGEEDGSSDQSQASGTTGGRRV	HLDGEEDGS(0.865)S(0.141)DQS(0.884)QAS(0.067)GT(0.021)T(0.021)GGRR	2	399
1.07676	S	3			0.997145	0.00229965	72.231	46.413	72.231	-0.16317	1976700	685580	1291100	156	Q5H907;Q5H909;H7BXW3;Q9UNF1-2;Q9UNF1	156;138;176;176;194	Q5H907	Q5H907	Melanoma-associated antigen D2	MAGED2	KVKHLDGEEDGSSDQSQASGTTGGRRVSKAR	HLDGEEDGS(0.079)S(0.922)DQS(0.997)QAS(0.891)GT(0.088)T(0.022)GGR	2;3	399
1.03872	S	2			0.89327	0.00261738	50.285	18.368	50.285	-0.21184	6354400	2531900	3822600	155	E9PRB3;Q5QJE6	155;148	E9PRB3	E9PRB3	Deoxynucleotidyltransferase terminal-interacting protein 2	DNTTIP2	ESYTEEIVSEAESHVSGISRIV_________	ES(0.294)Y(0.008)T(0.462)EEIVS(0.837)EAES(0.469)HVS(0.893)GIS(0.036)R	3	264
1.03372	S	3			0.70338	0.00887538	51.03	51.03	51.03	-0.27873	3219600	1135800	2083800	41	F8VWE3;H0Y435;I3L170;F8WAB2;C9JSN6;C9JDD6;P10636-3;P10636-2;P10636-4;P10636-6;P10636-5;P10636-7;P10636-8;P10636;P10636-9	41;89;166;184;552;570;141;177;206;177;235;206;235;552;570	F8VWE3	F8VWE3	Microtubule-associated protein;Microtubule-associated protein tau	MAPT	QREPKKVAVVRTPPKSPSSAKSRLQTAPVPM	VAVVRT(0.999)PPKS(0.703)PS(0.238)S(0.06)AK	2	157
1.03372	T	3			0.998515	0.00887538	51.03	51.03	51.03	-0.27873	3219600	1135800	2083800	37	F8VWE3;H0Y435;I3L170;F8WAB2;C9JSN6;C9JDD6;P10636-3;P10636-2;P10636-4;P10636-6;P10636-5;P10636-7;P10636-8;P10636;P10636-9	37;85;162;180;548;566;137;173;202;173;231;202;231;548;566	F8VWE3	F8VWE3	Microtubule-associated protein;Microtubule-associated protein tau	MAPT	DRKDQREPKKVAVVRTPPKSPSSAKSRLQTA	VAVVRT(0.999)PPKS(0.703)PS(0.238)S(0.06)AK	2	157
1.00101	T	3			0.702472	0.0110911	41.047	41.047	41.047	0.41141	22739000	8304100	14435000	298	E9PPJ0;Q13435;E9PJ04;H0YCG1	298;315;313;309	E9PPJ0	E9PPJ0	Splicing factor 3B subunit 2	SF3B2	ARSSLGQSASETEEDTVSVSKKEKNRKRRNR	S(0.008)S(0.008)LGQS(0.462)AS(0.534)ET(0.279)EEDT(0.702)VS(0.006)VS(0.002)KK	2	262
0.999423	S	2			1	9.41653e-11	168.55	168.55	168.55	0.52418	18468000	7821000	10647000	563	Q14978;Q14978-3;Q14978-2	563;564;573	Q14978	Q14978	Nucleolar and coiled-body phosphoprotein 1	NOLC1	GTSALTAQNGKAAKNSEEEEEEKKKAAVVVS	AAKNS(1)EEEEEEK	1	550
0.985865	S	2			0.989009	1.61156e-06	109.44	109.44	109.44	-0.63144	9065400	3371200	5694200	5735	Q09666	5735	Q09666	Q09666	Neuroblast differentiation-associated protein AHNAK	AHNAK	SKPKGKGGVTGSPEASISGSKGDLKSSKASL	GGVT(0.263)GS(0.737)PEAS(0.989)IS(0.085)GS(0.926)KGDLK	2;3	532
0.962216	S	2			0.603493	1.04927e-05	111.57	85.654	111.57	0.53374	2906300	1024700	1881500	1069	B7ZLX3;F5H2E2;F5GWM7;E7EUA5;F8WA11;Q7Z460-2;F5GWS0;Q7Z460-3;Q7Z460	1069;837;847;1063;1086;1063;1070;1086;1091	B7ZLX3	B7ZLX3	CLIP-associating protein 1	CLASP1	LLHNHLKNSSNTSVGSPSNTIGRTPSRHTSS	NSSNTS(0.008)VGS(0.603)PS(0.364)NT(0.024)IGR	1	135
0.955759	S	2			0.964774	5.28569e-10	152.64	133.73	152.64	-0.52054	7067800	2677300	4390500	204	Q8TEA8	204	Q8TEA8	Q8TEA8	D-tyrosyl-tRNA(Tyr) deacylase 1	DTD1	RKEDRSASSGAEGDVSSEREP__________	S(0.002)AS(0.148)S(0.85)GAEGDVS(0.965)S(0.035)EREP	2	620
0.925696	S	3			0.994408	0.000178721	76.152	57.918	76.152	-0.87789	10233000	3756300	6476400	91	Q5JPT3;H7BYR7;Q5JPT1;Q96B97-2;Q96B97	91;91;130;146;183	Q5JPT3	Q5JPT3	SH3 domain-containing kinase-binding protein 1	SH3KBP1	EQLSKSSLRETTGSESDGGDSSSTKSEGANG	SSLRETTGSES(0.994)DGGDS(0.004)S(0.001)STK	1	403
0.921284	S	3			0.984327	0.000472213	71.289	71.289	71.289	-0.22002	16544000	7587900	8955900	151	C9J4K0;B4E2G9;Q9BVC5	151;189;193	C9J4K0	C9J4K0	Ashwin	C2orf49	THRKSPSGPVKSPPLSPVGTTPVKLKRAAPK	S(0.714)PS(0.312)GPVKS(0.973)PPLS(0.984)PVGT(0.013)T(0.002)PVK	2;3	103
0.911193	S	3			1	0.000442543	69.084	69.084	69.084	0.18638	64169000	24954000	39215000	1639	Q92614-2;Q92614	1639;1970	Q92614-2	Q92614-2	Unconventional myosin-XVIIIa	MYO18A	MVTKYQKRKNKLEGDSDVDSELEDRVDGVKS	NKLEGDS(1)DVDS(1)ELEDRVDGVK	2	629
0.911193	S	3			1	0.000442543	69.084	69.084	69.084	0.18638	64169000	24954000	39215000	1643	Q92614-2;Q92614	1643;1974	Q92614-2	Q92614-2	Unconventional myosin-XVIIIa	MYO18A	YQKRKNKLEGDSDVDSELEDRVDGVKSWLSK	NKLEGDS(1)DVDS(1)ELEDRVDGVK	2	629
0.910042	T	2			1	0.000302004	108.97	108.97	108.97	0.041291	7374000	2804800	4569200	607	Q14978;Q14978-3;Q14978-2	607;608;617	Q14978	Q14978	Nucleolar and coiled-body phosphoprotein 1	NOLC1	AKEAETPQAKKIKLQTPNTFPKRKKGEKRAS	LQT(1)PNT(1)FPK	2	550
0.910042	T	2			1	0.000302004	108.97	108.97	108.97	0.041291	7374000	2804800	4569200	610	Q14978;Q14978-3;Q14978-2	610;611;620	Q14978	Q14978	Nucleolar and coiled-body phosphoprotein 1	NOLC1	AETPQAKKIKLQTPNTFPKRKKGEKRASSPF	LQT(1)PNT(1)FPK	2	550
0.882604	S	3			0.726086	0.00597412	48.919	31.739	48.919	-0.14734	9243000	3298100	5944900	104	O00512	104	O00512	O00512	B-cell CLL/lymphoma 9 protein	BCL9	AGNGAKGKGKRERSISADSFDQRDPGTPNDD	S(0.204)IS(0.726)ADS(0.072)FDQRDPGT(0.963)PNDDS(0.035)DIK	2	424
0.882604	T	3			0.96339	0.00597412	48.919	31.739	48.919	-0.14734	9243000	3298100	5944900	115	O00512	115	O00512	O00512	B-cell CLL/lymphoma 9 protein	BCL9	ERSISADSFDQRDPGTPNDDSDIKECNSADH	S(0.204)IS(0.726)ADS(0.072)FDQRDPGT(0.963)PNDDS(0.035)DIK	2	424
0.882134	S	2			1	0.000787281	94.359	69.259	94.359	-0.23358	5682000	2348100	3333900	1267	Q13459-2;Q13459	1267;1267	Q13459-2	Q13459-2	Unconventional myosin-IXb	MYO9B	TSLALDSRVSPPAPGSAPETPEDKSKPCGSP	VSPPAPGS(1)APET(1)PEDK	2	544
0.882134	T	2			1	0.000787281	94.359	69.259	94.359	-0.23358	5682000	2348100	3333900	1271	Q13459-2;Q13459	1271;1271	Q13459-2	Q13459-2	Unconventional myosin-IXb	MYO9B	LDSRVSPPAPGSAPETPEDKSKPCGSPRVQE	VSPPAPGS(1)APET(1)PEDK	2	544
0.880646	S	3			0.999968	1.18209e-05	86.825	86.825	86.825	0.30618	147240000	66269000	80970000	66	G5E972;P42167-2;P42167;P42166	66;66;66;66	G5E972	G5E972	Lamina-associated polypeptide 2, isoforms beta/gamma;Thymopoietin;Thymopentin;Lamina-associated polypeptide 2, isoform alpha;Thymopoietin;Thymopentin	TMPO	PPLPAGTNSKGPPDFSSDEEREPTPVLGSGA	GPPDFS(1)S(1)DEEREPTPVLGSGAAAAGR	2	357
0.864176	S	2			0.985059	0.00570122	65.423	50.26	65.423	0.28679	1595200	708710	886500	568	H3BUZ5;H0YN99;Q9H792	568;568;568	H3BUZ5	H3BUZ5	Pseudopodium-enriched atypical kinase 1	PEAK1	SGTGPNVPPRKNCHKSAPTSPTATNISSKTI	S(0.985)APT(0.031)S(0.944)PT(0.034)AT(0.007)NISSK	2	389
0.864176	S	2			0.943699	0.00570122	65.423	50.26	65.423	0.28679	1595200	708710	886500	572	H3BUZ5;H0YN99;Q9H792	572;572;572	H3BUZ5	H3BUZ5	Pseudopodium-enriched atypical kinase 1	PEAK1	PNVPPRKNCHKSAPTSPTATNISSKTIPVKS	S(0.985)APT(0.031)S(0.944)PT(0.034)AT(0.007)NISSK	2	389
0.860764	S	2			0.998272	6.03927e-13	151.12	115.58	151.12	0.23985	4773900	1908700	2865200	290	E9PPJ0;Q13435;E9PJ04;H0YCG1	290;307;305;301	E9PPJ0	E9PPJ0	Splicing factor 3B subunit 2	SF3B2	EEEEMETDARSSLGQSASETEEDTVSVSKKE	S(0.001)S(0.001)LGQS(0.998)AS(0.995)ET(0.005)EEDTVSVSK	2	262
0.851439	S	3			1	9.00173e-25	210.2	140.77	77.505	-0.62485	62697000	25601000	37096000	337	Q4G0J3;H0YA82	337;131	Q4G0J3	Q4G0J3	La-related protein 7	LARP7	KEASEASKENRDIEISTEEEKDTGDLKDSSL	ENRDIEIS(1)T(1)EEEK	2	568
0.851439	T	3			1	9.00173e-25	210.2	140.77	77.505	-0.62485	62697000	25601000	37096000	338	Q4G0J3;H0YA82	338;132	Q4G0J3	Q4G0J3	La-related protein 7	LARP7	EASEASKENRDIEISTEEEKDTGDLKDSSLL	ENRDIEIS(1)T(1)EEEK	2	568
0.844546	S	2			0.966594	0.00447672	120.87	53.658	120.87	0.15135	1724300	589720	1134600	165	Q8IWW6-3;Q8IWW6-2;Q504X1;Q8IWW6	165;165;165;165	Q8IWW6-3	Q8IWW6-3	Rho GTPase-activating protein 12	ARHGAP12	LDLTHNNGKFNNDSHSPKVSSQNRTRSFGHF	FNNDS(0.033)HS(0.967)PK	1	570
0.837217	S	3			0.621498	0.000592296	66.152	35.492	66.152	0.54144	11910000	4191200	7718800	232	F5GXX8;E7ERH3;E9PCX8;Q59GW4;Q68CZ2-2;Q68CZ2	232;536;879;886;536;776	F5GXX8	F5GXX8	Tensin-3	TNS3	GSSAEQPLGGRLRKLSLGQYDNDAGGQLPFS	KLS(0.621)LGQY(0.379)DNDAGGQLPFSK	1	205
0.82985	S	2			1	8.71265e-25	184.57	153.6	115.77	-0.6303	18432000	8087700	10344000	485	O60832	485	O60832	O60832	H/ACA ribonucleoprotein complex subunit 4	DKC1	KKKSKKDKKAKAGLESGAEPGDGDSDTTKKK	AGLES(1)GAEPGDGDS(0.917)DT(0.046)T(0.037)KK	2	440
0.816067	S	2			0.942446	5.28569e-10	152.64	133.73	141.69	-0.28658	9972700	3886100	6086600	197	Q8TEA8	197	Q8TEA8	Q8TEA8	D-tyrosyl-tRNA(Tyr) deacylase 1	DTD1	SKERNTPRKEDRSASSGAEGDVSSEREP___	S(0.242)AS(0.816)S(0.942)GAEGDVSSEREP	2	620
0.812539	S	2			0.996483	7.42366e-07	120.08	92.814	120.08	-0.9445	1602400	650610	951820	745	H0Y3K4;Q96EV2	745;973	H0Y3K4	H0Y3K4	RNA-binding protein 33	RBM33	DTKPGVKRTVTHRTNSGGGDGPHISSKVRVI	T(0.004)NS(0.996)GGGDGPHISSK	1	367
0.811964	S	2			1	0.0211347	49.223	30.81	49.223	0.21869	1826800	763300	1063500	370	Q9BW71	370	Q9BW71	Q9BW71	HIRA-interacting protein 3	HIRIP3	LGSTSGEESDLEREVSDSEAGGGPQGERKNR	EVS(1)DS(1)EAGGGPQGERK	2	660
0.811964	S	2			1	0.0211347	49.223	30.81	49.223	0.21869	1826800	763300	1063500	372	Q9BW71	372	Q9BW71	Q9BW71	HIRA-interacting protein 3	HIRIP3	STSGEESDLEREVSDSEAGGGPQGERKNRSS	EVS(1)DS(1)EAGGGPQGERK	2	660
0.809579	S	3			0.999973	0.00215482	55.871	55.871	55.871	-0.28801	6739600	2602400	4137300	446	B4E2T8;P27824	446;554	B4E2T8	B4E2T8	Calnexin	CANX	DEEEEGEEKLEEKQKSDAEEDGGTVSQEEED	S(1)DAEEDGGT(0.763)VS(0.237)QEEEDRKPK	2	105
0.809579	T	3			0.762598	0.00215482	55.871	55.871	55.871	-0.28801	6739600	2602400	4137300	454	B4E2T8;P27824	454;562	B4E2T8	B4E2T8	Calnexin	CANX	KLEEKQKSDAEEDGGTVSQEEEDRKPKAEED	S(1)DAEEDGGT(0.763)VS(0.237)QEEEDRKPK	2	105
0.802152	S	3			0.764517	0.012059	42.042	21.121	42.042	-0.29437	5195200	2028000	3167100	914	A8MWY4;Q5THJ1;Q13029-3;Q13029-2;Q13029	914;713;713;914;914	A8MWY4	A8MWY4	PR domain zinc finger protein 2	PRDM2	IDLPVENPADGTRSPSPCKSLEAQPDPDLGP	VLLNEYNGIDLPVENPADGT(0.756)RS(0.479)PS(0.765)PCK	2	35
0.802152	T	3			0.756091	0.012059	42.042	21.121	42.042	-0.29437	5195200	2028000	3167100	910	A8MWY4;Q5THJ1;Q13029-3;Q13029-2;Q13029	910;709;709;910;910	A8MWY4	A8MWY4	PR domain zinc finger protein 2	PRDM2	EYNGIDLPVENPADGTRSPSPCKSLEAQPDP	VLLNEYNGIDLPVENPADGT(0.756)RS(0.479)PS(0.765)PCK	2	35
0.801324	S	3			0.875065	0.00147992	58.339	41.308	58.339	0.643	4372200	1875400	2496800	633	Q9NYL2	633	Q9NYL2	Q9NYL2	Mitogen-activated protein kinase kinase kinase MLT	ZAK	PQVPIKYQQITPVNQSRSSSPTQYGLTKNFS	YQQIT(0.031)PVNQS(0.875)RS(0.212)S(0.433)S(0.168)PT(0.234)QY(0.022)GLT(0.025)K	2	690
0.799833	S	3			1	0.000428891	57.802	57.802	57.802	0.2763	14497000	5734700	8761800	105	P20042	105	P20042	P20042	Eukaryotic translation initiation factor 2 subunit 2	EIF2S2	DIDEAEEGVKDLKIESDVQEPTEPEDDLDIM	DLKIES(1)DVQEPT(1)EPEDDLDIMLGNK	2	482
0.799833	T	3			1	0.000428891	57.802	57.802	57.802	0.2763	14497000	5734700	8761800	111	P20042	111	P20042	P20042	Eukaryotic translation initiation factor 2 subunit 2	EIF2S2	EGVKDLKIESDVQEPTEPEDDLDIMLGNKKK	DLKIES(1)DVQEPT(1)EPEDDLDIMLGNK	2	482
0.799419	S	2			0.713366	0.00996977	59.116	59.116	59.116	-0.17848	247710	99897	147810	227	E9PC92;P35226	227;315	E9PC92	E9PC92	Polycomb complex protein BMI-1	BMI1	PSGNHQSSFANRPRKSSVNGSSATSSG____	KS(0.713)S(0.283)VNGS(0.002)S(0.001)ATSSG	1	236
0.786429	T	2			0.598706	0.00136895	82.859	82.859	82.859	-0.062744	2085100	873480	1211600	147	Q8NAN9;B4DR31;Q16555	147;485;521	Q8NAN9	Q8NAN9	Dihydropyrimidinase-related protein 2	DPYSL2	VSVTPKTVTPASSAKTSPAKQQAPPVRNLHQ	T(0.199)VT(0.801)PAS(0.018)S(0.891)AKT(0.599)S(0.492)PAK	3	85
0.77703	S	3			0.90986	0.0105344	40.88	10.344	40.88	-0.0070023	2920300	1321900	1598500	758	H0YL34;C9JIE4;O15061-2;O15061	758;1043;1044;1044	H0YL34	H0YL34	Synemin	SYNM	KAVESVVRESLSRQRSPAPGSPDEEGGAEAP	QRS(0.91)PAPGS(0.09)PDEEGGAEAPAAGIR	1	162
0.769772	S	2			1	6.96033e-08	122.59	120.33	103.79	0.99553	8495400	3500300	4995100	691	B7ZLX3	691	B7ZLX3	B7ZLX3	CLIP-associating protein 1	CLASP1	RGRSRAKVVSQSQPGSRSSSPGKLLGSGYGG	VVSQS(1)QPGS(1)R	2;3	135
0.766553	S	2			1	5.47227e-05	89.923	72.158	89.923	-0.53588	5587100	2391700	3195400	140	Q9Y2U8	140	Q9Y2U8	Q9Y2U8	Inner nuclear membrane protein Man1	LEMD3	ASAAPAAGSKVLLGFSSDESDVEASPRDQAG	VLLGFS(1)S(1)DES(1)DVEASPR	3	710
0.766553	S	2			0.999999	5.47227e-05	89.923	72.158	89.923	-0.53588	5587100	2391700	3195400	141	Q9Y2U8	141	Q9Y2U8	Q9Y2U8	Inner nuclear membrane protein Man1	LEMD3	SAAPAAGSKVLLGFSSDESDVEASPRDQAGG	VLLGFS(1)S(1)DES(1)DVEASPR	3	710
0.766553	S	2			0.999894	5.47227e-05	89.923	72.158	89.923	-0.53588	5587100	2391700	3195400	144	Q9Y2U8	144	Q9Y2U8	Q9Y2U8	Inner nuclear membrane protein Man1	LEMD3	PAAGSKVLLGFSSDESDVEASPRDQAGGGGR	VLLGFS(1)S(1)DES(1)DVEASPR	3	710
0.764261	S	2			0.999298	1.79711e-15	171.32	122.41	171.32	-0.38984	6624000	2926800	3697200	97	I3L456;F5GZU7;F5H355;Q15276-2;Q15276	97;403;367;410;410	I3L456	I3L456	Rab GTPase-binding effector protein 1	RABEP1	NDMFKDGLRRAQSTDSLGTSGSLQSKALGYN	RAQS(0.947)T(0.053)DS(0.999)LGTSGSLQSK	2	278
0.762646	S	2			0.999942	3.2583e-06	124.21	96.282	124.21	1.0556	4130000	1664900	2465100	424	Q9C040	424	Q9C040	Q9C040	Tripartite motif-containing protein 2	TRIM2	DQHIRGSPFKLKVIRSADVSPTTEGVKRRVK	VIRS(1)ADVS(0.852)PT(0.143)T(0.005)EGVK	2	665
0.762646	S	3			0.989636	3.2583e-06	124.21	96.282	58.32	-0.22572	4130000	1664900	2465100	428	Q9C040	428	Q9C040	Q9C040	Tripartite motif-containing protein 2	TRIM2	RGSPFKLKVIRSADVSPTTEGVKRRVKSPGS	VIRS(1)ADVS(0.99)PT(0.004)T(0.007)EGVK	2	665
0.745539	S	2			0.999847	0.00337094	98.407	44.632	98.407	0.22013	4389200	1680500	2708700	434	F5GZU3;F5H1L1;F5H0H3;Q15424;B7Z2F6;B7Z959	434;499;535;604;447;354	F5GZU3	F5GZU3	Scaffold attachment factor B1	SAFB	SQDRKSASREKRSVVSFDKVKEPRKSRDSES	RSVVS(1)FDK	1	277
0.74123	S	2			1	7.01239e-50	253.52	253.52	253.52	0.22208	2770200	1230800	1539400	2	D6RE62;A6NMQ3;C9JUF4;Q5T5H1;O43768-8;O43768-2;O43768;E9PB69;O43768-3;O43768-4	2;2;2;2;2;2;2;2;2;2	D6RE62	D6RE62	Alpha-endosulfine	ENSA	______________MSQKQEEENPAEETGEE	S(1)QKQEEENPAEETGEEK	1	26
0.741057	S	2			1	0.028889	60.542	38.629	60.542	0.28723	861730	396250	465490	107	F8VRK6;F8VZQ7;F8W0B5;H0YH87;F8WB06;F8VQP2;Q99700-2;Q24JQ7;Q99700-4;Q99700	107;37;82;679;493;493;758;469;758;758	F8VRK6	F8VRK6	Ataxin-2	ATXN2	VSGAKDSRLQDQRQNSPAGNKENIKPNETS_	LQDQRQNS(1)PAGNK	1	321
0.738379	S	3			0.822181	0.00401109	62.781	38.151	62.781	-0.19323	7050200	2531300	4519000	1184	O14497-2;O14497;H0Y488;O14497-3	1184;1184;81;801	O14497-2	O14497-2	AT-rich interactive domain-containing protein 1A	ARID1A	PHSQIPPLPGMSRSNSVGIQDAFNDGSDSTF	S(0.178)NS(0.822)VGIQDAFNDGSDSTFQKR	1	426
0.736735	T	2			0.902764	2.40759e-09	151.03	151.03	151.03	-0.50541	10028000	3873100	6155200	19	P02545-3;P02545;Q5TCJ4;Q3BDU5;P02545-2;Q6UYC3	19;19;19;19;19;19	P02545-3	P02545-3	Prelamin-A/C;Lamin-A/C	LMNA	PSQRRATRSGAQASSTPLSPTRITRLQEKED	SGAQAS(0.001)S(0.096)T(0.903)PLS(0.997)PT(0.003)R	2	462
0.731531	S	3			0.581465	0.00654605	44.304	30.4	44.304	0.16327	9351600	4506900	4844600	95	Q9H4L7;Q9H4L7-2;D6RAY8;F5GZR2	95;95;95;95	Q9H4L7	Q9H4L7	SWI/SNF-related matrix-associated actin-dependent regulator of chromatin subfamily A containing DEAD/H box 1	SMARCAD1	ISYFKNQRGIQYIDLSSDSEDVVSPNCSNTV	GIQY(0.517)IDLS(0.581)S(0.582)DS(0.312)EDVVS(0.007)PNCSNTVQEK	2	674
0.731531	S	3			0.58164	0.00654605	44.304	30.4	44.304	0.16327	9351600	4506900	4844600	96	Q9H4L7;Q9H4L7-2;D6RAY8;F5GZR2	96;96;96;96	Q9H4L7	Q9H4L7	SWI/SNF-related matrix-associated actin-dependent regulator of chromatin subfamily A containing DEAD/H box 1	SMARCAD1	SYFKNQRGIQYIDLSSDSEDVVSPNCSNTVQ	GIQY(0.517)IDLS(0.581)S(0.582)DS(0.312)EDVVS(0.007)PNCSNTVQEK	2	674
0.722816	S	3			0.499996	0.000988233	73.593	73.593	73.593	-0.28895	2459000	977690	1481300	18	E7ET98;Q07666-3;Q07666-2;Q07666	18;18;18;18	E7ET98	E7ET98	KH domain-containing, RNA-binding, signal transduction-associated protein 1	KHDRBS1	RRDDPAARMSRSSGRSGSMDPSGAHPSVRQT	S(0.5)GS(0.5)MDPSGAHPSVR	1	214
0.721329	T	3			0.948472	5.88174e-05	88.951	64.471	88.951	-0.34922	3500800	1416100	2084700	69	E9PEK8;H7C2N6;F5H629;B8ZZU6;E9PBF9;Q8TAR1;A4D7V1;G8JLM5;P15336	69;58;51;51;69;69;51;51;69	E9PEK8	E9PEK8	Cyclic AMP-dependent transcription factor ATF-2	ATF2	KFGPARNDSVIVADQTPTPTRFLKNCEEVGL	NDSVIVADQT(0.948)PT(0.849)PT(0.202)RFLK	2	13
0.721329	T	3			0.849298	5.88174e-05	88.951	64.471	88.951	-0.34922	3500800	1416100	2084700	71	E9PEK8;H7C2N6;F5H629;B8ZZU6;E9PBF9;Q8TAR1;A4D7V1;G8JLM5;P15336	71;60;53;53;71;71;53;53;71	E9PEK8	E9PEK8	Cyclic AMP-dependent transcription factor ATF-2	ATF2	GPARNDSVIVADQTPTPTRFLKNCEEVGLFN	NDSVIVADQT(0.948)PT(0.849)PT(0.202)RFLK	2	13
0.718088	S	2			0.570549	0.00304894	85.28	45.853	85.28	0.32385	1637100	740920	896140	10	A9Z1X7;Q8IYB3;Q8IYB3-2;E9PCT1	10;10;10;10	A9Z1X7;E9PCT1	A9Z1X7	Serine/arginine repetitive matrix protein 1	SRRM1	______MDAGFFRGTSAEQDNRFSNKQKKLL	GT(0.429)S(0.571)AEQDNRFSNK	1	40;237
0.714751	S	2			1	2.63758e-09	172.21	93.145	172.21	-0.15168	3554300	1388700	2165600	104	P49006	104	P49006	P49006	MARCKS-related protein	MARCKSL1	KKKFSFKKPFKLSGLSFKRNRKEGGGDSSAS	LSGLS(1)FKR	1	500
0.70186	S	3			0.997349	7.41415e-05	74.444	61.091	44.564	0.13007	7662900	3657700	4005200	118	E9PNR0;B5ME99;C9K0G3;E9PKJ9;Q86UU0-3;Q86UU0-4;Q86UU0-2;Q86UU0	118;118;118;81;118;118;113;118	E9PNR0	E9PNR0	B-cell CLL/lymphoma 9-like protein	BCL9L	PFSSLKGKVKRDRSVSVDSGEQREAGTPSLD	DRS(0.999)VS(0.997)VDS(0.001)GEQREAGT(0.001)PS(0.001)LDS(0.001)EAK	1	115
0.697596	S	2			1	0.000203748	111.88	72.296	111.88	-0.28367	2624700	1028100	1596600	444	B4DSB0;O95453-2;O95453-3;O95453	444;558;573;619	B4DSB0	B4DSB0	Poly(A)-specific ribonuclease PARN	PARN	GRKKAKKLKRMKKELSPAGSISKNSPATLFE	ELS(1)PAGS(0.995)IS(0.005)K	2	88
0.697596	S	2			0.994556	0.000203748	111.88	72.296	111.88	-0.28367	2624700	1028100	1596600	448	B4DSB0;O95453-2;O95453-3;O95453	448;562;577;623	B4DSB0	B4DSB0	Poly(A)-specific ribonuclease PARN	PARN	AKKLKRMKKELSPAGSISKNSPATLFEVPDT	ELS(1)PAGS(0.995)IS(0.005)K	2	88
0.696439	T	3			0.977801	1.48166e-07	115.8	115.8	115.8	-0.65575	2932400	1246400	1685900	276	H0YIS4;H0YHI8;F8VZN8;F8W8Q6;F8W7P1;F8W9E8;F5H1B6;F8VWB4;O14974-4;O14974-3;O14974-2;O14974	276;288;637;637;640;696;696;609;637;640;696;696	H0YIS4	H0YIS4	Protein phosphatase 1 regulatory subunit 12A	PPP1R12A	QRKARSRQARQSRRSTQGVTLTDLQEAEKTI	RS(0.022)T(0.978)QGVTLTDLQEAEK	1	285
0.692516	S	2			0.605823	0.000243009	97.999	97.999	97.999	0.11306	4600000	1927300	2672700	400	E7EPC9;E7EX17;B4DS13;P23588	400;424;385;424	E7EPC9	E7EPC9	Eukaryotic translation initiation factor 4B	EIF4B	SEETQERERSRTGSESSQTGTSTTSSRNARR	S(0.024)RT(0.032)GS(0.524)ES(0.606)S(0.771)QT(0.041)GT(0.001)S(0.001)TTSSR	2	87
0.687061	S	3			0.995026	0.000316728	64.502	48.277	64.502	0.5154	6590000	2968300	3621700	17	Q9P2K5-4;Q9P2K5-2;Q9P2K5	17;17;17	Q9P2K5-4	Q9P2K5-4	Myelin expression factor 2	MYEF2	ADANKAEVPGATGGDSPHLQPAEPPGEPRRE	ADANKAEVPGAT(0.005)GGDS(0.995)PHLQPAEPPGEPR	1	695
0.686971	S	3			0.849875	0.000450361	76.378	58.362	76.378	-0.14247	12677000	5352700	7323900	951	F5H3L5;H0Y2Z9;Q08174-3;Q08174;Q08174-2	951;984;961;973;973	F5H3L5	F5H3L5	Protocadherin-1	PCDH1	YPPGSPDLGRHYRSNSPLPSIQLQPQSPSAS	S(0.15)NS(0.85)PLPS(0.008)IQLQPQS(0.285)PS(0.575)AS(0.132)KK	2	297
0.686971	S	3			0.574657	0.000450361	76.378	58.362	76.378	-0.14247	12677000	5352700	7323900	964	F5H3L5;H0Y2Z9;Q08174-3;Q08174;Q08174-2	964;997;974;986;986	F5H3L5	F5H3L5	Protocadherin-1	PCDH1	SNSPLPSIQLQPQSPSASKKHQVVQDLPPAN	S(0.15)NS(0.85)PLPS(0.008)IQLQPQS(0.285)PS(0.575)AS(0.132)KK	2	297
0.685447	S	2			0.912205	0.000103656	118.52	118.52	118.52	0.054686	918770	362910	555860	921	E7ERY9;P20020-6;P20020-3;P20020-4;P20020	921;1142;1178;1207;1216	E7ERY9	E7ERY9	Calcium-transporting ATPase;Plasma membrane calcium-transporting ATPase 1	ATP2B1	DDTDAEDDAPTKRNSSPPPSPNKNNNAVDSG	NS(0.088)S(0.912)PPPS(1)PNK	2	208
0.685447	S	2			1	0.000103656	118.52	118.52	118.52	0.054686	918770	362910	555860	925	E7ERY9;P20020-6;P20020-3;P20020-4;P20020	925;1146;1182;1211;1220	E7ERY9	E7ERY9	Calcium-transporting ATPase;Plasma membrane calcium-transporting ATPase 1	ATP2B1	AEDDAPTKRNSSPPPSPNKNNNAVDSGIHLT	NS(0.088)S(0.912)PPPS(1)PNK	2	208
0.684011	S	2			0.994494	0.000907534	118.24	96.886	118.24	-0.071384	6563000	2137300	4425600	705	H0YFY6;F5H2L0;Q9BTE9;Q14980-2;Q14980	705;829;720;1842;1856	H0YFY6	H0YFY6	Nuclear mitotic apparatus protein 1	NUMA1	APASQASLRATSSTQSLARLGSPDYGNSALL	ATS(0.011)S(0.912)T(0.082)QS(0.994)LAR	2	291
0.676628	S	2			0.931497	0.000243009	97.999	97.999	92.034	1.1695	6187900	2565100	3622800	401	E7EPC9;E7EX17;B4DS13;P23588	401;425;386;425	E7EPC9	E7EPC9	Eukaryotic translation initiation factor 4B	EIF4B	EETQERERSRTGSESSQTGTSTTSSRNARRR	T(0.706)GS(0.291)ES(0.008)S(0.931)QT(0.058)GT(0.006)STTSSR	2	87
0.676448	S	2			0.815951	2.47426e-09	141.69	121.39	141.69	-0.28658	2904900	1208900	1696000	196	Q8TEA8	196	Q8TEA8	Q8TEA8	D-tyrosyl-tRNA(Tyr) deacylase 1	DTD1	SSKERNTPRKEDRSASSGAEGDVSSEREP__	S(0.242)AS(0.816)S(0.942)GAEGDVSSEREP	2	620
0.660655	T	2			0.70593	0.00134875	92.034	75.261	92.034	1.1695	1587900	637820	950110	396	E7EPC9;E7EX17;B4DS13;P23588	396;420;381;420	E7EPC9	E7EPC9	Eukaryotic translation initiation factor 4B	EIF4B	PSWRSEETQERERSRTGSESSQTGTSTTSSR	T(0.706)GS(0.291)ES(0.008)S(0.931)QT(0.058)GT(0.006)STTSSR	2	87
0.655352	S	2			1	2.2199e-05	104.97	104.97	104.97	-0.07521	12086000	4574200	7512200	27	H7C4B4;E9PHV6;E9PBK3;B8ZZD8;F8WFE2;P23497-5;P23497-2;P23497-3;E7EUA7;P23497;P23497-4	27;337;362;327;337;362;362;362;362;362;362	H7C4B4	H7C4B4	Nuclear autoantigen Sp-100	SP100	APRSEPVINNDNPLESNDEKEGQEATCSRPQ	SEPVINNDNPLES(1)NDEK	1	138
0.654985	S	3			0.991222	0.0117079	55.128	55.128	55.128	0.0092092	3372700	1502500	1870200	265	O00499-6;O00499-11;O00499-2;O00499;O00499-9;O00499-10;O00499-7;O00499-8;O00499-4;O00499-3;O00499-5	265;280;265;296;265;280;265;280;265;296;296	O00499-6	O00499-6	Myc box-dependent-interacting protein 1	BIN1	VKAQPSDNAPAKGNKSPSPPDGSPAATPEIR	GNKS(0.991)PS(0.98)PPDGS(0.029)PAATPEIR		423
0.651408	S	3			1	4.49008e-05	87.963	87.963	86.141	-0.37361	49325000	28393000	20932000	122	Q8WXI9	122	Q8WXI9	Q8WXI9	Transcriptional repressor p66-beta	GATAD2B	MSARRSEPERGRLTPSPDIIVLSDNEASSPR	GRLT(1)PS(1)PDIIVLS(0.881)DNEAS(0.089)S(0.03)PR	2;3;4	624
0.651408	T	3			1	4.49008e-05	87.963	87.963	86.141	-0.37361	41466000	24341000	17125000	120	Q8WXI9	120	Q8WXI9	Q8WXI9	Transcriptional repressor p66-beta	GATAD2B	VDMSARRSEPERGRLTPSPDIIVLSDNEASS	GRLT(1)PS(1)PDIIVLS(0.881)DNEAS(0.089)S(0.03)PR	2;3;4	624
0.650581	S	3			0.661271	0.00107919	62.468	44.904	62.468	0.54835	6181400	2868100	3313300	397	Q92614-2;Q92614;F8W6Y3;F8W6U1;Q92614-5;Q92614-3;Q92614-4	397;728;340;728;270;728;728	Q92614-2	Q92614-2	Unconventional myosin-XVIIIa	MYO18A	IFKHQHKGGTLQRSTSFRQGPEESGLGDGTG	S(0.169)T(0.169)S(0.661)FRQGPEESGLGDGTGPK	1	629
0.648465	S	3			0.885109	0.00332345	55.755	55.755	55.755	1.0565	9713800	3740700	5973100	297	O43765	297	O43765	O43765	Small glutamine-rich tetratricopeptide repeat-containing protein alpha	SGTA	QQMQQQNPELIEQLRSQIRSRTPSASNDDQQ	S(0.885)QIRS(0.698)RT(0.069)PS(0.174)AS(0.174)NDDQQE	2	435
0.648465	S	3			0.698153	0.00332345	55.755	55.755	55.755	1.0565	9713800	3740700	5973100	301	O43765	301	O43765	O43765	Small glutamine-rich tetratricopeptide repeat-containing protein alpha	SGTA	QQNPELIEQLRSQIRSRTPSASNDDQQE___	S(0.885)QIRS(0.698)RT(0.069)PS(0.174)AS(0.174)NDDQQE	2	435
0.647637	S	3			1	0.000872913	73.735	73.735	73.735	-0.13867	8231300	3760800	4470600	146	Q9H4L7;Q9H4L7-2;D6RAY8;F5GZR2	146;146;146;146	Q9H4L7	Q9H4L7	SWI/SNF-related matrix-associated actin-dependent regulator of chromatin subfamily A containing DEAD/H box 1	SMARCAD1	ESQGLPTMARRNDDISELEDLSELEDLKDAK	RNDDIS(1)ELEDLS(1)ELEDLK	2	674
0.647637	S	3			1	0.000872913	73.735	73.735	73.735	-0.13867	8231300	3760800	4470600	152	Q9H4L7;Q9H4L7-2;D6RAY8;F5GZR2	152;152;152;152	Q9H4L7	Q9H4L7	SWI/SNF-related matrix-associated actin-dependent regulator of chromatin subfamily A containing DEAD/H box 1	SMARCAD1	TMARRNDDISELEDLSELEDLKDAKLQTLKE	RNDDIS(1)ELEDLS(1)ELEDLK	2	674
0.645886	S	3			0.757301	0.0185885	40.857	40.857	40.857	-0.17083	43116000	19736000	23379000	182	Q8ND56-2;Q8ND56	182;182	Q8ND56-2	Q8ND56-2	Protein LSM14 homolog A	LSM14A	TQDTRSLKTQLSQGRSSPQLDPLRKSPTMEQ	T(0.143)QLS(0.342)QGRS(0.757)S(0.757)PQLDPLRK	2	615
0.645886	S	3			0.757301	0.0185885	40.857	40.857	40.857	-0.17083	43116000	19736000	23379000	183	Q8ND56-2;Q8ND56	183;183	Q8ND56-2	Q8ND56-2	Protein LSM14 homolog A	LSM14A	QDTRSLKTQLSQGRSSPQLDPLRKSPTMEQA	T(0.143)QLS(0.342)QGRS(0.757)S(0.757)PQLDPLRK	2	615
0.645148	S	2			1	0.000637609	81.38	81.38	60.388	-0.44837	19454000	7766400	11688000	575	D6RB01;Q9Y6X4	575;635	D6RB01	D6RB01	Soluble lamin-associated protein of 75 kDa	FAM169A	EQLDQFTQSAEKAVDSSSEEIEVEVPVVDRR	AVDS(1)S(1)S(1)EEIEVEVPVVDRR	2;3	185
0.638954	S	2			0.941944	2.50467e-11	141.15	141.15	141.15	0.26259	14962000	6828800	8132900	993	Q86W92-2;Q86W92-3;Q86W92-4;Q86W92;H0YFE4	993;846;968;999;230	Q86W92-2	Q86W92-2	Liprin-beta-1	PPFIBP1	HMLKEDDMFKDFAARSPSASITDEDSNV___	DFAARS(0.942)PS(0.064)AS(0.993)IT(0.001)DEDSNV	2	603
0.638954	S	2			0.993039	2.50467e-11	141.15	141.15	141.15	0.26259	14962000	6828800	8132900	997	Q86W92-2;Q86W92-3;Q86W92-4;Q86W92;H0YFE4	997;850;972;1003;234	Q86W92-2	Q86W92-2	Liprin-beta-1	PPFIBP1	EDDMFKDFAARSPSASITDEDSNV_______	DFAARS(0.942)PS(0.064)AS(0.993)IT(0.001)DEDSNV	2	603
0.636358	S	3			1	0.000125187	88.385	57.954	88.385	0.87656	11184000	6066000	5118000	227	Q5T1D7;I3L0H6;F8W7U3;E7ESD2;I3L0C9;Q9Y4E1-3;F5H0J6;Q9Y4E1-2;Q9Y4E1;Q9Y4E1-4;Q641Q2-2;Q641Q2	227;245;245;333;333;278;333;325;333;333;333;333	Q5T1D7	Q5T1D7	WASH complex subunit FAM21C;WASH complex subunit FAM21A	FAM21A;FAM21C	KPRKTLKEKKERRTPSDDEEDNLFAPPKLTD	ERRT(1)PS(1)DDEEDNLFAPPK	2	209
0.636358	T	3			1	0.000125187	88.385	57.954	88.385	0.87656	11184000	6066000	5118000	225	Q5T1D7;I3L0H6;F8W7U3;E7ESD2;I3L0C9;Q9Y4E1-3;F5H0J6;Q9Y4E1-2;Q9Y4E1;Q9Y4E1-4;Q641Q2-2;Q641Q2	225;243;243;331;331;276;331;323;331;331;331;331	Q5T1D7	Q5T1D7	WASH complex subunit FAM21C;WASH complex subunit FAM21A	FAM21A;FAM21C	EAKPRKTLKEKKERRTPSDDEEDNLFAPPKL	ERRT(1)PS(1)DDEEDNLFAPPK	2	209
0.630778	S	2			0.728481	0.026631	43.164	43.164	43.164	0.12888	1697900	635960	1062000	798	E7EQT4;Q9UKV3-5;Q9UKV3;G3V3T3;G3V3B0;Q9UKV3-3;Q9UKV3-2	798;837;838;80;79;80;111	E7EQT4	E7EQT4	Apoptotic chromatin condensation inducer in the nucleus	ACIN1	KISVVSATKGVPAGNSDTEGGQPGRKRRWGA	GVPAGNS(0.728)DT(0.272)EGGQPGRK		204
0.629287	S	2			0.510631	0.00585219	74.133	36.34	74.133	0.11707	3098300	1335000	1763300	389	O43719;E9PFP2	389;389	O43719	O43719	HIV Tat-specific factor 1	HTATSF1	NAPEANRGLRRSDSVSASERAGPSRARHFSE	RS(0.001)DS(0.433)VS(0.511)AS(0.056)ER	1	434
0.629007	S	2			0.689738	0.0119095	67.846	31.318	67.846	0.2654	10511000	4699200	5811400	616	F8W726;Q14157-4;Q14157-1;Q14157-3;Q14157;Q14157-5;C9JD99;F5GY23	616;598;605;605;605;605;101;101	F8W726	F8W726	Ubiquitin-associated protein 2-like	UBAP2L	PLYEQRSTQTRRYPSSISSSPQKDLTQAKNG	RYPS(0.05)S(0.69)IS(0.189)S(0.585)S(0.486)PQK	2	328
0.629007	S	2			0.585105	0.0119095	67.846	31.318	67.846	0.2654	10511000	4699200	5811400	619	F8W726;Q14157-4;Q14157-1;Q14157-3;Q14157;Q14157-5;C9JD99;F5GY23	619;601;608;608;608;608;104;104	F8W726	F8W726	Ubiquitin-associated protein 2-like	UBAP2L	EQRSTQTRRYPSSISSSPQKDLTQAKNGFSS	RYPS(0.05)S(0.69)IS(0.189)S(0.585)S(0.486)PQK	2	328
0.624522	S	2			1	1.84158e-05	134.08	101.22	134.08	0.032121	6185500	2106300	4079200	24	Q92466-3;Q92466-2;Q92466-5;Q92466-4;Q92466	24;24;24;24;24	Q92466-3	Q92466-3	DNA damage-binding protein 2	DDB2	TQKTSEIVLRPRNKRSRSPLELEPEAKKLCA	S(1)RS(1)PLELEPEAK	2	626
0.623773	S	2			0.999864	0.0018285	88.768	60.128	88.768	-0.20465	11343000	4537300	6805700	275	E5RJU9;Q86UE4;H0YB56	275;298;181	E5RJU9	E5RJU9	Protein LYRIC	MTDH	GGGWNEKSVKLSSQISAGEEKWNSVSPASAG	LSSQIS(1)AGEEK	1	194
0.623305	S	2			0.94885	1.23494e-06	132.36	96.194	132.36	0.51322	31983000	13037000	18946000	750	Q9Y5B0-3;Q9Y5B0	750;869	Q9Y5B0-3	Q9Y5B0-3	RNA polymerase II subunit A C-terminal domain phosphatase	CTDP1	LESMDKEVDDILGEGSDDSDSEKRRPEEQEE	EVDDILGEGS(0.949)DDS(0.68)DS(0.371)EK	2	718
0.623305	S	2			0.679905	1.23494e-06	132.36	96.194	132.36	0.51322	31983000	13037000	18946000	753	Q9Y5B0-3;Q9Y5B0	753;872	Q9Y5B0-3	Q9Y5B0-3	RNA polymerase II subunit A C-terminal domain phosphatase	CTDP1	MDKEVDDILGEGSDDSDSEKRRPEEQEEEPQ	EVDDILGEGS(0.949)DDS(0.68)DS(0.371)EK	2	718
0.61504	S	2			0.996173	1.79711e-15	171.32	122.41	130.27	-0.46502	12100000	5608000	6491900	94	I3L456;F5GZU7;F5H355;Q15276-2;Q15276	94;400;364;407;407	I3L456	I3L456	Rab GTPase-binding effector protein 1	RABEP1	KSDNDMFKDGLRRAQSTDSLGTSGSLQSKAL	AQS(0.996)T(0.467)DS(0.475)LGT(0.062)SGSLQSK	2	278
0.612022	S	3			0.513241	0.0288705	43.81	43.81	43.81	-0.48374	31208000	13083000	18125000	874	F8W8P9;O15085;O15085-2	874;1458;1498	F8W8P9	F8W8P9	Rho guanine nucleotide exchange factor 11	ARHGEF11	ELAHRELLKSLGGESSGGTTPVGSFHTEAAR	S(0.012)LGGES(0.445)S(0.513)GGT(0.239)T(0.773)PVGS(0.014)FHT(0.004)EAAR	2	330
0.612022	T	3			0.772894	0.0288705	43.81	43.81	43.81	-0.48374	31208000	13083000	18125000	878	F8W8P9;O15085;O15085-2	878;1462;1502	F8W8P9	F8W8P9	Rho guanine nucleotide exchange factor 11	ARHGEF11	RELLKSLGGESSGGTTPVGSFHTEAARWTDG	S(0.012)LGGES(0.445)S(0.513)GGT(0.239)T(0.773)PVGS(0.014)FHT(0.004)EAAR	2	330
0.608525	T	3			0.728288	0.00278909	53.278	34.007	53.278	-0.47889	4332100	1911200	2420900	95	I3L456;F5GZU7;F5H355;Q15276-2;Q15276	95;401;365;408;408	I3L456	I3L456	Rab GTPase-binding effector protein 1	RABEP1	SDNDMFKDGLRRAQSTDSLGTSGSLQSKALG	RAQS(0.653)T(0.728)DS(0.616)LGT(0.003)SGSLQSK	2	278
0.606726	S	4			0.795316	0.000316914	65.774	65.774	48.232	-0.064143	37962000	18244000	19718000	809	Q9BTC0;Q9BTC0-1	809;809	Q9BTC0	Q9BTC0	Death-inducer obliterator 1	DIDO1	PRQEAIPDLEDSPPVSDSEEQQESARAVPEK	T(0.002)APRQEAIPDLEDS(0.938)PPVS(0.795)DS(0.264)EEQQES(0.001)AR	2	655
0.599889	S	3			0.982791	4.21065e-18	156.31	135.01	139.95	-0.4131	65527000	31742000	33785000	5763	Q09666	5763	Q09666	Q09666	Neuroblast differentiation-associated protein AHNAK	AHNAK	ASLGSLEGEAEAEASSPKGKFSLFKSKKPRH	AS(0.018)LGS(0.982)LEGEAEAEAS(0.017)S(0.983)PK	2;3	532
0.597603	S	2			0.989057	3.2524e-07	125.59	125.59	125.59	-0.16592	3422100	1456900	1965200	92	C9JSU1;Q9Y608-2;Q9Y608-4;A8MXR0;Q9Y608	92;92;92;164;324	C9JSU1	C9JSU1	Leucine-rich repeat flightless-interacting protein 2	LRRFIP2	SRNSASATTPLSGNSSRRGSGDTSSLIDPDT	NSASATTPLSGNS(0.011)S(0.989)R	1	37
0.595695	S	2			0.571416	7.0724e-05	93.181	56.254	93.181	0.026678	4627300	1881800	2745500	20	E7ET98;Q07666-3;Q07666-2;Q07666	20;20;20;20	E7ET98	E7ET98	KH domain-containing, RNA-binding, signal transduction-associated protein 1	KHDRBS1	DDPAARMSRSSGRSGSMDPSGAHPSVRQTPS	S(0.429)GS(0.571)MDPSGAHPSVR	1	214
0.595695	S	3			0.779123	0.0044077	44.31	44.31	44.31	0.40949	13940000	4773000	9167000	118	P29966	118	P29966	P29966	Myristoylated alanine-rich C-kinase substrate	MARCKS	VEKEAPAEGEAAEPGSPTAAEGEAASAASST	EAPAEGEAAEPGS(0.779)PT(0.19)AAEGEAAS(0.029)AAS(0.001)S(0.001)TSSPK	1	489
0.592445	S	3			0.907509	0.0030896	50.992	50.992	50.992	-0.92992	6634200	3082900	3551300	382	Q9NYV4-3;Q9NYV4-2;Q9NYV4	382;383;383	Q9NYV4-3	Q9NYV4-3	Cyclin-dependent kinase 12	CDK12	SHSKKKRSSSRSRHSSISPVRLPLNSSLGAE	HS(0.094)S(0.908)IS(0.998)PVRLPLNS(0.001)S(0.001)LGAELSR	2	691
0.592445	S	3			0.997552	0.0030896	50.992	50.992	50.992	-0.92992	6634200	3082900	3551300	384	Q9NYV4-3;Q9NYV4-2;Q9NYV4	384;385;385	Q9NYV4-3	Q9NYV4-3	Cyclin-dependent kinase 12	CDK12	SKKKRSSSRSRHSSISPVRLPLNSSLGAELS	HS(0.094)S(0.908)IS(0.998)PVRLPLNS(0.001)S(0.001)LGAELSR	2	691
0.582845	S	3			0.996779	0.0188176	40.693	19.446	40.693	-1.0297	2851000	1412100	1438900	216	H0Y6J8;Q8N3F8;Q68D58	216;640;67	H0Y6J8	H0Y6J8	MICAL-like protein 1	MICALL1;DKFZp686M2226	QLQSSCKENPFNRKPSPAASPATKKATKGSK	ENPFNRKPS(0.997)PAAS(0.937)PAT(0.067)K	2	373
0.582845	S	3			0.9366	0.0188176	40.693	19.446	40.693	-1.0297	2851000	1412100	1438900	220	H0Y6J8;Q8N3F8;Q68D58	220;644;71	H0Y6J8	H0Y6J8	MICAL-like protein 1	MICALL1;DKFZp686M2226	SCKENPFNRKPSPAASPATKKATKGSKPVRP	ENPFNRKPS(0.997)PAAS(0.937)PAT(0.067)K	2	373
0.581496	S	2			0.970713	7.57361e-08	118.21	118.21	118.21	0.41419	675460	297430	378030	37	G8JLA4;F5H185;G8JLM9;G8JLD3;Q8IUD2-5;Q8IUD2-4;Q8IUD2-2;Q8IUD2-3;Q8IUD2	37;37;37;37;37;37;37;37;37	G8JLA4	G8JLA4	ELKS/Rab6-interacting/CAST family member 1	ERC1	PRLPRSPRLGHRRTNSTGGSSGSSVGGGSGK	T(0.024)NS(0.971)T(0.005)GGSSGSSVGGGSGK	1	284
0.580724	S	2			0.997995	0.00244721	124.6	52.356	124.6	-0.35038	3455700	1557400	1898300	647	Q05655;Q05655-2	647;678	Q05655	Q05655	Protein kinase C delta type;Protein kinase C delta type regulatory subunit;Protein kinase C delta type catalytic subunit	PRKCD	NFDQEFLNEKARLSYSDKNLIDSMDQSAFAG	ARLS(0.002)YS(0.998)DK	1	524
0.566377	S	3			1	0.00393874	68.536	32.825	68.536	-0.099462	76080000	33234000	42845000	475	B4E2T8;P27824	475;583	B4E2T8	B4E2T8	Calnexin	CANX	EDRKPKAEEDEILNRSPRNRKPRRE______	AEEDEILNRS(1)PR	1	105
0.562865	S	2			1	2.04049e-15	166.36	166.36	166.36	-0.28685	11653000	4581500	7071500	66	B4E135;H0YFI6;F5GZ28;B4DTU4;P18858	66;98;66;36;66	B4E135	B4E135	DNA ligase;DNA ligase 1	LIG1	SPVKRPGRKAARVLGSEGEEEDEALSPAKGQ	VLGS(1)EGEEEDEALS(1)PAK	2	90
0.562865	S	2			1	2.04049e-15	166.36	166.36	166.36	-0.28685	11653000	4581500	7071500	76	B4E135;H0YFI6;F5GZ28;B4DTU4;P18858	76;108;76;46;76	B4E135	B4E135	DNA ligase;DNA ligase 1	LIG1	ARVLGSEGEEEDEALSPAKGQKPALDCSQVS	VLGS(1)EGEEEDEALS(1)PAK	2	90
0.562768	T	3			0.60809	0.00826837	47.088	47.088	47.088	-0.3669	13287000	6215800	7071500	708	B4DLG2;O75152	708;762	B4DLG2	B4DLG2	Zinc finger CCCH domain-containing protein 11A	ZC3H11A	SSQMSMKTRRLSSASTGKPPLSVEDDFEKLI	RLS(0.401)S(0.383)AS(0.383)T(0.608)GKPPLS(0.225)VEDDFEK	2	78
0.559051	S	2			0.787466	2.69004e-12	154.77	154.77	154.77	0.10677	7362200	3121300	4240900	1096	Q92900-2;Q92900	1096;1107	Q92900-2	Q92900-2	Regulator of nonsense transcripts 1	UPF1	SYLGDEFKSQIDVALSQDSTYQGERAYQHGG	SQIDVALS(0.787)QDS(0.756)T(0.335)Y(0.121)QGER	2	633
0.559051	S	2			0.756389	2.69004e-12	154.77	154.77	154.77	0.10677	7362200	3121300	4240900	1099	Q92900-2;Q92900	1099;1110	Q92900-2	Q92900-2	Regulator of nonsense transcripts 1	UPF1	GDEFKSQIDVALSQDSTYQGERAYQHGGVTG	SQIDVALS(0.787)QDS(0.756)T(0.335)Y(0.121)QGER	2	633
0.558953	S	2			1	1.46029e-08	146.78	146.78	146.78	-0.070305	7582000	3414800	4167200	570	Q8WVC0-2;Q8WVC0;F5GWD7	570;630;608	Q8WVC0-2	Q8WVC0-2	RNA polymerase-associated protein LEO1	LEO1	EEDKAQRLLKAKKLTSDEEGEPSGKRKAEDD	KLT(1)S(1)DEEGEPSGK	2	622
0.558659	S	2			0.918134	2.60049e-14	166.3	166.3	166.3	-0.37784	8985000	4058900	4926100	99	F5H2K0;H0Y751;O60861-1;A8KAC2;O60861	99;102;99;103;163	F5H2K0	F5H2K0	Growth arrest-specific protein 7	GAS7	SVRKSTGDSQNLGSSSPSKKQSKENTITELE	STGDSQNLGS(0.006)S(0.072)S(0.918)PS(0.004)K	1	32
0.557582	T	3			0.580899	0.0104338	48.899	48.899	48.899	-0.17833	12236000	5518000	6717800	257	Q4G0J3;H0YA82;D6RFF0	257;38;257	Q4G0J3	Q4G0J3	La-related protein 7	LARP7	DTSNTSISKMKRSRPTSEGSDIESTEPQKQC	S(0.012)RPT(0.581)S(0.581)EGS(0.825)DIES(0.001)T(0.001)EPQK	2	568
0.557386	S	2			0.85337	0.00134943	80.236	80.236	80.236	-0.089947	1567900	708350	859580	676	Q2M2I8-2;Q2M2I8	676;676	Q2M2I8-2	Q2M2I8-2	AP2-associated protein kinase 1	AAK1	AEASLNKSKSATTTPSGSPRTSQQNVYNPSE	S(0.011)KS(0.899)AT(0.082)T(0.014)T(0.979)PS(0.853)GS(0.162)PR	3	563
0.556699	S	3			1	3.39935e-06	102.46	82.639	102.46	-0.39892	45157000	21283000	23874000	680	P48681	680	P48681	P48681	Nestin	NES	ESLTALEKENQEPLRSPEVGDEEALRPLTKE	ENQEPLRS(1)PEVGDEEALRPLTK	1	499
0.555816	S	2			0.688597	8.68079e-08	127.16	102.42	127.16	0.92527	2209500	935010	1274500	80	C9JZG1;B4DV79;F8W8C8;P55884;P55884-2	80;43;119;119;119	C9JZG1	C9JZG1	Eukaryotic translation initiation factor 3 subunit B	EIF3B	EGEAPGEQARDERSDSRAQAVSEDAGGNEGR	S(0.311)DS(0.689)RAQAVSEDAGGNEGR	1	91
0.55277	S	2	+		0.992974	0.0113992	45.883	6.7632	45.883	-0.75392	19049000	8345700	10704000	1907			REV__Q8NFC6	REV__Q8NFC6				QMNES(0.007)DIDQQS(0.993)NNR	1	736
0.544782	S	2			0.997421	2.40759e-09	151.03	151.03	151.03	-0.50541	26066000	10994000	15072000	22	P02545-3;P02545;Q5TCJ4;Q3BDU5;P02545-2;Q6UYC3	22;22;22;22;22;22	P02545-3	P02545-3	Prelamin-A/C;Lamin-A/C	LMNA	RRATRSGAQASSTPLSPTRITRLQEKEDLQE	SGAQAS(0.001)S(0.096)T(0.903)PLS(0.997)PT(0.003)R	1;2	462
0.544584	S	3			0.803072	0.000432471	72.662	54.812	72.662	1.0442	2633800	994840	1639000	551	Q9NWH9;A8K5V8	551;120	Q9NWH9	Q9NWH9	SAFB-like transcription modulator	SLTM	TSESIKKSEEKKRISSKSPGHMVILDQTKGD	IS(0.199)S(0.803)KS(0.998)PGHMVILDQTK	2	689
0.544584	S	3			0.997967	0.000432471	72.662	54.812	72.662	1.0442	2633800	994840	1639000	553	Q9NWH9;A8K5V8	553;122	Q9NWH9	Q9NWH9	SAFB-like transcription modulator	SLTM	ESIKKSEEKKRISSKSPGHMVILDQTKGDHC	IS(0.199)S(0.803)KS(0.998)PGHMVILDQTK	2	689
0.538836	S	2			0.939802	3.90291e-05	118.52	95.979	118.52	0.22281	6867000	3045300	3821700	379	Q9Y2W1	379	Q9Y2W1	Q9Y2W1	Thyroid hormone receptor-associated protein 3	THRAP3	QTNTDKEKIKEKGSFSDTGLGDGKMKSDSFA	GS(0.06)FS(0.94)DTGLGDGK	1	711
0.535456	S	2			1	0.00274465	86.803	31.905	86.803	-0.089356	3329900	1334900	1994900	269	E9PIE5;C9JZR2;F8WA43;O60716-24;O60716-23;O60716-21;O60716-19;O60716-22;O60716-20;O60716-16;O60716-18;O60716-15;O60716-17;O60716-13;O60716-11;O60716-14;O60716-12;O60716-10;O60716-8;O60716-9;O60716-7;O60716-5;O60716-3;O60716-6;O60716-4;O60716-2;O60716;E9PRE2	269;269;269;168;168;168;168;168;168;215;168;215;168;215;215;215;215;215;269;215;269;269;269;269;269;269;269;191	E9PIE5	E9PIE5	Catenin delta-1	CTNND1	QDVYGPQPQVRVGGSSVDLHRFHPEPYGLED	VGGS(1)S(1)VDLHR	2	175
0.533464	S	2			0.999976	2.12617e-26	205.33	151.81	118.72	0.18652	34301000	15277000	19024000	1144	P46100-2;P46100-5;P46100-3;P46100-4;P46100;F8WDE0;P46100-6	1144;1193;1231;1310;1348;1275;1280	P46100-2	P46100-2	Transcriptional regulator ATRX	ATRX	KPRYRHRLLRHKLTVSDGESGEEKKTKPKEH	LTVS(1)DGES(1)GEEK	2	496
0.533464	S	2			1	2.12617e-26	205.33	151.81	118.72	0.18652	34301000	15277000	19024000	1148	P46100-2;P46100-5;P46100-3;P46100-4;P46100;F8WDE0;P46100-6	1148;1197;1235;1314;1352;1279;1284	P46100-2	P46100-2	Transcriptional regulator ATRX	ATRX	RHRLLRHKLTVSDGESGEEKKTKPKEHKEVK	LTVS(1)DGES(1)GEEK	2	496
0.533065	S	3			0.999999	0.000601702	92.671	78.078	78.078	0.018545	18654000	8713700	9940600	768	P48681	768	P48681	P48681	Nestin	NES	ETLRTLEKETQQRRRSLGEQDQMTLRPPEKV	S(1)LGEQDQMTLRPPEK	1	499
0.53107	S	3			0.869021	0.0133904	44.511	44.511	44.511	0.61527	5949500	2812300	3137200	120	F5H1E9;P49736;F5H3V0	120;139;43	F5H1E9	F5H1E9	DNA replication licensing factor MCM2	MCM2	LTASQREAGRGLLYDSDEEDEERPARKRRQV	GLLY(0.131)DS(0.869)DEEDEERPAR	1	286
0.530071	S	3			0.714166	0.000472213	71.289	71.289	71.289	-0.22002	7265500	3604300	3661300	140	C9J4K0;B4E2G9;Q9BVC5	140;178;182	C9J4K0	C9J4K0	Ashwin	C2orf49	RLKPPPQNHDLTHRKSPSGPVKSPPLSPVGT	S(0.714)PS(0.312)GPVKS(0.973)PPLS(0.984)PVGT(0.013)T(0.002)PVK	3	103
0.528871	S	3			1	0.0101519	45.916	32.19	45.916	0.067008	10930000	5365400	5564200	132	Q9Y2K6	132	Q9Y2K6	Q9Y2K6	Ubiquitin carboxyl-terminal hydrolase 20	USP20	HPLKAVPIAVADEGESESEDDDLKPRGLTGM	AVPIAVADEGES(1)ES(1)EDDDLKPR	2	708
0.528871	S	3			1	0.0101519	45.916	32.19	45.916	0.067008	10930000	5365400	5564200	134	Q9Y2K6	134	Q9Y2K6	Q9Y2K6	Ubiquitin carboxyl-terminal hydrolase 20	USP20	LKAVPIAVADEGESESEDDDLKPRGLTGMKN	AVPIAVADEGES(1)ES(1)EDDDLKPR	2	708
0.528571	S	3			0.861581	0.014221	89.506	14.19	43.308	-0.25044	4516600	2128100	2388500	34	E5RG53;E5RFR3;P33991	34;34;34	E5RG53	E5RG53	DNA replication licensing factor MCM4	MCM4	TPAQTPRSEDARSSPSQRRRGEDSTSTGELQ	S(0.001)EDARS(0.119)S(0.019)PS(0.862)QR	1;2	188
0.527471	S	3			0.883063	1.94573e-05	81.763	81.763	81.763	-0.015279	37838000	17042000	20795000	19	Q13263-2;Q13263	19;19	Q13263-2	Q13263-2	Transcription intermediary factor 1-beta	TRIM28	SAAAASAAAASAASGSPGPGEGSAGGEKRST	AASAAAASAAAAS(0.049)AAS(0.038)GS(0.883)PGPGEGS(0.03)AGGEKR	1	542
0.52687	S	2			0.999922	0.0117392	83.869	12.255	83.869	0.30472	7026700	3224900	3801800	449	Q86W92-2;Q86W92-3;Q86W92-4;Q86W92;H0YGH8;F5GZP6	449;313;435;466;151;297	Q86W92-2	Q86W92-2	Liprin-beta-1	PPFIBP1	QLCDKLLTSSLQKSSSLGNLKKETSDGEKET	SSS(1)LGNLK	1	603
0.525367	S	2			0.961795	6.17175e-10	143.52	114.89	143.52	-0.2082	3312500	1450400	1862100	205	Q8TEA8	205	Q8TEA8	Q8TEA8	D-tyrosyl-tRNA(Tyr) deacylase 1	DTD1	KEDRSASSGAEGDVSSEREP___________	SASSGAEGDVS(0.038)S(0.962)EREP	1	620
0.524866	S	3			0.981978	0.0043207	56.081	56.081	56.081	-0.094172	4396800	1818200	2578700	660	H0YBF7;F8WBW0;Q9ULH1;Q9ULH1-2	660;842;839;842	H0YBF7	H0YBF7	Arf-GAP with SH3 domain, ANK repeat and PH domain-containing protein 1	ASAP1	KKRPPPPPPGHKRTLSDPPSPLPHGPPNKGA	T(0.019)LS(0.982)DPPS(0.999)PLPHGPPNK	2	338
0.524866	S	3			0.999234	0.0043207	56.081	56.081	56.081	-0.094172	4396800	1818200	2578700	664	H0YBF7;F8WBW0;Q9ULH1;Q9ULH1-2	664;846;843;846	H0YBF7	H0YBF7	Arf-GAP with SH3 domain, ANK repeat and PH domain-containing protein 1	ASAP1	PPPPPGHKRTLSDPPSPLPHGPPNKGAVPWG	T(0.019)LS(0.982)DPPS(0.999)PLPHGPPNK	2	338
0.524665	S	2			0.965495	4.83256e-08	122.84	122.84	122.84	0.64847	10910000	4645200	6264500	19	I3L436;F5H7J5;Q8N122	19;701;859	I3L436	I3L436	Regulatory-associated protein of mTOR	RPTOR	NARPQRVLDTSSLTQSAPASPTNKGVHIHQA	VLDTSSLT(0.034)QS(0.965)APAS(0.993)PT(0.007)NK	2	313
0.524164	S	3			0.5	0.000694332	66.536	50.173	66.536	-0.58083	10226000	4546400	5679400	96	H0YK04;Q13017-2;Q13017	96;1218;1218	H0YK04	H0YK04	Rho GTPase-activating protein 5	ARHGAP5	PVETWKGGIDNPAITSDQELDDKKMKKKTHK	GGIDNPAIT(0.5)S(0.5)DQELDDKK	1	385
0.524164	T	3			0.5	0.000694332	66.536	50.173	66.536	-0.58083	10226000	4546400	5679400	95	H0YK04;Q13017-2;Q13017	95;1217;1217	H0YK04	H0YK04	Rho GTPase-activating protein 5	ARHGAP5	SPVETWKGGIDNPAITSDQELDDKKMKKKTH	GGIDNPAIT(0.5)S(0.5)DQELDDKK	1	385
0.523161	S	2			0.998342	0.00179228	100.09	65.391	100.09	-0.12274	1173600	584390	589250	445	A9Z1X7;Q8IYB3;Q8IYB3-2;E9PCT1	445;450;448;448	A9Z1X7;E9PCT1	A9Z1X7	Serine/arginine repetitive matrix protein 1	SRRM1	GRTSVTKHKGTEKRESPSPAPKPRKVELSES;TSGKVTKHKGTEKRESPSPAPKPRKVELSES	RES(0.998)PS(0.002)PAPK	1	40;237
0.522458	S	2			0.999992	5.07254e-07	119.25	119.25	119.25	-0.05803	20255000	9376300	10878000	54	H0YK04;Q13017-2;Q13017	54;1176;1176	H0YK04	H0YK04	Rho GTPase-activating protein 5	ARHGAP5	FSKAKSYYRRTHSDASDDEAFTTSKTKRKGR	RTHS(1)DAS(1)DDEAFTTSK	2	385
0.519642	S	2			0.999714	5.07254e-07	119.25	119.25	119.25	-0.05803	5795300	2563100	3232200	51	H0YK04;Q13017-2;Q13017	51;1173;1173	H0YK04	H0YK04	Rho GTPase-activating protein 5	ARHGAP5	KTLFSKAKSYYRRTHSDASDDEAFTTSKTKR	RTHS(1)DAS(1)DDEAFTTSK	2	385
0.51924	S	2			0.999933	6.96033e-08	122.59	120.33	103.79	0.99553	12256000	5160800	7095500	687	B7ZLX3	687	B7ZLX3	B7ZLX3	CLIP-associating protein 1	CLASP1	TPDNRGRSRAKVVSQSQPGSRSSSPGKLLGS	VVSQS(1)QPGS(1)R	1;2;3	135
0.509746	S	3			0.999466	0.000707772	55.988	55.988	55.988	-0.24803	6911800	3046700	3865100	256	Q9HC52	256	Q9HC52	Q9HC52	Chromobox protein homolog 8	CBX8	FPAGHSVIQLARRQDSDLVQCGVTSPSSAEA	RQDS(0.999)DLVQCGVTSPSSAEATGK	1	680
0.506196	S	3			0.999936	0.0167598	42.123	42.123	42.123	0.89629	8077100	5053800	3023200	265	B4DLV2;Q02880-2;Q02880	265;1408;1413	B4DLV2	B4DLV2	DNA topoisomerase 2-beta	TOP2B	KASPITNDGEDEFVPSDGLDKDEYTFSPGKS	VKAS(0.196)PIT(0.804)NDGEDEFVPS(1)DGLDK	2	79
0.506196	T	3			0.804052	0.0167598	42.123	42.123	42.123	0.89629	8077100	5053800	3023200	255	B4DLV2;Q02880-2;Q02880	255;1398;1403	B4DLV2	B4DLV2	DNA topoisomerase 2-beta	TOP2B	DNNDLEELKVKASPITNDGEDEFVPSDGLDK	VKAS(0.196)PIT(0.804)NDGEDEFVPS(1)DGLDK	2	79
0.504366	S	2	+		0.974962	0.0346212	51.445	51.445	51.445	0.13686	3365300	1454700	1910700	315			REV__P58304	REV__P58304				APHS(0.975)S(0.025)PPK		734
0.495388	Y	2			0.934991	0.0332491	51.066	21.323	51.066	0.67302	2001500	953010	1048500	299	B5MED8;Q96PQ0	299;471	B5MED8	B5MED8	VPS10 domain-containing receptor SorCS2	SORCS2	LANQKIDGKVMTLITYNKGRDWDYLRPPSMD	VMT(0.98)LIT(0.085)Y(0.935)NK		117
0.494569	S	2			1	0.000637609	81.38	81.38	60.388	-0.44837	22846000	9160000	13686000	576	D6RB01;Q9Y6X4	576;636	D6RB01	D6RB01	Soluble lamin-associated protein of 75 kDa	FAM169A	QLDQFTQSAEKAVDSSSEEIEVEVPVVDRRN	AVDS(1)S(1)S(1)EEIEVEVPVVDRR	2;3	185
0.493237	S	3			1	1.00486e-14	174.91	174.91	56.569	-0.20352	66930000	29955000	36975000	53	Q9NR30-2;Q9NR30	53;121	Q9NR30-2	Q9NR30-2	Nucleolar RNA helicase 2	DDX21	VVSSKTKKVTKNEEPSEEEIDAPKPKKMKKE	NEEPS(1)EEEIDAPKPKK	1	684
0.489851	T	3			0.725398	0.00284337	53.444	53.444	53.444	0.021451	11884000	5301000	6583100	150	B7Z5U5;Q9H4Z3	150;150	B7Z5U5	B7Z5U5	Phosphorylated CTD-interacting factor 1	PCIF1	TPTGQSVPSSPSIPGTPTLKMWGTSPEDKQQ	IEIPVTPTGQS(0.003)VPS(0.429)S(0.429)PS(0.199)IPGT(0.725)PT(0.214)LK	2	126
0.487178	T	2			0.860822	2.02701e-05	104.23	104.23	42.958	-0.014085	20065000	9329900	10735000	49	H0YK04;Q13017-2;Q13017	49;1171;1171	H0YK04	H0YK04	Rho GTPase-activating protein 5	ARHGAP5	KSKTLFSKAKSYYRRTHSDASDDEAFTTSKT	T(0.861)HS(0.799)DAS(0.267)DDEAFT(0.041)T(0.015)S(0.017)K	2	385
0.486251	S	3			0.993421	1.56978e-08	131.5	131.5	54.711	0.076109	101250000	56263000	44990000	216	Q09666	216	Q09666	Q09666	Neuroblast differentiation-associated protein AHNAK	AHNAK	SGKTVIRLPSGSGAASPTGSAVDIRAGAISA	TVIRLPS(0.001)GS(0.005)GAAS(0.993)PT(0.374)GS(0.627)AVDIR	2;3	532
0.47892	S	2			0.999834	4.71856e-07	121.46	76.243	121.46	-0.042679	2471900	1221100	1250800	18	H3BTD6;H3BQ37;H3BPW9;Q96F86	18;131;131;131	H3BTD6	H3BTD6	Enhancer of mRNA-decapping protein 3	EDC3	NIPKRTDVKSQDVAVSPQQQQCSKSYVDRHM	SQDVAVS(1)PQQQQCSK	1	396
0.477677	S	2			0.598268	0.000231915	89.979	61.926	89.979	0.0035384	1793000	866520	926510	214	Q7Z417	214	Q7Z417	Q7Z417	Nuclear fragile X mental retardation-interacting protein 2	NUFIP2	TNGYMGKGADNDGSGSESGYTTPKKRKARRN	GADNDGS(0.583)GS(0.598)ES(0.4)GY(0.377)T(0.032)T(0.01)PK	2	597
0.476745	S	2			0.805792	9.84267e-08	131.5	131.5	131.5	0.35489	4272400	2080400	2192000	5737	Q09666	5737	Q09666	Q09666	Neuroblast differentiation-associated protein AHNAK	AHNAK	PKGKGGVTGSPEASISGSKGDLKSSKASLGS	GGVT(0.189)GS(0.811)PEAS(0.045)IS(0.806)GS(0.15)KGDLK	2	532
0.472072	S	2			0.929079	0.00459364	67.299	67.299	67.299	0.17293	24418000	6962100	17456000	205	A2A3R5;P62753	205;236	A2A3R5	A2A3R5	40S ribosomal protein S6	RPS6	KEKRQEQIAKRRRLSSLRASTSKSESSQK__	RLS(0.999)S(0.929)LRAS(0.433)T(0.353)S(0.286)K	2;3	5
0.468218	S	3			0.994806	6.87285e-07	110.64	110.64	110.64	0.43219	5564700	2424600	3140100	473	P46100-2;P46100-5;P46100-3;P46100-4;P46100;F8WDE0;P46100-6	473;522;560;639;677;604;609	P46100-2	P46100-2	Transcriptional regulator ATRX	ATRX	TPLRRPTETNPVTSNSDEECNETVKEKQKLS	RPTETNPVTS(0.004)NS(0.995)DEECNET(0.002)VK	1	496
0.467071	T	3			0.882055	0.000854355	84.581	84.581	75.89	-0.60876	19310000	9501700	9808300	140	Q8NAN9;B4DR31;Q16555	140;478;514	Q8NAN9	Q8NAN9	Dihydropyrimidinase-related protein 2	DPYSL2	YDGPVCEVSVTPKTVTPASSAKTSPAKQQAP	T(0.118)VT(0.882)PAS(0.008)S(0.585)AKT(0.204)S(0.204)PAK	2;3	85
0.466549	S	2			1	0.0207481	109.99	68.414	109.99	-0.31179	3190800	1412900	1777900	221	Q9UDY2-3;Q9UDY2;F5H301;F5H886;Q9UDY2-5;Q9UDY2-4;Q9UDY2-2	221;244;275;248;244;221;244	Q9UDY2-3	Q9UDY2-3	Tight junction protein ZO-2	TJP2	FGPSRDRDRDRSRGRSIDQDYERAYHRAYDP	GRS(1)IDQDYER	1	293
0.465713	S	2			0.5	0.000618946	89.231	57.349	89.231	-0.010706	31313000	14496000	16817000	2	B4DQ75;P51397	2;2	B4DQ75	B4DQ75	Death-associated protein 1	DAP	______________MSSPPEGKLETKAGHPP	S(0.5)S(0.5)PPEGKLETK	1	84
0.465713	S	2			0.5	0.000618946	89.231	57.349	89.231	-0.010706	31313000	14496000	16817000	3	B4DQ75;P51397	3;3	B4DQ75	B4DQ75	Death-associated protein 1	DAP	_____________MSSPPEGKLETKAGHPPA	S(0.5)S(0.5)PPEGKLETK	1	84
0.4654	S	2			0.939025	0.00134943	80.236	80.236	78.501	-0.055654	1567900	708350	859580	670	Q2M2I8-2;Q2M2I8	670;670	Q2M2I8-2	Q2M2I8-2	AP2-associated protein kinase 1	AAK1	LLQAAAAEASLNKSKSATTTPSGSPRTSQQN	S(0.939)AT(0.057)T(0.097)T(0.909)PS(0.661)GS(0.337)PR	3	563
0.462995	S	2			0.999583	4.73325e-07	126.04	126.04	126.04	0.42133	12036000	5526300	6509400	62	Q7Z309-5;Q7Z309-4;Q7Z309;Q7Z309-2;Q7Z309-3	62;134;115;115;134	Q7Z309-5	Q7Z309-5	Protein FAM122B	FAM122B	PEKLYSPKRIDFTPVSPAPSPTRGFGKMFVS	RIDFTPVS(1)PAPS(0.995)PT(0.005)R	2	596
0.460166	S	2			0.949436	1.10406e-08	130.27	107.28	130.27	-0.17965	4213700	2153100	2060600	1182	O14497-2;O14497;H0Y488;O14497-3	1182;1182;79;799	O14497-2	O14497-2	AT-rich interactive domain-containing protein 1A	ARID1A	STPHSQIPPLPGMSRSNSVGIQDAFNDGSDS	S(0.949)NS(0.051)VGIQDAFNDGSDSTFQK	1	426
0.459432	T	3			0.757977	0.00112478	67.648	67.648	67.648	0.15403	14099000	6297800	7801600	138	B4DJ58;O76021	138;358	B4DJ58	B4DJ58	Ribosomal L1 domain-containing protein 1	RSL1D1	HGKKKRGRGKAQVKATNESEDEIPQLVPIGK	AT(0.758)NES(0.242)EDEIPQLVPIGK	1	72
0.459012	S	2			0.671944	0.00188073	89.663	67.721	88.803	-0.83159	5084500	2557100	2527400	457	Q9NV70-2;Q9NV70	457;472	Q9NV70-2	Q9NV70-2	Exocyst complex component 1	EXOC1	KFGLHGSSGKLTGSTSSLNKLSVQSSGNRRS	LTGST(0.001)S(0.672)S(0.327)LNK	1;2	688
0.458907	S	2			0.807267	0.000456101	106.26	106.26	106.26	0.42906	2475400	1143500	1332000	415	H0Y638;B1AKC7;Q9UJF2;F8W755	415;994;864;1005	H0Y638	H0Y638	Ras GTPase-activating protein nGAP	RASAL2	TVPDRHIPLALPRQNSTGQAQIRKVDQGGLG	QNS(0.807)T(0.193)GQAQIR	1	42
0.457227	S	2			1	2.70107e-74	267.69	199.84	267.69	0.25281	21134000	9413000	11721000	102	O75351	102	O75351	O75351	Vacuolar protein sorting-associated protein 4B	VPS4B	VKEGQPSPADEKGNDSDGEGESDDPEKKKLQ	GNDS(1)DGEGESDDPEK	1	442
0.456806	S	3			0.803533	0.0120162	47.75	35.118	47.75	0.19551	4070900	1915400	2155500	422	Q6UN15-3;G3XAD6;Q6UN15	422;490;496	Q6UN15-3	Q6UN15-3	Pre-mRNA 3'-end-processing factor FIP1	FIP1L1	RTRERERERDHSPTPSVFNSDEERYRYREYA	DHS(0.982)PT(0.04)PS(0.804)VFNS(0.16)DEERY(0.014)R	2	355
0.455755	S	2			1	1.93149e-08	155.99	108.39	155.99	0.447	4196300	1938400	2257900	513	O60832	513	O60832	O60832	H/ACA ribonucleoprotein complex subunit 4	DKC1	KKKKKKKKAKEVELVSE______________	AKEVELVS(1)E	1	440
0.447738	S	2			0.916924	0.000140189	102.36	73.29	102.36	-0.10479	6651100	2893400	3757800	115	A2ABK4;A2ABK3;E9PD43;A2ABK2;A2ABK1;B4DUN1;P18615;B4DYX9	115;115;115;115;115;115;115;122	A2ABK4	A2ABK4	Negative elongation factor E	NELFE	EKGPVPTFQPFQRSISADDDLQESSRRPQRK	S(0.083)IS(0.917)ADDDLQESSR	1	9
0.447632	S	2			0.996816	9.39739e-12	148.84	148.84	148.84	0.027507	9256300	4452600	4803700	290	O94880	290	O94880	O94880	PHD finger protein 14	PHF14	VLSRNSADDEELTNDSLTLSQSKSNEDSLIL	NSADDEELT(1)NDS(0.997)LT(0.003)LSQSK	2	450
0.447632	T	2			0.999999	9.39739e-12	148.84	148.84	148.84	0.027507	9256300	4452600	4803700	287	O94880	287	O94880	O94880	PHD finger protein 14	PHF14	KSKVLSRNSADDEELTNDSLTLSQSKSNEDS	NSADDEELT(1)NDS(0.997)LT(0.003)LSQSK	2	450
0.446362	T	3			0.58926	0.000418767	69.979	55.186	69.979	-0.10999	4178100	1973900	2204200	21	F2Z2T1;Q09161	21;21	F2Z2T1	F2Z2T1	Nuclear cap-binding protein subunit 1	NCBP1	HSDENDGGQPHKRRKTSDANETEDHLESLIC	KT(0.589)S(0.411)DANETEDHLESLICK	1	267
0.445409	S	3			1	4.79235e-17	180.04	180.04	152.89	-0.03986	67035000	30381000	36654000	289	Q9BW71	289	Q9BW71	Q9BW71	HIRA-interacting protein 3	HIRIP3	RSCKQKSQAKRLLGDSDSEEEQKEAASSGDD	RLLGDS(1)DS(1)EEEQK	2	660
0.445409	S	3			1	4.79235e-17	180.04	180.04	152.89	-0.03986	67035000	30381000	36654000	291	Q9BW71	291	Q9BW71	Q9BW71	HIRA-interacting protein 3	HIRIP3	CKQKSQAKRLLGDSDSEEEQKEAASSGDDSG	RLLGDS(1)DS(1)EEEQK	2	660
0.441271	S	2			0.999999	0.000265812	93.776	93.776	93.776	0.17409	3705400	1474700	2230700	205	F8WBA3;Q15139	205;205	F8WBA3	F8WBA3	Serine/threonine-protein kinase;Serine/threonine-protein kinase D1	PRKD1	FKIPNNCSGVRRRRLSNVSLTGVSTIRTSSA	RLS(1)NVS(0.864)LT(0.136)GVSTIR	2	336
0.441271	S	2			0.863853	0.000265812	93.776	93.776	93.776	0.17409	3705400	1474700	2230700	208	F8WBA3;Q15139	208;208	F8WBA3	F8WBA3	Serine/threonine-protein kinase;Serine/threonine-protein kinase D1	PRKD1	PNNCSGVRRRRLSNVSLTGVSTIRTSSAELS	RLS(1)NVS(0.864)LT(0.136)GVSTIR	2	336
0.440952	S	2			0.721157	0.000289288	106.19	87.26	106.19	0.060369	2016900	954970	1061900	99	Q13185	99	Q13185	Q13185	Chromobox protein homolog 3	CBX3	KEKDGTKRKSLSDSESDDSKSKKKRDAADKP	SLS(1)DS(0.203)ES(0.721)DDS(0.076)K	2	538
0.43957	S	2			0.994078	0.00197008	79.332	53.387	79.332	0.29683	3066800	1384100	1682700	112	Q7Z417	112	Q7Z417	Q7Z417	Nuclear fragile X mental retardation-interacting protein 2	NUFIP2	LNGNAGEREISLKNLSSDEATNPISRVLNGN	NLS(0.994)S(0.005)DEAT(0.001)NPISR	1	597
0.436375	S	3			1	8.89758e-07	118.37	118.37	89.663	0.015611	8262800	3651300	4611500	143	Q96E09	143	Q96E09	Q96E09	Protein FAM122A	FAM122A	VEKSASPKRIDFIPVSPAPSPTRGIGKQCFS	RIDFIPVS(1)PAPS(0.857)PT(0.143)R	2	638
0.436375	S	2			0.992145	8.89758e-07	118.37	118.37	118.37	-0.12903	8262800	3651300	4611500	147	Q96E09	147	Q96E09	Q96E09	Protein FAM122A	FAM122A	ASPKRIDFIPVSPAPSPTRGIGKQCFSPSLQ	RIDFIPVS(1)PAPS(0.992)PT(0.008)R	2	638
0.435309	S	3			0.96189	0.0222653	45.618	29.957	45.618	1.3603	3619900	1329500	2290400	234	F8W7E2	234	F8W7E2	F8W7E2			QQYDIYERMVPPRPDSLTAYGVPMLVSIVSL	PDS(0.962)LT(0.203)AY(0.833)GVPMLVS(0.001)IVS(0.001)LGK		329
0.435309	Y	3			0.83335	0.0222653	45.618	29.957	45.618	1.3603	3619900	1329500	2290400	238	F8W7E2	238	F8W7E2	F8W7E2			IYERMVPPRPDSLTAYGVPMLVSIVSLGKTF	PDS(0.962)LT(0.203)AY(0.833)GVPMLVS(0.001)IVS(0.001)LGK		329
0.433814	S	3			0.999898	1.18209e-05	86.825	86.825	86.825	0.30618	158680000	71699000	86982000	67	G5E972;P42167-2;P42167;P42166	67;67;67;67	G5E972	G5E972	Lamina-associated polypeptide 2, isoforms beta/gamma;Thymopoietin;Thymopentin;Lamina-associated polypeptide 2, isoform alpha;Thymopoietin;Thymopentin	TMPO	PLPAGTNSKGPPDFSSDEEREPTPVLGSGAA	GPPDFS(1)S(1)DEEREPTPVLGSGAAAAGR	1;2	357
0.43157	S	2			0.994835	0.000254856	107.5	81.006	107.5	-0.06024	34535000	15580000	18956000	27	F5H1E9;P49736;C9J013;C9JZ21;F8WDM3	27;27;18;18;27	F5H1E9	F5H1E9	DNA replication licensing factor MCM2	MCM2	SSPAQRRRGNDPLTSSPGRSSRRTDALTSSP	GNDPLT(0.029)S(0.976)S(0.995)PGR	1;2	286
0.430178	S	2			1	1.63167e-29	218.05	218.05	108.97	0.21619	78450000	37478000	40973000	141	G3V2D6;G3V4C1;G3V2Q1;P07910-3;P07910-4;P07910-2;P07910;G3V5V7;G8JL89;G3V4W0;B4DY08;B2R603	141;219;232;153;177;220;233;117;128;220;220;233	G3V2D6	G3V2D6	Heterogeneous nuclear ribonucleoproteins C1/C2	HNRNPC	EKEQSKQAVEMKNDKSEEEQSSSSVKKDETN	NDKS(1)EEEQSSSSVK	1	348
0.429857	S	2			0.981878	0.00908765	67.994	67.994	67.994	0.2136	3856900	1498900	2358000	23	E9PBF6;P20700	23;23	E9PBF6	E9PBF6	Lamin-B1	LMNB1	PPRMGSRAGGPTTPLSPTRLSRLQEKEELRE	AGGPT(0.295)T(0.706)PLS(0.982)PT(0.017)R		233
0.429857	S	3			1	7.37982e-05	102.27	75.352	102.27	0.18905	5344100	2526300	2817800	167	Q7Z6P5;E9PF11;P25205	167;169;672	Q7Z6P5	Q7Z6P5	DNA replication licensing factor MCM3	MCM3	VLEKEKKRKKRSEDESETEDEEEKSQEDQEQ	KRS(1)EDES(1)ET(1)EDEEEK	2;3	241
0.429857	T	2			0.705669	0.00908765	67.994	67.994	67.994	0.2136	3856900	1498900	2358000	20	E9PBF6;P20700	20;20	E9PBF6	E9PBF6	Lamin-B1	LMNB1	TPVPPRMGSRAGGPTTPLSPTRLSRLQEKEE	AGGPT(0.295)T(0.706)PLS(0.982)PT(0.017)R		233
0.429857	T	3			1	7.37982e-05	102.27	75.352	102.27	0.18905	5344100	2526300	2817800	169	Q7Z6P5;E9PF11;P25205	169;171;674	Q7Z6P5	Q7Z6P5	DNA replication licensing factor MCM3	MCM3	EKEKKRKKRSEDESETEDEEEKSQEDQEQKR	KRS(1)EDES(1)ET(1)EDEEEK	2;3	241
0.42825	S	3			0.992854	0.00624695	50.232	34.958	50.232	-0.38498	17287000	7826000	9461100	1290	Q13459-2;Q13459	1290;1290	Q13459-2	Q13459-2	Unconventional myosin-IXb	MYO9B	KSKPCGSPRVQEKPDSPGGSTQIQRYLDAER	VQEKPDS(0.993)PGGS(0.007)TQIQR	1	544
0.42503	S	2			0.867334	3.04732e-20	188.08	132.04	188.08	0.33716	27665000	13053000	14612000	258	Q4G0J3;H0YA82;D6RFF0	258;39;258	Q4G0J3	Q4G0J3	La-related protein 7	LARP7	TSNTSISKMKRSRPTSEGSDIESTEPQKQCS	SRPT(0.133)S(0.867)EGS(0.998)DIES(0.001)TEPQK	2	568
0.424062	S	3			0.931299	0.00261738	50.285	18.368	49.555	0.071654	12500000	5619800	6879800	148	E9PRB3;Q5QJE6	148;141	E9PRB3	E9PRB3	Deoxynucleotidyltransferase terminal-interacting protein 2	DNTTIP2	PKVTPTKESYTEEIVSEAESHVSGISRIV__	ES(0.007)Y(0.003)T(0.064)EEIVS(0.931)EAES(0.414)HVS(0.246)GIS(0.335)R	2;3	264
0.418568	S	3			0.981886	0.00214526	63.462	42.388	63.462	-0.23654	3427500	1678900	1748600	404	B4DLV2;Q02880-2;Q02880	404;1547;1552	B4DLV2	B4DLV2	DNA topoisomerase 2-beta	TOP2B	PKGKGRGAKKRKASGSENEGDYNPGRKTSKT	AS(0.018)GS(0.982)ENEGDYNPGRK	1	79
0.41846	S	2			1	2.14474e-28	179.76	145.14	102.28	0.46813	104710000	54533000	50175000	378	B4DLV2;Q02880-2;Q02880	378;1521;1526	B4DLV2	B4DLV2	DNA topoisomerase 2-beta	TOP2B	PKQKKVVEAVNSDSDSEFGIPKKTTTPKGKG	VVEAVNS(1)DS(1)DS(1)EFGIPKK	2;3	79
0.418352	S	2			0.992927	0.00029934	86.772	86.772	86.772	0.01682	48425000	22660000	25765000	141	B4DJ58;O76021	141;361	B4DJ58	B4DJ58	Ribosomal L1 domain-containing protein 1	RSL1D1	KKRGRGKAQVKATNESEDEIPQLVPIGKKTP	AT(0.007)NES(0.993)EDEIPQLVPIGK	1	72
0.417164	S	3			0.61846	0.00150356	52.654	35.768	52.654	-0.69992	4653200	2253800	2399400	310	O15143	310	O15143	O15143	Actin-related protein 2/3 complex subunit 1B	ARPC1B	GLTARERFQNLDKKASSEGGTAAGAGLDSLH	KAS(0.618)S(0.191)EGGT(0.191)AAGAGLDSLHK	1	429
0.413811	S	3			0.992905	0.000463926	68.569	49.989	68.569	-0.60142	3359400	1601500	1757900	363	O14497-2;O14497	363;363	O14497-2	O14497-2	AT-rich interactive domain-containing protein 1A	ARID1A	AASGGAQQRSHHAPMSPGSSGGGGQPLARTP	S(0.004)HHAPMS(0.993)PGS(0.002)S(0.001)GGGGQPLAR	1	426
0.411752	S	2			0.842774	0.00014087	122.78	42.464	89.506	-0.47924	36588000	16885000	19703000	31	E5RG53;E5RFR3;P33991	31;31;31	E5RG53	E5RG53	DNA replication licensing factor MCM4	MCM4	GRATPAQTPRSEDARSSPSQRRRGEDSTSTG	S(0.007)EDARS(0.843)S(0.438)PS(0.712)QR	1;2	188
0.409364	S	2			1	0.00097009	114.76	72.888	114.76	0.11609	6119300	2587700	3531600	151	Q9BWH2	151	Q9BWH2	Q9BWH2	FUN14 domain-containing protein 2	FUNDC2	EKDMKKAKEQLKIRKSNQIPTEVRSKAEEVV	S(1)NQIPTEVR	1	661
0.406863	S	3			0.99587	0.000539603	70.718	70.718	70.718	0.22511	8263100	3360700	4902300	493	Q96K49-2;Q96K49	493;494	Q96K49-2	Q96K49-2	Transmembrane protein 87B	TMEM87B	TSENLTEGIKLRASKSVSNGTAKPATSENFD	S(0.996)VS(0.987)NGT(0.017)AKPATSENFDEDLK	2	643
0.406863	S	3			0.986709	0.000539603	70.718	70.718	70.718	0.22511	8263100	3360700	4902300	495	Q96K49-2;Q96K49	495;496	Q96K49-2	Q96K49-2	Transmembrane protein 87B	TMEM87B	ENLTEGIKLRASKSVSNGTAKPATSENFDED	S(0.996)VS(0.987)NGT(0.017)AKPATSENFDEDLK	2	643
0.406101	S	2			1	0.0254199	65.695	29.377	65.695	-0.18176	197250	91853	105390	440	Q9C040	440	Q9C040	Q9C040	Tripartite motif-containing protein 2	TRIM2	ADVSPTTEGVKRRVKSPGSGHVKQKAVKRPA	S(1)PGS(1)GHVK	2	665
0.406101	S	2			1	0.0254199	65.695	29.377	65.695	-0.18176	197250	91853	105390	443	Q9C040	443	Q9C040	Q9C040	Tripartite motif-containing protein 2	TRIM2	SPTTEGVKRRVKSPGSGHVKQKAVKRPASMY	S(1)PGS(1)GHVK	2	665
0.405121	S	2			0.745995	4.96667e-10	140.63	113.5	140.63	0.013218	4839600	2222300	2617200	433	P35658-2;P35658-4;P35658;P35658-3;P35658-5	433;433;433;433;433	P35658-2	P35658-2	Nuclear pore complex protein Nup214	NUP214	ERLSLEGERQPKSPGSTPTTPTSSQAPQKLD	S(0.08)PGS(0.746)T(0.174)PT(0.003)T(0.995)PT(0.001)SSQAPQK	2	490
0.405121	T	2			0.995296	4.96667e-10	140.63	113.5	140.63	0.013218	4839600	2222300	2617200	437	P35658-2;P35658-4;P35658;P35658-3;P35658-5	437;437;437;437;437	P35658-2	P35658-2	Nuclear pore complex protein Nup214	NUP214	LEGERQPKSPGSTPTTPTSSQAPQKLDASAA	S(0.08)PGS(0.746)T(0.174)PT(0.003)T(0.995)PT(0.001)SSQAPQK	2	490
0.401849	S	3			0.99953	0.000316914	65.774	65.774	65.774	-0.15602	37962000	18244000	19718000	805	Q9BTC0;Q9BTC0-1	805;805	Q9BTC0	Q9BTC0	Death-inducer obliterator 1	DIDO1	KKTAPRQEAIPDLEDSPPVSDSEEQQESARA	TAPRQEAIPDLEDS(1)PPVS(0.556)DS(0.442)EEQQES(0.002)AR	2	655
0.401412	S	2			1	0.0326269	76.073	22.472	76.073	-1.2907	4154100	1905400	2248700	380	F5H2U2;Q13523	380;394	F5H2U2	F5H2U2	Serine/threonine-protein kinase PRP4 homolog	PRPF4B	SKSPSRTLSPGRRAKSRSLERKRREPERRRL	AKS(1)RS(1)LER	2	292
0.401412	S	2			1	0.0326269	76.073	22.472	76.073	-1.2907	4154100	1905400	2248700	382	F5H2U2;Q13523	382;396	F5H2U2	F5H2U2	Serine/threonine-protein kinase PRP4 homolog	PRPF4B	SPSRTLSPGRRAKSRSLERKRREPERRRLSS	AKS(1)RS(1)LER	2	292
0.401303	S	2			1	3.32598e-92	313.76	261.23	313.76	0.45394	13135000	6049000	7086100	130	H7BZV4;Q66PJ3-4;Q66PJ3-3;F5GYV5;F8WCT1;F5H7X4;B3V0L1;Q66PJ3-2;Q66PJ3	130;252;252;140;140;260;137;263;271	H7BZV4	H7BZV4	ADP-ribosylation factor-like protein 6-interacting protein 4	ARL6IP4	QVEALPGPSLDQWHRSAGEEEDGPVLTDEQK	S(1)AGEEEDGPVLTDEQK	1	404
0.394843	S	3			1	0.0109989	61.167	27.274	61.167	0.47136	2582800	1277600	1305300	352	F5H2U2;Q13523	352;366	F5H2U2	F5H2U2	Serine/threonine-protein kinase PRP4 homolog	PRPF4B	KRRSLSPKPRDKSRRSRSPLLNDRRSKQSKS	S(1)RS(1)PLLNDRR	2	292
0.394843	S	3			1	0.0109989	61.167	27.274	61.167	0.47136	2582800	1277600	1305300	354	F5H2U2;Q13523	354;368	F5H2U2	F5H2U2	Serine/threonine-protein kinase PRP4 homolog	PRPF4B	RSLSPKPRDKSRRSRSPLLNDRRSKQSKSPS	S(1)RS(1)PLLNDRR	2	292
0.393526	S	2			0.979962	8.75984e-21	193.47	193.47	193.47	-0.3212	9782300	4663900	5118500	612	B4DKA8;P40818	612;718	B4DKA8	B4DKA8	Ubiquitin carboxyl-terminal hydrolase 8	USP8	PAERDREPSKLKRSYSSPDITQAIQEEEKRK	S(0.011)YS(0.98)S(0.009)PDITQAIQEEEK	1	74
0.392757	S	2			0.92817	0.000166398	88.541	51.796	88.541	0.56555	3138700	1281500	1857200	1089	P48634;F8W1J3;F8VVQ5;F8VVM9;A6NG23	1089;314;314;314;314	P48634	P48634	Protein PRRC2A	PRRC2A	NHPPAPRGRTASETRSEGSEYEEIPKRRRQR	T(0.607)AS(0.202)ET(0.266)RS(0.928)EGS(0.989)EY(0.008)EEIPK	3	498
0.391658	S	2			0.891381	0.000854355	84.581	84.581	82.859	-0.062744	19310000	9501700	9808300	144	Q8NAN9;B4DR31;Q16555	144;482;518	Q8NAN9	Q8NAN9	Dihydropyrimidinase-related protein 2	DPYSL2	VCEVSVTPKTVTPASSAKTSPAKQQAPPVRN	T(0.199)VT(0.801)PAS(0.018)S(0.891)AKT(0.599)S(0.492)PAK	2;3	85
0.390007	S	3			0.699631	0.000552937	72.99	53.078	72.99	0.36571	19083000	8279300	10804000	333	Q8IY81	333	Q8IY81	Q8IY81	pre-rRNA processing protein FTSJ3	FTSJ3	YVAKKLKEQAKALDISLSSGEEDEGDEEDST	ALDIS(0.7)LS(0.649)S(0.649)GEEDEGDEEDS(0.001)T(0.001)AGTTK	2	607
0.382833	S	3			0.529227	0.0158515	44.238	31.084	44.238	0.021856	4183400	1521500	2661900	218	F5H3H3;Q9Y6D5	218;218	F5H3H3	F5H3H3	Brefeldin A-inhibited guanine nucleotide-exchange protein 2	ARFGEF2	QEARELEKPIQSKPQSPVIQAAAVSPKFVRL	PIQS(0.471)KPQS(0.529)PVIQAAAVS(1)PK	2	296
0.382833	S	3			0.999656	0.0158515	44.238	31.084	44.238	0.021856	4183400	1521500	2661900	227	F5H3H3;Q9Y6D5	227;227	F5H3H3	F5H3H3	Brefeldin A-inhibited guanine nucleotide-exchange protein 2	ARFGEF2	IQSKPQSPVIQAAAVSPKFVRLKHSQAQSKP	PIQS(0.471)KPQS(0.529)PVIQAAAVS(1)PK	2	296
0.38228	S	3			0.868214	0.0153776	41.446	41.446	41.446	0.50419	6325100	2911000	3414000	265	H0Y7W6;H7BY87;Q96RU3-4;Q96RU3-3;E9PGQ4;Q96RU3-2;Q96RU3	265;303;303;303;303;303;303	H0Y7W6	H0Y7W6	Formin-binding protein 1	FNBP1	TQPMKRTVSDNSLSNSRGEGKPDLKFGGKSK	T(0.104)VS(0.385)DNS(0.4)LS(0.243)NS(0.868)RGEGKPDLK	2	245
0.381948	S	2			0.999965	5.29958e-13	173.01	119.01	173.01	-0.32693	2713500	1392100	1321400	128	E7ERP8;E7EMC7;Q13501-2;Q13501	128;272;188;272	E7ERP8	E7ERP8	Sequestosome-1	SQSTM1	IDVEHGGKRSRLTPVSPESSSTEEKSSSQPS	SRLT(1)PVS(1)PESSSTEEK	2	196
0.381948	T	2			0.999849	5.29958e-13	173.01	119.01	173.01	-0.32693	2713500	1392100	1321400	125	E7ERP8;E7EMC7;Q13501-2;Q13501	125;269;185;269	E7ERP8	E7ERP8	Sequestosome-1	SQSTM1	EVDIDVEHGGKRSRLTPVSPESSSTEEKSSS	SRLT(1)PVS(1)PESSSTEEK	2	196
0.381837	S	2			0.992517	0.00586303	73.415	31.672	73.415	-0.39595	2316400	1119600	1196800	47	I3L2J8;Q9UPN4-3;Q9UPN4-2;Q9UPN4	47;47;47;47	I3L2J8	I3L2J8	Centrosomal protein of 131 kDa	CEP131	RPGSAATTKPIVRSVSVVTGSEQKRKVLEAT	S(0.007)VS(0.993)VVTGSEQK	1	419
0.380951	S	3			0.5	0.00804933	56.205	56.205	56.205	-0.48835	4996400	2063900	2932600	194	O95400	194	O95400	O95400	CD2 antigen cytoplasmic tail-binding protein 2	CD2BP2	GARGGGKGRKGPGQPSSPQRLDRLSGLADQM	GPGQPS(0.5)S(0.5)PQRLDR	1	456
0.380951	S	3			0.5	0.00804933	56.205	56.205	56.205	-0.48835	4996400	2063900	2932600	195	O95400	195	O95400	O95400	CD2 antigen cytoplasmic tail-binding protein 2	CD2BP2	ARGGGKGRKGPGQPSSPQRLDRLSGLADQMV	GPGQPS(0.5)S(0.5)PQRLDR	1	456
0.380619	S	3			0.976131	0.00716124	73.435	73.435	73.435	-0.32492	677730	330530	347200	449	F5GZU3;F5H1L1;F5H0H3;Q15424	449;514;550;619	F5GZU3	F5GZU3	Scaffold attachment factor B1	SAFB	SFDKVKEPRKSRDSESHSRVRERSEREQRMQ	SRDS(0.001)ES(0.976)HS(0.023)R	1	277
0.380397	S	3			0.843989	0.0117602	48.729	20.762	48.729	0.0067979	5012800	2427900	2584900	167	H0YIS4;H0YHI8;F8VZN8;F8W8Q6;F8W7P1;F8W9E8;F5H1B6;F8VWB4;O14974-4;O14974-3;O14974-2;O14974	167;76;472;472;472;472;472;385;472;472;472;472	H0YIS4	H0YIS4	Protein phosphatase 1 regulatory subunit 12A	PPP1R12A	EGQKEKDTAGVTRSASSPRLSSSLDNKEKEK	S(0.075)AS(0.844)S(0.036)PRLS(0.015)S(0.015)S(0.015)LDNK	1	285
0.379954	S	3			0.994756	0.0118198	60.55	32.869	60.55	0.12417	1544600	742060	802510	1887	B7WPF4;Q9UPU5	1887;2047	B7WPF4	B7WPF4	Ubiquitin carboxyl-terminal hydrolase 24	USP24	WNAYMLFYQRVSDQNSPVLPKKSRVSVVRQE	VS(0.005)DQNS(0.995)PVLPKK	1	120
0.379732	S	2			0.816517	0.00387316	82.663	58.61	82.663	0.019792	5381300	2789200	2592200	191	Q9HC52;C9JM54;C9J6K3	191;166;181	Q9HC52	Q9HC52	Chromobox protein homolog 8	CBX8	RERERGTSRVDDKPSSPGDSSKKRGPKPRKE	VDDKPS(0.145)S(0.817)PGDS(0.019)S(0.019)K	1	680
0.37629	S	2			0.81754	0.0263932	45.825	8.5769	45.825	-0.5265	641860	296480	345380	866	Q12872;F5H6B8	866;918	Q12872	Q12872	Splicing factor, suppressor of white-apricot homolog	SFSWAP	KKKRRSRSRTKSKARSQSVSPSKQAAPRPAA	ARS(0.818)QS(0.405)VS(0.676)PS(0.101)K	2	307
0.37629	S	2			0.675798	0.0263932	45.825	8.5769	45.825	-0.5265	641860	296480	345380	870	Q12872;F5H6B8	870;922	Q12872	Q12872	Splicing factor, suppressor of white-apricot homolog	SFSWAP	RSRSRTKSKARSQSVSPSKQAAPRPAAPAAH	ARS(0.818)QS(0.405)VS(0.676)PS(0.101)K	2	307
0.373398	T	2			0.62381	0.0016172	84.249	43.161	84.249	0.30989	1929600	912820	1016800	430	A9Z1X7;Q8IYB3;Q8IYB3-2	430;435;433	A9Z1X7	A9Z1X7	Serine/arginine repetitive matrix protein 1	SRRM1	SNRTRKSRVSVSPGRTSGKVTKHKGTEKRES	SRVS(0.999)VS(0.306)PGRT(0.624)S(0.07)GK	2	40
0.371392	S	3			0.995881	0.00065667	51.125	51.125	51.125	0.99257	12604000	5399900	7203800	1273	Q9P2E9-2;Q9P2E9;Q9P2E9-3;F8W7S5	1273;1276;843;617	Q9P2E9-2	Q9P2E9-2	Ribosome-binding protein 1	RRBP1	MKSHVEDGDIAGAPASSPEAPPAEQDPVQLK	S(0.008)HVEDGDIAGAPAS(0.996)S(0.996)PEAPPAEQDPVQLK	2	694
0.371392	S	3			0.995881	0.00065667	51.125	51.125	51.125	0.99257	12604000	5399900	7203800	1274	Q9P2E9-2;Q9P2E9;Q9P2E9-3;F8W7S5	1274;1277;844;618	Q9P2E9-2	Q9P2E9-2	Ribosome-binding protein 1	RRBP1	KSHVEDGDIAGAPASSPEAPPAEQDPVQLKT	S(0.008)HVEDGDIAGAPAS(0.996)S(0.996)PEAPPAEQDPVQLK	2	694
0.363676	S	2			0.787828	0.0240229	57.034	36.252	57.034	0.5313	2009500	868170	1141300	1	H7C4W5;H7C4P7;Q5JSY7;A6NIY7;Q04727-2;F8W6T6;Q04727;Q04727-3	1;74;189;204;204;179;204;204	H7C4W5	H7C4W5	Transducin-like enhancer protein 4	TLE4	_______________SSSVSPSASFRGAEKH	S(0.788)S(0.202)S(0.011)VS(0.966)PS(0.011)AS(0.023)FR		18
0.363676	S	2			0.965766	0.0240229	57.034	36.252	57.034	0.5313	2009500	868170	1141300	5	H7C4W5;H7C4P7;Q5JSY7;A6NIY7;Q04727-2;F8W6T6;Q04727;Q04727-3	5;78;193;208;208;183;208;208	H7C4W5	H7C4W5	Transducin-like enhancer protein 4	TLE4	___________SSSVSPSASFRGAEKHRNSA	S(0.788)S(0.202)S(0.011)VS(0.966)PS(0.011)AS(0.023)FR		18
0.360758	S	3			0.999937	0.000354452	69.576	69.576	69.576	-0.40851	7617300	4214500	3402700	1456	Q9BTC0	1456	Q9BTC0	Q9BTC0	Death-inducer obliterator 1	DIDO1	VDDLPNRMCADVRRNSVERPAEPVAGAATPS	RNS(1)VERPAEPVAGAATPSLVEQQK	1	655
0.358509	S	2			1	0.00453539	85.988	59.456	85.988	0.054277	1461600	741680	719940	192	G3V4R5;G3V411;H0YJA2;F8W9T2;H9KV94;Q6PJT7-5;G3V5R4;Q6PJT7-2;Q6PJT7	192;217;431;515;490;490;515;515;515	G3V4R5	G3V4R5	Zinc finger CCCH domain-containing protein 14	ZC3H14	HLMQTRDLVQPDKPASPKFIVTLDGVPSPP_	DLVQPDKPAS(1)PK	1	333
0.356257	S	2			0.973386	0.00432767	101.56	47.55	101.56	-0.42297	11280000	5735300	5545000	829	B7WP27;Q9HCG8	829;829	B7WP27	B7WP27	Pre-mRNA-splicing factor CWC22 homolog	CWC22	NKHGDPKKKRGERRNSFSENEKHTHRIKDSE	RNS(0.973)FS(0.027)ENEK	1	118
0.351741	T	3			0.986869	0.000828464	53.603	37.543	53.603	0.53065	10856000	5154500	5701600	221	E9PKD1;Q5JTV8;C9J3B0;Q5JTV8-2;H0YD16	221;220;220;220;97	E9PKD1	E9PKD1	Torsin-1A-interacting protein 1	TOR1AIP1	ATSVQQKVNFSEEGETEEDDQDSSHSSVTTV	VNFS(0.004)EEGET(0.987)EEDDQDS(0.004)S(0.002)HS(0.002)SVTTVK	1	257
0.347892	Y	3			0.904206	0.00139375	53.033	53.033	53.033	0.34734	9481900	5038200	4443700	183	G5E972;P42167-2;P42167;H0YJH7	183;183;183;90	G5E972	G5E972	Lamina-associated polypeptide 2, isoforms beta/gamma;Thymopoietin;Thymopentin	TMPO	SAENTRQNGSNDSDRYSDNEEDSKIELKLEK	QNGS(0.076)NDS(0.105)DRY(0.904)S(0.913)DNEEDS(0.001)KIELK	2	357
0.346985	S	2			0.557074	3.02917e-05	100.14	100.14	100.14	-0.46462	5300300	2414100	2886200	627	Q96JM3	627	Q96JM3	Q96JM3	Chromosome alignment-maintaining phosphoprotein 1	CHAMP1	LFPSSKKLKKDNQESSDAELSSSEYIKTDLD	DNQES(0.442)S(0.557)DAELS(0.93)S(0.055)S(0.016)EYIK	2	642
0.346985	S	2			0.929577	3.02917e-05	100.14	100.14	100.14	-0.46462	5300300	2414100	2886200	632	Q96JM3	632	Q96JM3	Q96JM3	Chromosome alignment-maintaining phosphoprotein 1	CHAMP1	KKLKKDNQESSDAELSSSEYIKTDLDAMDIK	DNQES(0.442)S(0.557)DAELS(0.93)S(0.055)S(0.016)EYIK	2	642
0.346645	S	3			0.530969	0.0249512	41.446	24.205	41.446	-0.08502	3997800	1672000	2325900	464	F5H4P2;Q6GQQ9	464;464	F5H4P2	F5H4P2	OTU domain-containing protein 7B	OTUD7B	SPTASAGDEPRSTPESGDSDKESVGSSSTSN	S(0.09)T(0.09)PES(0.531)GDS(0.531)DKES(0.409)VGS(0.105)S(0.065)S(0.043)T(0.042)S(0.095)NEGGR	2	302
0.346645	S	3			0.530969	0.0249512	41.446	24.205	41.446	-0.08502	3997800	1672000	2325900	467	F5H4P2;Q6GQQ9	467;467	F5H4P2	F5H4P2	OTU domain-containing protein 7B	OTUD7B	ASAGDEPRSTPESGDSDKESVGSSSTSNEGG	S(0.09)T(0.09)PES(0.531)GDS(0.531)DKES(0.409)VGS(0.105)S(0.065)S(0.043)T(0.042)S(0.095)NEGGR	2	302
0.345283	S	2			1	0.016491	85.973	46.794	85.973	0.28767	1607700	758810	848940	964	Q8NDI1-3;Q8NDI1-2;Q8NDI1;B3KM32;H7BZ98	964;1000;1035;6;195	Q8NDI1-3	Q8NDI1-3	EH domain-binding protein 1	EHBP1	FSQYIENRPEMKRQRSIQEDTKKGNEEKAAI	QRS(1)IQEDTK	1	617
0.344715	S	2			0.531958	0.0230125	53.377	53.377	53.377	0.5798	1129300	534600	594700	412	Q5T757;Q05519;Q05519-2	352;412;412	Q5T757;Q05519-2	Q05519-2	Serine/arginine-rich splicing factor 11	SRSF11	KKKKSKDKEKDRERKSESDKDVKQVTRDYDE;KKKKSKDKEKDRERKSESDKDVKVTRDYDEE	KS(0.532)ES(0.468)DKDVK	1	522;523
0.344147	S	2			1	0.0014442	81.38	81.38	60.388	-0.44837	14151000	5790000	8360800	577	D6RB01;Q9Y6X4	577;637	D6RB01	D6RB01	Soluble lamin-associated protein of 75 kDa	FAM169A	LDQFTQSAEKAVDSSSEEIEVEVPVVDRRNL	AVDS(1)S(1)S(1)EEIEVEVPVVDRR	2;3	185
0.341758	S	2			0.954822	0.0314544	53.013	53.013	53.013	0.064114	1755000	827820	927180	496	Q13131;Q13131-2	496;511	Q13131	Q13131	5'-AMP-activated protein kinase catalytic subunit alpha-1	PRKAA1	ITEAKSGTATPQRSGSVSNYRSCQRSDSDAE	S(0.028)GS(0.955)VS(0.017)NYR		536
0.341416	S	4			0.838239	0.000137773	63.559	63.559	63.559	-0.19482	5934500	3345700	2588800	515	G3V1R4;Q08J23-2;Q08J23	515;716;751	G3V1R4	G3V1R4	tRNA (cytosine(34)-C(5))-methyltransferase	NSUN2	QRAGEPNSPDAEEANSPDVTAGCDPAGVHPP	AGEPNS(1)PDAEEANS(0.838)PDVT(0.162)AGCDPAGVHPPR	2	346
0.340391	S	2			1	3.44552e-05	94.281	56.456	94.281	0.46796	3170800	1538700	1632100	101	P29966	101	P29966	P29966	Myristoylated alanine-rich C-kinase substrate	MARCKS	EKGEPAAAAAPEAGASPVEKEAPAEGEAAEP	GEPAAAAAPEAGAS(1)PVEK	1	489
0.339821	S	2			0.975237	4.94623e-10	120.18	99.266	120.18	0.34891	28369000	12308000	16062000	335	Q8IY81	335	Q8IY81	Q8IY81	pre-rRNA processing protein FTSJ3	FTSJ3	AKKLKEQAKALDISLSSGEEDEGDEEDSTAG	ALDIS(0.039)LS(0.975)S(0.986)GEEDEGDEEDSTAGTTK	2	607
0.339821	S	2			0.986014	4.94623e-10	120.18	99.266	120.18	0.34891	28369000	12308000	16062000	336	Q8IY81	336	Q8IY81	Q8IY81	pre-rRNA processing protein FTSJ3	FTSJ3	KKLKEQAKALDISLSSGEEDEGDEEDSTAGT	ALDIS(0.039)LS(0.975)S(0.986)GEEDEGDEEDSTAGTTK	2	607
0.339365	S	2			0.989631	0.00153061	79.326	74.853	79.326	-0.089188	5108900	2487100	2621800	399	Q03252	399	Q03252	Q03252	Lamin-B2	LMNB2	LSPSPSSRVTVSRATSSSSGSLSATGRLGRS	AT(0.006)S(0.99)S(0.004)SSGSLSATGR	1	521
0.335369	S	2			1	9.94944e-10	138.28	116.23	138.28	-0.056958	8315400	3686500	4628900	39	F5H4J5;G3V529;Q4V9L5;Q9GZR7	39;39;82;82	F5H4J5	F5H4J5	ATP-dependent RNA helicase DDX24	DDX24	SLFSKEAPKRKAQAVSEEEEEEEGKSSSPKK	AQAVS(1)EEEEEEEGK	1	301
0.335369	S	2			1	0.00317527	76.761	59.336	76.761	0.13121	2800800	1245600	1555200	240	Q16204	240	Q16204	Q16204	Coiled-coil domain-containing protein 6	CCDC6	EAEKRILQEKLDQPVSAPPSPRDISMEIDSP	LDQPVS(1)APPS(1)PR	2	560
0.335369	S	2			1	0.00317527	76.761	59.336	76.761	0.13121	2800800	1245600	1555200	244	Q16204	244	Q16204	Q16204	Coiled-coil domain-containing protein 6	CCDC6	RILQEKLDQPVSAPPSPRDISMEIDSPENMM	LDQPVS(1)APPS(1)PR	2	560
0.335255	T	3			0.987702	0.0117875	48.216	28.167	48.216	0.486	1202700	634300	568360	377	Q9Y2K6	377	Q9Y2K6	Q9Y2K6	Ubiquitin carboxyl-terminal hydrolase 20	USP20	AEAQPPSPRSSSPCRTPEPDNDAHLRSSSRP	S(0.453)S(0.453)S(0.106)PCRT(0.988)PEPDNDAHLR	2	708
0.334111	S	2			1	0.000813501	111.73	111.73	111.73	0.25243	9549100	4541700	5007500	142	Q9BW71	142	Q9BW71	Q9BW71	HIRA-interacting protein 3	HIRIP3	AKEENPRRASKAVEESSDEERQRDLPAQRGE	AVEES(1)S(1)DEERQR	2	660
0.334111	S	2			1	0.000813501	111.73	111.73	111.73	0.25243	9549100	4541700	5007500	143	Q9BW71	143	Q9BW71	Q9BW71	HIRA-interacting protein 3	HIRIP3	KEENPRRASKAVEESSDEERQRDLPAQRGEE	AVEES(1)S(1)DEERQR	2	660
0.332966	S	3			0.886525	0.0262659	40.968	40.968	40.968	-0.2004	3496400	1587700	1908700	178	Q5T1D7;I3L0H6;F8W7U3;E7ESD2;I3L0C9;Q9Y4E1-3;F5H0J6;Q9Y4E1-2;Q9Y4E1;Q9Y4E1-4;Q641Q2-2;Q641Q2;F5H871;Q5SNT6	178;196;196;284;284;229;284;276;284;284;284;284;284;196	Q5T1D7	Q5T1D7	WASH complex subunit FAM21C;WASH complex subunit FAM21A;WASH complex subunit FAM21B	FAM21A;FAM21C;FAM21B	EEDIEDIEENTRPKRSRPTSFADELAARIKG	RS(0.887)RPT(0.555)S(0.558)FADELAAR	2	209
0.332966	S	3			0.558082	0.0262659	40.968	40.968	40.968	-0.2004	3496400	1587700	1908700	182	Q5T1D7;I3L0H6;F8W7U3;E7ESD2;I3L0C9;Q9Y4E1-3;F5H0J6;Q9Y4E1-2;Q9Y4E1;Q9Y4E1-4;Q641Q2-2;Q641Q2;F5H871;Q5SNT6	182;200;200;288;288;233;288;280;288;288;288;288;288;200	Q5T1D7	Q5T1D7	WASH complex subunit FAM21C;WASH complex subunit FAM21A;WASH complex subunit FAM21B	FAM21A;FAM21C;FAM21B	EDIEENTRPKRSRPTSFADELAARIKGDAVG	RS(0.887)RPT(0.555)S(0.558)FADELAAR	2	209
0.331247	S	2			0.992485	0.0177995	74.987	32.651	74.987	0.0003758	197500	103050	94448	104	Q9BZX2-2;Q9BZX2	104;254	Q9BZX2-2	Q9BZX2-2	Uridine-cytidine kinase 2	UCK2	NGCLNGYTPSRKRQASESSSRPH________	QAS(0.992)ES(0.006)S(0.002)SRPH	1	664
0.329296	S	2			0.499998	0.00177424	83.045	42.051	83.045	0.065507	2568800	1148700	1420000	2	E5RG53;E5RFR3;P33991	2;2;2	E5RG53	E5RG53	DNA replication licensing factor MCM4	MCM4	______________MSSPASTPSRRGSRRGR	S(0.5)S(0.5)PASTPSR	1	188
0.329296	S	2			0.499998	0.00177424	83.045	42.051	83.045	0.065507	2568800	1148700	1420000	3	E5RG53;E5RFR3;P33991	3;3;3	E5RG53	E5RG53	DNA replication licensing factor MCM4	MCM4	_____________MSSPASTPSRRGSRRGRA	S(0.5)S(0.5)PASTPSR	1	188
0.328722	S	3			0.990348	0.000192303	65.899	65.899	65.899	0.46376	13640000	6937600	6702900	127	H0YJ30;G3V582;F8W7D6;F5H039;Q9NQX3;Q9NQX3-2	127;176;163;207;194;194	H0YJ30	H0YJ30	Gephyrin;Molybdopterin adenylyltransferase;Molybdopterin molybdenumtransferase	GPHN	VHDELEDLPSPPPPLSPPPTTSPHKQTEDKG	EVHDELEDLPS(1)PPPPLS(0.99)PPPT(0.444)T(0.301)S(0.265)PHK	3	279
0.328262	S	3			1	5.46481e-15	172.56	101.77	101.17	0.39323	44038000	22375000	21663000	2	P26368-2;P26368	2;2	P26368-2	P26368-2	Splicing factor U2AF 65 kDa subunit	U2AF2	______________MSDFDEFERQLNENKQE	S(1)DFDEFERQLNENKQER	1	487
0.324926	S	2			1	0.0180804	65.495	65.495	65.495	-0.19693	91443000	45682000	45762000	314	Q13247	314	Q13247	Q13247	Serine/arginine-rich splicing factor 6	SRSF6	SRSNSPLPVPPSKARSVSPPPKRATSRSRSR	ARS(1)VS(1)PPPK	2	541
0.324926	S	2			1	0.0180804	65.495	65.495	65.495	-0.19693	91443000	45682000	45762000	316	Q13247	316	Q13247	Q13247	Serine/arginine-rich splicing factor 6	SRSF6	SNSPLPVPPSKARSVSPPPKRATSRSRSRSR	ARS(1)VS(1)PPPK	2	541
0.319965	S	3			0.938179	0.00184156	50.776	48.5	50.776	-0.25679	6746000	3061000	3684900	311	Q59HE6;H0YGC0;P52756	311;620;621	Q59HE6	Q59HE6	RNA-binding protein 5	RBM5	GDEENPLKRGLVAAYSGDSDNEEELVERLES	GLVAAY(0.116)S(0.938)GDS(0.945)DNEEELVERLESEEEK	2	381
0.319965	S	3			0.945313	0.00184156	50.776	48.5	50.776	-0.25679	6746000	3061000	3684900	314	Q59HE6;H0YGC0;P52756	314;623;624	Q59HE6	Q59HE6	RNA-binding protein 5	RBM5	ENPLKRGLVAAYSGDSDNEEELVERLESEEE	GLVAAY(0.116)S(0.938)GDS(0.945)DNEEELVERLESEEEK	2	381
0.319849	S	2			1	0.0178855	87.667	10.988	87.667	-0.68042	1569800	799800	770000	945	E7ET15;O15042-3;O15042-2;O15042	945;537;945;946	E7ET15	E7ET15	U2 snRNP-associated SURP motif-containing protein	U2SURP	TSPSPSRSSSGRRVKSPSPKSERSERSERSH	RVKS(1)PS(1)PK	2	212
0.319849	S	2			1	0.0178855	87.667	10.988	87.667	-0.68042	1569800	799800	770000	947	E7ET15;O15042-3;O15042-2;O15042	947;539;947;948	E7ET15	E7ET15	U2 snRNP-associated SURP motif-containing protein	U2SURP	PSPSRSSSGRRVKSPSPKSERSERSERSHKE	RVKS(1)PS(1)PK	2	212
0.316957	S	2			0.969815	5.75304e-05	92.439	71.833	76.237	0.61071	11713000	5287700	6425000	561	A6NFN6;Q9ULL5-2;Q9ULL5;Q9ULL5-3	561;560;560;1381	A6NFN6	A6NFN6	Proline-rich protein 12	PRR12	LDEELKRNLETLPSFSSDEEDSVAKNRDLQE	NLETLPS(0.106)FS(0.97)S(0.914)DEEDS(0.01)VAK	2	15
0.316957	S	2			0.914141	5.75304e-05	92.439	71.833	76.237	0.61071	11713000	5287700	6425000	562	A6NFN6;Q9ULL5-2;Q9ULL5;Q9ULL5-3	562;561;561;1382	A6NFN6	A6NFN6	Proline-rich protein 12	PRR12	DEELKRNLETLPSFSSDEEDSVAKNRDLQES	NLETLPS(0.106)FS(0.97)S(0.914)DEEDS(0.01)VAK	2	15
0.315218	S	2			0.999959	9.37648e-20	180.76	152.47	180.76	0.25743	26628000	12802000	13826000	1712	Q92614-2;Q92614;F8W6Y3;F8W6U1;Q92614-5;Q92614-3;Q92614-4;B4DFN7;E9PQN8	1712;2043;1631;1991;1570;1991;2028;309;924	Q92614-2	Q92614-2	Unconventional myosin-XVIIIa	MYO18A	DNTSRPRYSHSYLSDSDTEAKLTETNA____	YSHSYLS(1)DS(1)DTEAK	2	629
0.314986	S	2			1	2.14474e-28	179.76	145.14	102.28	0.46813	231680000	118210000	113470000	374	B4DLV2;Q02880-2;Q02880	374;1517;1522	B4DLV2	B4DLV2	DNA topoisomerase 2-beta	TOP2B	PKRAPKQKKVVEAVNSDSDSEFGIPKKTTTP	VVEAVNS(1)DS(1)DS(1)EFGIPKK	2;3	79
0.314986	S	2			1	2.14474e-28	179.76	145.14	102.28	0.46813	231680000	118210000	113470000	376	B4DLV2;Q02880-2;Q02880	376;1519;1524	B4DLV2	B4DLV2	DNA topoisomerase 2-beta	TOP2B	RAPKQKKVVEAVNSDSDSEFGIPKKTTTPKG	VVEAVNS(1)DS(1)DS(1)EFGIPKK	2;3	79
0.313478	S	2			1	3.43725e-23	203.11	182.36	203.11	-0.20261	15270000	7600800	7669200	95	Q13185	95	Q13185	Q13185	Chromobox protein homolog 3	CBX3	QKAGKEKDGTKRKSLSDSESDDSKSKKKRDA	S(1)LS(1)DSESDDSK	2;3	538
0.312781	S	2			0.953501	3.56002e-05	119.96	96.819	119.96	-0.26837	7950900	4297000	3653800	300	Q4G0J3;H0YA82	300;81	Q4G0J3	Q4G0J3	La-related protein 7	LARP7	SSLPEVRTGKRKRSSSEDAESLAPRSKVKKI	S(0.023)S(0.023)S(0.954)EDAESLAPR	1;2	568
0.310456	S	2			1	0.00241132	114.87	74.853	114.87	-0.38124	1008300	501290	506990	596	H7C4X9;F8WAN7;E7ETU8;Q9ULU4-4;Q9ULU4-3;Q9ULU4-6;B7ZM62;H7C0U2;Q9ULU4-8;Q9ULU4-14;Q2HXV3;Q9ULU4-12;Q9ULU4-9;Q9ULU4-5;Q9ULU4;Q9ULU4-13;Q9ULU4-10;Q9ULU4-11;Q9ULU4-7;F5H0X3;Q9ULU4-2;Q2HXV1	596;669;689;292;523;523;663;605;688;663;663;688;668;663;668;688;688;668;688;695;142;616	H7C4X9	H7C4X9	Protein kinase C-binding protein 1	ZMYND8	PASEKADPGAVKDKASPEPEKDFSEKAKPSP	DKAS(1)PEPEK	1	136
0.308943	S	3			0.694936	0.00457894	47.132	45.639	47.132	-0.30358	21927000	10831000	11096000	51	H0YEV2;H0YCD9;B4E358;Q14247-3;Q14247;Q14247-2	51;74;101;380;417;380	H0YEV2	H0YEV2	Src substrate cortactin	CTTN	PPVSPAPQPTEERLPSSPVYEDAASFKAELS	T(0.321)QT(0.323)PPVS(0.356)PAPQPT(0.04)EERLPS(0.695)S(0.247)PVY(0.017)EDAAS(0.002)FK	2	107
0.308477	T	2			0.998001	2.04876e-08	166.29	166.29	166.29	-0.029579	6629400	3091600	3537800	116	Q96B36-2;Q96B36	116;246	Q96B36-2	Q96B36-2	Proline-rich AKT1 substrate 1	AKT1S1	EDTQVFGDLPRPRLNTSDFQKLKRKY_____	LNT(0.998)S(0.002)DFQK	1	636
0.306496	S	2			0.500641	0.00634881	77.633	32.42	77.633	0.23843	889560	408970	480590	331	A8MZK4;G3V5E1;C9JI13;O75909-1;O75909;O75909-4	331;329;329;329;329;329	A8MZK4	A8MZK4	Cyclin-K	CCNK	QQPAQQPKKPSPQPSSPRQVKRAVVVSPKEE	KPS(0.999)PQPS(0.501)S(0.501)PR	2	39
0.303693	S	3			1	0.00928682	45.243	45.243	45.243	-0.36107	4356200	2226900	2129400	890	F8WE42;F5H101;A6NJK7;Q76FK4-3;Q76FK4-2;Q76FK4-4;Q76FK4	890;890;854;764;822;852;890	F8WE42	F8WE42	Nucleolar protein 8	NOL8	TDDRFRMDSRFLETDSEEEQEEVNEKKTAEE	FLET(1)DS(1)EEEQEEVNEKK	2	21
0.303693	T	3			1	0.00928682	45.243	45.243	45.243	-0.36107	4356200	2226900	2129400	888	F8WE42;F5H101;A6NJK7;Q76FK4-3;Q76FK4-2;Q76FK4-4;Q76FK4	888;888;852;762;820;850;888	F8WE42	F8WE42	Nucleolar protein 8	NOL8	FGTDDRFRMDSRFLETDSEEEQEEVNEKKTA	FLET(1)DS(1)EEEQEEVNEKK	2	21
0.302641	S	2			0.985929	0.0230078	63.473	29.582	63.473	0.2911	260140	144690	115450	402	H7C4X9;F8WAN7;E7ETU8;Q9ULU4-4;Q9ULU4-3;Q9ULU4-6;B7ZM62;H7C0U2;Q9ULU4-8;Q9ULU4-14;Q2HXV3;Q9ULU4-12;Q9ULU4-9;Q9ULU4-5;Q9ULU4;Q9ULU4-13;Q9ULU4-10;Q9ULU4-11;Q9ULU4-7;F5H0X3	402;475;495;99;330;330;470;412;495;470;470;495;475;470;475;495;495;475;495;502	H7C4X9	H7C4X9	Protein kinase C-binding protein 1	ZMYND8	SASEESMDFLDKSTASPASTKTGQAGSLSGS	S(0.003)T(0.003)AS(0.986)PAS(0.002)T(0.007)K	1	136
0.300299	S	2			0.998206	0.000463758	100.73	92.65	100.73	-0.20637	3100800	1534500	1566300	213	C9JBX5;F5H5Y2;E9PAL7;P43307-2;P43307	213;254;286;254;281	C9JBX5	C9JBX5	Translocon-associated protein subunit alpha	SSR1	KASPRRLPRKRAQKRSVGSDE__________	AQKRS(0.998)VGS(0.002)DE	1	156
0.298306	S	3			0.986151	3.94474e-07	103.9	86.168	103.9	-0.2746	10141000	5192300	4949000	42	H3BMC9;Q1ED39	42;42	H3BMC9	H3BMC9	Lysine-rich nucleolar protein 1	KNOP1	TRYSVLNNDDYFADVSPLRATSPSKSVAHGQ	YSVLNNDDYFADVS(0.986)PLRAT(0.291)S(0.291)PS(0.431)K	2	391
0.296193	S	2			0.998715	3.07525e-11	146.04	146.04	142.22	0.021144	23704000	11949000	11755000	474	E7EPC9;E7EX17;B4DS13;P23588	474;503;459;498	E7EPC9	E7EPC9	Eukaryotic translation initiation factor 4B	EIF4B	AWVKRSSNPPARSQSSDTEQQSPTSGGGKVA	SQS(0.001)S(0.999)DTEQQS(0.999)PT(0.001)SGGGK	1;2	87
0.293606	S	3			0.787114	0.00412669	61.276	46.255	61.276	-0.033919	29396000	11197000	18199000	88	G3V2W9;Q56P03	88;109	G3V2W9	G3V2W9	E2F-associated phosphoprotein	EAPP	VATAPTRYYDDIYFDSDSEDEDRAVQVTKKK	YYDDIY(0.226)FDS(0.787)DS(0.924)EDEDRAVQVT(0.063)K	2	350
0.293606	S	3			0.923858	0.00412669	61.276	46.255	61.276	-0.033919	29396000	11197000	18199000	90	G3V2W9;Q56P03	90;111	G3V2W9	G3V2W9	E2F-associated phosphoprotein	EAPP	TAPTRYYDDIYFDSDSEDEDRAVQVTKKKKK	YYDDIY(0.226)FDS(0.787)DS(0.924)EDEDRAVQVT(0.063)K	2	350
0.291132	S	2			0.999985	4.64047e-05	126.71	93.327	126.71	-0.060429	17274000	8498100	8775900	670	E7EQT4;Q9UKV3-5;Q9UKV3	670;710;710	E7EQT4	E7EQT4	Apoptotic chromatin condensation inducer in the nucleus	ACIN1	ERTSTSSSSVQARRLSQPESAEKHVTQRLQP	RLS(1)QPESAEK	1	204
0.289834	S	2			0.70001	0.0178834	56.527	16.898	56.527	-0.51409	3937800	2034500	1903300	367	F5H2U2;Q13523	367;381	F5H2U2	F5H2U2	Serine/threonine-protein kinase PRP4 homolog	PRPF4B	SRSPLLNDRRSKQSKSPSRTLSPGRRAKSRS	S(0.7)PS(0.339)RT(0.886)LS(0.075)PGR	2	292
0.289834	T	2			0.885988	0.0178834	56.527	16.898	56.527	-0.51409	3937800	2034500	1903300	371	F5H2U2;Q13523	371;385	F5H2U2	F5H2U2	Serine/threonine-protein kinase PRP4 homolog	PRPF4B	LLNDRRSKQSKSPSRTLSPGRRAKSRSLERK	S(0.7)PS(0.339)RT(0.886)LS(0.075)PGR	2	292
0.289362	S	3			1	0.00125537	83.087	63.443	83.087	-0.16475	13040000	7150400	5889200	328	Q92922	328	Q92922	Q92922	SWI/SNF complex subunit SMARCC1	SMARCC1	RRDRKASANARKRKHSPSPPPPTPTESRKKS	KHS(1)PS(1)PPPPTPTESR	2	634
0.289362	S	3			0.999999	0.00125537	83.087	63.443	83.087	-0.16475	13040000	7150400	5889200	330	Q92922	330	Q92922	Q92922	SWI/SNF complex subunit SMARCC1	SMARCC1	DRKASANARKRKHSPSPPPPTPTESRKKSGK	KHS(1)PS(1)PPPPTPTESR	2	634
0.287236	S	2			0.999898	0.0182483	57.175	38.399	57.175	0.32296	151500	68642	82853	1783	B7WPF4;Q9UPU5	1783;1943	B7WPF4	B7WPF4	Ubiquitin carboxyl-terminal hydrolase 24	USP24	EVGENGRSVDQGGGGSPRKKVALTENYELVG	SVDQGGGGS(1)PR	1	120
0.286763	S	2			0.997339	0.00222364	83.856	64.613	83.856	-0.20973	3091400	1347500	1744000	534	Q86W92-2	534	Q86W92-2	Q86W92-2	Liprin-beta-1	PPFIBP1	KRTASAPNLDRKRSASAPTLAETEKETAEHL	S(0.002)AS(0.997)APTLAETEK	1	603
0.285225	S	3			0.900912	0.00497109	73.834	73.834	66.784	-0.43138	4850000	2528800	2321200	186	B4DFG4;C9JFV5;Q12906-5;Q12906-4;Q12906-2;Q12906-6;Q12906-3;Q12906;G5E9M5	186;382;382;382;382;382;382;382;382	B4DFG4	B4DFG4	Interleukin enhancer-binding factor 3	ILF3	ITPMKRPMEEDGEEKSPSKKKKKIQKKEEKA	RPMEEDGEEKS(0.901)PS(0.099)K	1	68
0.280956	S	2			0.998081	9.47998e-07	117.29	117.29	117.29	0.90129	11625000	5597600	6027400	482	Q8NFC6	482	Q8NFC6	Q8NFC6	Biorientation of chromosomes in cell division protein 1-like 1	BOD1L1	RHAYVHKPYLYSKYYSDSDDELTVEQRRQSI	Y(0.001)Y(0.001)S(0.998)DS(1)DDELTVEQRR	2	618
0.280956	S	2			1	2.15634e-06	123.17	81.26	123.17	0.14519	10888000	5483600	5404000	159	Q9BW71	159	Q9BW71	Q9BW71	HIRA-interacting protein 3	HIRIP3	DEERQRDLPAQRGEESSEEEEKGYKGKTRKK	DLPAQRGEES(1)S(1)EEEEK	2	660
0.280956	S	2			1	2.15634e-06	123.17	81.26	123.17	0.14519	10888000	5483600	5404000	160	Q9BW71	160	Q9BW71	Q9BW71	HIRA-interacting protein 3	HIRIP3	EERQRDLPAQRGEESSEEEEKGYKGKTRKKP	DLPAQRGEES(1)S(1)EEEEK	2	660
0.280838	S	2			0.998434	0.00356667	80.411	54.916	80.411	0.06304	34290000	16723000	17568000	97	C9JXK0;Q14739	97;97	C9JXK0	C9JXK0	Lamin-B receptor	LBR	SRSRSPGRPPKSARRSASASHQADIKEARRE	S(0.998)AS(0.999)AS(0.003)HQADIK	1;2	174
0.275484	S	2			1	0.00228206	111.07	76.036	111.07	0.1196	1025200	533820	491350	186	A2AAT0;E7ESG6;F5H0B5;Q92504	186;181;257;276	A2AAT0	A2AAT0	Zinc transporter SLC39A7	SLC39A7	HGHGRQERSTKEKQSSEEEEKETRGVQKRRG	EKQS(1)S(1)EEEEK	2	6
0.271665	S	3			0.999995	0.000677307	71.592	71.592	71.592	-0.20842	17057000	8492100	8564600	703	Q9UHB7-2;Q9UHB7	703;703	Q9UHB7-2	Q9UHB7-2	AF4/FMR2 family member 4	AFF4	FRQRMFSPMEEKELLSPLSEPDDRYPLIVKI	ELLS(1)PLS(1)EPDDRYPLIVK	2	697
0.271665	S	3			0.999523	0.000677307	71.592	71.592	71.592	-0.20842	17057000	8492100	8564600	706	Q9UHB7-2;Q9UHB7	706;706	Q9UHB7-2	Q9UHB7-2	AF4/FMR2 family member 4	AFF4	RMFSPMEEKELLSPLSEPDDRYPLIVKIDLN	ELLS(1)PLS(1)EPDDRYPLIVK	2	697
0.269512	S	2			0.78593	1.944e-22	197.28	176.49	197.28	-0.03895	8126500	3484500	4641900	398	E7EPC9;E7EX17;B4DS13;P23588	398;422;383;422	E7EPC9	E7EPC9	Eukaryotic translation initiation factor 4B	EIF4B	WRSEETQERERSRTGSESSQTGTSTTSSRNA	T(0.213)GS(0.786)ES(0.001)SQTGTSTTSSR	1;2	87
0.265197	S	3			0.998957	0.0113301	43.794	43.794	43.794	-0.20721	24260000	12267000	11993000	642	O43719	642	O43719	O43719	HIV Tat-specific factor 1	HTATSF1	KEEEEDTYEKVFDDESDEKEDEEYADEKGLE	VFDDES(0.999)DEKEDEEY(0.001)ADEK	1	434
0.263996	T	3			0.696458	0.00952259	40.493	18.718	40.493	0.41095	18733000	9597500	9135600	497	O60832	497	O60832	O60832	H/ACA ribonucleoprotein complex subunit 4	DKC1	GLESGAEPGDGDSDTTKKKKKKKKAKEVELV	AGLESGAEPGDGDS(0.152)DT(0.152)T(0.696)KK	1	440
0.263034	S	2			0.99503	4.73325e-07	126.04	126.04	126.04	0.42133	12036000	5526300	6509400	66	Q7Z309-5;Q7Z309-4;Q7Z309;Q7Z309-2;Q7Z309-3	66;138;119;119;138	Q7Z309-5	Q7Z309-5	Protein FAM122B	FAM122B	YSPKRIDFTPVSPAPSPTRGFGKMFVSSSGL	RIDFTPVS(1)PAPS(0.995)PT(0.005)R	2	596
0.262674	S	3			0.84006	0.00235653	58.814	58.814	58.814	-0.18359	2721000	1273900	1447100	22	F2Z2T1;Q09161	22;22	F2Z2T1	F2Z2T1	Nuclear cap-binding protein subunit 1	NCBP1	SDENDGGQPHKRRKTSDANETEDHLESLICK	T(0.159)S(0.84)DANET(0.001)EDHLESLICK	1	267
0.26123	S	2			1	0.000645358	107.11	107.11	80.459	0.043139	34344000	18472000	15871000	386	A9Z1X7;Q8IYB3;Q8IYB3-2;E9PCT1	386;391;390;391	A9Z1X7;E9PCT1	A9Z1X7	Serine/arginine repetitive matrix protein 1	SRRM1	KRTSSPPRKTRRLSPSASPPRRRHRPSPPAT	RLS(1)PS(1)AS(1)PPR	2;3	40;237
0.26123	S	2			1	0.000645358	107.11	107.11	80.459	0.043139	34344000	18472000	15871000	388	A9Z1X7;Q8IYB3;Q8IYB3-2;E9PCT1	388;393;392;393	A9Z1X7;E9PCT1	A9Z1X7	Serine/arginine repetitive matrix protein 1	SRRM1	TSSPPRKTRRLSPSASPPRRRHRPSPPATPP	RLS(1)PS(1)AS(1)PPR	2;3	40;237
0.260387	S	2			1	0.00359648	102.95	55.727	102.95	0.60997	14079000	6188000	7891200	6	E9PPQ0;E9PSD6;C9JF50;E9PPF9;E9PLU1;E9PRK5;E9PLD2;Q9H019-2;Q9H019-3;Q9H019;E9PNJ0;E9PRW1	6;103;103;6;103;103;6;103;103;103;6;103	E9PPQ0	E9PPQ0	Mitochondrial fission regulator 1-like	MTFR1L	__________MQRNASVPNLRGSEERLLALK	NAS(1)VPNLR	1	159
0.258217	S	3			0.987245	0.0296111	40.983	40.983	40.983	-0.10089	11926000	5927900	5998000	129	O75475-2;O75475	129;129	O75475-2	O75475-2	PC4 and SFRS1-interacting protein	PSIP1	ETSVSKEDTDHEEKASNEDVTKAVDITTPKA	EDT(1)DHEEKAS(0.987)NEDVT(0.013)K	2	443
0.258217	T	3			0.999829	0.0296111	40.983	40.983	40.983	-0.10089	11926000	5927900	5998000	122	O75475-2;O75475	122;122	O75475-2	O75475-2	PC4 and SFRS1-interacting protein	PSIP1	DVEVEEKETSVSKEDTDHEEKASNEDVTKAV	EDT(1)DHEEKAS(0.987)NEDVT(0.013)K	2	443
0.255682	S	2			0.999998	3.30088e-10	149.86	129.63	149.86	0.14284	2308100	1218700	1089300	112	H0YLQ7;Q9NVM6	112;112	H0YLQ7	H0YLQ7	DnaJ homolog subfamily C member 17	DNAJC17	KLDLEARERQAQAQESEEEEESRSTRTLEQE	QAQAQES(1)EEEEESR	1	387
0.254957	S	2			1	9.37648e-20	180.76	152.47	180.76	0.25743	31386000	15045000	16341000	1710	Q92614-2;Q92614;F8W6Y3;F8W6U1;Q92614-5;Q92614-3;Q92614-4;B4DFN7;E9PQN8	1710;2041;1629;1989;1568;1989;2026;307;922	Q92614-2	Q92614-2	Unconventional myosin-XVIIIa	MYO18A	PLDNTSRPRYSHSYLSDSDTEAKLTETNA__	YSHSYLS(1)DS(1)DTEAK	2	629
0.253384	S	3			0.910913	0.00283312	49.623	49.623	49.623	0.15549	17246000	9213100	8033200	377	Q96T23-3;Q96T23-2;Q96T23;H0YER1;H0YCN2	377;598;629;628;430	Q96T23-3	Q96T23-3	Remodeling and spacing factor 1	RSF1	TLESEKPGSPEAAETSPPSNIIDHCEKLASE	S(0.006)T(0.006)LES(0.012)EKPGS(0.105)PEAAET(0.915)S(0.911)PPS(0.046)NIIDHCEK	2	648
0.253384	T	3			0.914818	0.00283312	49.623	49.623	49.623	0.15549	17246000	9213100	8033200	376	Q96T23-3;Q96T23-2;Q96T23;H0YER1;H0YCN2	376;597;628;627;429	Q96T23-3	Q96T23-3	Remodeling and spacing factor 1	RSF1	STLESEKPGSPEAAETSPPSNIIDHCEKLAS	S(0.006)T(0.006)LES(0.012)EKPGS(0.105)PEAAET(0.915)S(0.911)PPS(0.046)NIIDHCEK	2	648
0.251204	S	2			0.983491	0.00752035	58.626	12.468	58.626	0.15508	3176300	1576100	1600200	370	H0YEX2;Q6P1X5	370;1194	H0YEX2	H0YEX2	Transcription initiation factor TFIID subunit 2	TAF2	EPFTFSSPASGRSIRSPSLSD__________	S(0.017)IRS(0.983)PS(0.999)LS(1)D	3	378
0.251204	S	2			0.99906	0.00752035	58.626	12.468	58.626	0.15508	3176300	1576100	1600200	372	H0YEX2;Q6P1X5	372;1196	H0YEX2	H0YEX2	Transcription initiation factor TFIID subunit 2	TAF2	FTFSSPASGRSIRSPSLSD____________	S(0.017)IRS(0.983)PS(0.999)LS(1)D	3	378
0.251204	S	2			0.999982	0.00752035	58.626	12.468	58.626	0.15508	3176300	1576100	1600200	374	H0YEX2;Q6P1X5	374;1198	H0YEX2	H0YEX2	Transcription initiation factor TFIID subunit 2	TAF2	FSSPASGRSIRSPSLSD______________	S(0.017)IRS(0.983)PS(0.999)LS(1)D	3	378
0.250962	S	2			0.633086	0.0226421	51.726	6.0648	51.726	0.29141	2092200	1227300	864900	386	H0YJW6;B4DMD2;Q96GE4	386;287;451	H0YJW6	H0YJW6	Centrosomal protein of 95 kDa	CEP95	GLSMRRKPPYRSHSLSPSPVNKHKQFHLERK	S(0.185)HS(0.039)LS(0.633)PS(0.144)PVNK	1	80
0.24987	S	3			0.765492	1.18379e-06	108.28	90.543	108.28	0.2835	7394300	3628500	3765800	1067	Q9UQE7	1067	Q9UQE7	Q9UQE7	Structural maintenance of chromosomes protein 3	SMC3	KATLVMKKGDVEGSQSQDEGEGSGESERGSG	KGDVEGS(0.235)QS(0.765)QDEGEGSGESER	1	706
0.248292	S	2			0.976383	0.000254856	107.5	81.006	107.5	-0.06024	2717100	1410800	1306200	26	F5H1E9;P49736;C9J013;C9JZ21;F8WDM3	26;26;17;17;26	F5H1E9	F5H1E9	DNA replication licensing factor MCM2	MCM2	ASSPAQRRRGNDPLTSSPGRSSRRTDALTSS	GNDPLT(0.029)S(0.976)S(0.995)PGR	2	286
0.247684	T	3			0.722787	0.00131038	76.533	60.221	76.533	0.37423	1412400	702080	710280	476	E7EPC9;E7EX17;B4DS13;P23588	476;505;461;500	E7EPC9	E7EPC9	Eukaryotic translation initiation factor 4B	EIF4B	VKRSSNPPARSQSSDTEQQSPTSGGGKVAPA	S(0.025)QS(0.04)S(0.212)DT(0.723)EQQS(0.999)PT(0.001)SGGGK	2	87
0.247198	S	3			0.988747	0.000420604	91.317	91.317	91.317	0.16345	8906800	4548900	4357900	279	H0YER7;B4DDR3;G3V1C3;Q9BZZ5-1;Q9BZZ5-5;Q9BZZ5-2;Q9BZZ5	279;291;464;392;410;464;464	H0YER7	H0YER7	Apoptosis inhibitor 5	API5	VEIGQKRASEDTTSGSPPKKSSAGPKRDARQ	RASEDTTS(0.011)GS(0.989)PPKK	1	62
0.246591	S	2			0.999995	6.23122e-08	141.18	115.69	141.18	0.12912	3873500	1905800	1967700	169	G3V1V1;Q8TBF4	169;210	G3V1V1	G3V1V1	Zinc finger CCHC-type and RNA-binding motif-containing protein 1	ZCRB1	SDDSRRPRIKKSTYFSDEEELSD________	KSTYFS(1)DEEELS(1)D	2	347
0.246591	S	2			1	6.23122e-08	141.18	115.69	141.18	0.12912	3873500	1905800	1967700	175	G3V1V1;Q8TBF4	175;216	G3V1V1	G3V1V1	Zinc finger CCHC-type and RNA-binding motif-containing protein 1	ZCRB1	PRIKKSTYFSDEEELSD______________	KSTYFS(1)DEEELS(1)D	2	347
0.245982	S	3			0.99355	0.00216253	59.154	41.59	59.154	-0.32157	3955700	2177600	1778100	300	E7EUG6;P35269	300;385	E7EUG6	E7EUG6	General transcription factor IIF subunit 1	GTF2F1	PKRERKPSGGSSRGNSRPGTPSAEGGSTSST	GNS(0.994)RPGT(0.386)PS(0.621)AEGGSTSSTLR	2	218
0.245982	S	3			0.620644	0.00216253	59.154	41.59	59.154	-0.32157	3955700	2177600	1778100	306	E7EUG6;P35269	306;391	E7EUG6	E7EUG6	General transcription factor IIF subunit 1	GTF2F1	PSGGSSRGNSRPGTPSAEGGSTSSTLRAAAS	GNS(0.994)RPGT(0.386)PS(0.621)AEGGSTSSTLR	2	218
0.241352	S	3			0.642166	0.0178278	47.618	47.618	47.618	-0.090874	31499000	15325000	16173000	489	H7BYB5;O60271-3;O60271;H7BY20;F5H7U6;H7BY21;O60271-5;O60271-4;O60271-2;O60271-9	489;732;732;269;330;479;718;718;722;575	H7BYB5;O60271-9	H7BYB5	C-Jun-amino-terminal kinase-interacting protein 4	SPAG9	AGLDTEGSKQRSASQSSLDKLDQELKEQQKE	S(0.056)AS(0.936)QS(0.642)S(0.366)LDKLDQELK	2	401;437
0.24123	S	2			0.999929	0.0119568	79.201	79.201	79.201	-0.17768	3407800	1877400	1530400	170	P29966	170	P29966	P29966	Myristoylated alanine-rich C-kinase substrate	MARCKS	KKRFSFKKSFKLSGFSFKKNKKEAGEGGEAE	LSGFS(1)FKK	1	489
0.236217	S	3			0.961559	0.00157604	54.74	54.74	54.74	-0.17994	16641000	8448400	8192400	136	F5H8H9;Q99549;Q99549-2	136;136;136	F5H8H9	F5H8H9	M-phase phosphoprotein 8	MPHOSPH8	DIQRLSLNNDIFEANSDSDQQSETKEDTSPK	LSLNNDIFEANS(0.962)DS(0.962)DQQS(0.074)ET(0.003)K	2	317
0.236217	S	3			0.961532	0.00157604	54.74	54.74	54.74	-0.17994	16641000	8448400	8192400	138	F5H8H9;Q99549;Q99549-2	138;138;138	F5H8H9	F5H8H9	M-phase phosphoprotein 8	MPHOSPH8	QRLSLNNDIFEANSDSDQQSETKEDTSPKKK	LSLNNDIFEANS(0.962)DS(0.962)DQQS(0.074)ET(0.003)K	2	317
0.235605	S	3			0.652221	0.00105434	57.238	57.238	57.238	-0.21551	59489000	30676000	28813000	413	H7C4X9;F8WAN7;E7ETU8;Q9ULU4-4;Q9ULU4-3;Q9ULU4-6;B7ZM62;H7C0U2;Q9ULU4-8;Q9ULU4-14;Q2HXV3;Q9ULU4-12;Q9ULU4-9;Q9ULU4-5;Q9ULU4;Q9ULU4-13;Q9ULU4-10;Q9ULU4-11;Q9ULU4-7;F5H0X3	413;486;506;110;341;341;481;423;506;481;481;506;486;481;486;506;506;486;506;513	H7C4X9	H7C4X9	Protein kinase C-binding protein 1	ZMYND8	KSTASPASTKTGQAGSLSGSPKPFSPQLSAP	T(0.336)GQAGS(0.652)LS(0.51)GS(0.49)PKPFS(0.012)PQLSAPITTK	2	136
0.235605	S	3			0.509875	0.00105434	57.238	57.238	57.238	-0.21551	59489000	30676000	28813000	415	H7C4X9;F8WAN7;E7ETU8;Q9ULU4-4;Q9ULU4-3;Q9ULU4-6;B7ZM62;H7C0U2;Q9ULU4-8;Q9ULU4-14;Q2HXV3;Q9ULU4-12;Q9ULU4-9;Q9ULU4-5;Q9ULU4;Q9ULU4-13;Q9ULU4-10;Q9ULU4-11;Q9ULU4-7;F5H0X3	415;488;508;112;343;343;483;425;508;483;483;508;488;483;488;508;508;488;508;515	H7C4X9	H7C4X9	Protein kinase C-binding protein 1	ZMYND8	TASPASTKTGQAGSLSGSPKPFSPQLSAPIT	T(0.336)GQAGS(0.652)LS(0.51)GS(0.49)PKPFS(0.012)PQLSAPITTK	2	136
0.235482	S	2			1	2.05693e-12	167.93	94.049	167.93	1.7286	13430000	7004000	6426100	22	P49006	22	P49006	P49006	MARCKS-related protein	MARCKSL1	KAPRGDVTAEEAAGASPAKANGQENGHVKSN	GDVTAEEAAGAS(1)PAK	1	500
0.235114	S	3			0.730186	5.85982e-10	123.61	123.61	123.61	0.39563	24503000	11774000	12730000	154	E9PKD1;Q5JTV8;C9J3B0;Q5JTV8-2;H0YDU3	154;154;154;154;57	E9PKD1	E9PKD1	Torsin-1A-interacting protein 1	TOR1AIP1	PLQPSPVMTRRGLRDSHSSEEDEASSQTDLS	DS(0.73)HS(0.635)S(0.635)EEDEASSQTDLSQTISKK	2	257
0.235114	S	3			0.698114	5.85982e-10	123.61	123.61	59.55	0.35298	24503000	11774000	12730000	156	E9PKD1;Q5JTV8;C9J3B0;Q5JTV8-2;H0YDU3	156;156;156;156;59	E9PKD1	E9PKD1	Torsin-1A-interacting protein 1	TOR1AIP1	QPSPVMTRRGLRDSHSSEEDEASSQTDLSQT	GLRDS(0.602)HS(0.698)S(0.698)EEDEAS(0.001)S(0.001)QTDLSQTISK	2	257
0.235114	S	3			0.698114	5.85982e-10	123.61	123.61	59.55	0.35298	24503000	11774000	12730000	157	E9PKD1;Q5JTV8;C9J3B0;Q5JTV8-2;H0YDU3	157;157;157;157;60	E9PKD1	E9PKD1	Torsin-1A-interacting protein 1	TOR1AIP1	PSPVMTRRGLRDSHSSEEDEASSQTDLSQTI	GLRDS(0.602)HS(0.698)S(0.698)EEDEAS(0.001)S(0.001)QTDLSQTISK	2	257
0.234747	S	4			0.642059	0.000557287	60.635	60.635	60.635	-0.3888	24164000	13276000	10889000	156	G5E972;P42167-2;P42167;H0YJH7;P42166	156;156;156;63;156	G5E972	G5E972	Lamina-associated polypeptide 2, isoforms beta/gamma;Thymopoietin;Thymopentin;Lamina-associated polypeptide 2, isoform alpha;Thymopoietin;Thymopentin	TMPO	LYEKKLLKLREQGTESRSSTPLPTISSSAEN	LREQGT(0.237)ES(0.642)RS(0.231)S(0.442)T(0.442)PLPT(0.005)ISSSAENTR	2;3	357
0.232292	S	3			1	0.0113363	50.354	50.354	50.354	-0.35829	4461500	2057600	2403900	335	Q9BQ02;P19338;H7BY16;E7EX81	335;563;188;455	Q9BQ02	Q9BQ02	Nucleolin	NCL	IEGRAIRLELQGPRGSPNARSQPSKTLFVKG	LELQGPRGS(1)PNAR	1	481
0.231801	S	2			0.989284	0.000636008	95.822	55.307	95.822	-1.123	13639000	6607400	7031800	31	Q92522	31	Q92522	Q92522	Histone H1x	H1FX	GMAKKVTKAGGSAALSPSKKRKNSKKKNQPG	AGGSAALS(0.989)PS(0.011)K	1	627
0.231678	S	3			0.998192	0.00100086	80.459	68.411	80.459	-0.12234	6038000	3106600	2931400	155	Q5W011;Q5W010;H0Y6J6;Q5W012;Q96I25	155;154;62;123;155	Q5W011	Q5W011	Splicing factor 45	RBM17	DRHEASGFARRPDPDSDEDEDYERERRKRSM	RPDPDS(0.998)DEDEDY(0.002)ERER	1	372
0.230203	S	2			1	0.000168801	144.7	144.7	144.7	-0.41952	1735500	936620	798870	155	H3BUL0;H3BV80;H3BMS0;H3BMM9;H3BTC0;Q15287-3;Q15287-2;Q15287	155;61;132;155;155;118;132;155	H3BUL0	H3BUL0	RNA-binding protein with serine-rich domain 1	RNPS1	KSKPPKRDEKERKRRSPSPKPTKVHIGRLT_	S(1)PS(1)PKPTK	2	392
0.230203	S	2			0.999951	0.000168801	144.7	144.7	144.7	-0.41952	1735500	936620	798870	157	H3BUL0;H3BV80;H3BMS0;H3BMM9;H3BTC0;Q15287-3;Q15287-2;Q15287	157;63;134;157;157;120;134;157	H3BUL0	H3BUL0	RNA-binding protein with serine-rich domain 1	RNPS1	KPPKRDEKERKRRSPSPKPTKVHIGRLT___	S(1)PS(1)PKPTK	2	392
0.229465	T	3			0.502883	0.000445801	68.42	68.42	68.42	-0.4898	3468200	1990300	1477800	437	E7EPC9;E7EX17;B4DS13;P23588	437;466;422;461	E7EPC9	E7EPC9	Eukaryotic translation initiation factor 4B	EIF4B	LENETLNKEEDCHSPTSKPPKPDQPLKVMPA	EEDCHS(0.321)PT(0.503)S(0.176)KPPKPDQPLK	1	87
0.229219	S	2			0.999999	0.0016172	107.11	35.172	107.11	-0.47003	44649000	23401000	21248000	424	A9Z1X7;Q8IYB3;Q8IYB3-2	424;429;427	A9Z1X7	A9Z1X7	Serine/arginine repetitive matrix protein 1	SRRM1	SPTPQQSNRTRKSRVSVSPGRTSGKVTKHKG	SRVS(1)VS(1)PGR	2	40
0.22885	S	2			0.925605	0.00188073	89.663	67.721	89.663	-0.61947	3980200	2016500	1963600	455	Q9NV70-2;Q9NV70	455;470	Q9NV70-2	Q9NV70-2	Exocyst complex component 1	EXOC1	SKKFGLHGSSGKLTGSTSSLNKLSVQSSGNR	LTGS(0.926)T(0.095)S(0.573)S(0.406)LNK	2	688
0.228111	S	3			0.68408	0.00970364	45.083	45.083	45.083	-0.67037	7631300	4096800	3534500	116	F5GXX8;E7ERH3;E9PCX8;Q59GW4;Q68CZ2-2;Q68CZ2	116;420;763;770;420;660	F5GXX8	F5GXX8	Tensin-3	TNS3	RGVGSGPHPPDTQQPSPSKAFKPRFPGDQVV	GVGSGPHPPDT(0.065)QQPS(0.684)PS(0.251)K	1	205
0.227987	S	2			1	4.99024e-10	140.56	140.56	140.56	-0.068234	38746000	19192000	19554000	288	B4DKU1;F5GYG3;C9JA08;Q96D46	288;348;468;468	B4DKU1	B4DKU1	60S ribosomal export protein NMD3	NMD3	RKNVNIYRDSAIPVESDTDDEGAPRISLAEM	DSAIPVES(1)DT(1)DDEGAPR	2	76
0.227987	T	2			1	4.99024e-10	140.56	140.56	140.56	-0.068234	38746000	19192000	19554000	290	B4DKU1;F5GYG3;C9JA08;Q96D46	290;350;470;470	B4DKU1	B4DKU1	60S ribosomal export protein NMD3	NMD3	NVNIYRDSAIPVESDTDDEGAPRISLAEMLE	DSAIPVES(1)DT(1)DDEGAPR	2	76
0.225892	S	3			0.585915	0.00668451	66.784	45.996	66.784	-0.2412	3518800	1714700	1804100	1691	Q9UQ35;Q9UQ35-2;I3L2L6;F5GWZ7	1691;1691;1691;943	Q9UQ35	Q9UQ35	Serine/arginine repetitive matrix protein 2	SRRM2	PEPKTKSRTPPRRRSSRSSPELTRKARLSRR	S(0.463)S(0.586)RS(0.537)S(0.414)PELTRK	2	705
0.225892	S	3			0.536767	0.00668451	66.784	45.996	66.784	-0.2412	3518800	1714700	1804100	1693	Q9UQ35;Q9UQ35-2;I3L2L6;F5GWZ7	1693;1693;1693;945	Q9UQ35	Q9UQ35	Serine/arginine repetitive matrix protein 2	SRRM2	PKTKSRTPPRRRSSRSSPELTRKARLSRRSR	S(0.463)S(0.586)RS(0.537)S(0.414)PELTRK	2	705
0.225398	S	3			0.636323	0.00191509	62.303	62.303	62.303	-0.20462	8126500	3899100	4227500	370	E7EQT4;Q9UKV3-5;Q9UKV3	370;410;410	E7EQT4	E7EQT4	Apoptotic chromatin condensation inducer in the nucleus	ACIN1	DRKKASLVALPEQTASEEETPPPLLTKEASS	ASLVALPEQT(0.363)AS(0.636)EEET(0.968)PPPLLT(0.032)K	2	204
0.225398	T	3			0.967919	0.00191509	62.303	62.303	62.303	-0.20462	8126500	3899100	4227500	374	E7EQT4;Q9UKV3-5;Q9UKV3	374;414;414	E7EQT4	E7EQT4	Apoptotic chromatin condensation inducer in the nucleus	ACIN1	ASLVALPEQTASEEETPPPLLTKEASSPPPH	ASLVALPEQT(0.363)AS(0.636)EEET(0.968)PPPLLT(0.032)K	2	204
0.223917	S	2			0.955025	0.0125685	66.784	37.117	66.784	1.2187	1892400	865100	1027300	594	B7ZLX3;F5H2E2;F5GWM7;E7EUA5;F8WA11;Q7Z460-2;F5GWS0;Q7Z460-3;Q7Z460;H0Y5T1	594;362;363;594;594;594;594;594;594;375	B7ZLX3	B7ZLX3	CLIP-associating protein 1	CLASP1	SRASTVSTKSVSTTGSLQRSRSDIDVNAAAS	SVS(0.002)T(0.022)T(0.02)GS(0.955)LQR	1	135
0.223917	S	2			0.999264	7.00254e-06	118.84	79.494	118.84	0.27739	7120100	3389800	3730200	256	Q08357	256	Q08357	Q08357	Sodium-dependent phosphate transporter 2	SLC20A2	KITGKLQKEGALSRVSDESLSKVQEAESPVF	EGALS(0.001)RVS(0.999)DES(1)LSK	2	528
0.223917	S	2			0.999789	7.00254e-06	118.84	79.494	118.84	0.27739	7120100	3389800	3730200	259	Q08357	259	Q08357	Q08357	Sodium-dependent phosphate transporter 2	SLC20A2	GKLQKEGALSRVSDESLSKVQEAESPVFKEL	EGALS(0.001)RVS(0.999)DES(1)LSK	2	528
0.223546	S	3			0.952438	5.53823e-06	97.623	97.623	97.623	-0.24192	5642100	3135700	2506400	209	F5GXQ6;Q6NZY4-2;Q6NZY4	209;360;598	F5GXQ6	F5GXQ6	Zinc finger CCHC domain-containing protein 8	ZCCHC8	VPEIFTKKSEAGHASSPDSEVTSLCQKEKAE	KSEAGHAS(0.048)S(0.952)PDSEVTSLCQK	1	272
0.223299	S	2			0.80404	0.00271948	73.386	43.474	73.386	0.00089242	53431000	28191000	25239000	106	O75475-2;O75475	106;106	O75475-2	O75475-2	PC4 and SFRS1-interacting protein	PSIP1	KFSSQQAATKQSNASSDVEVEEKETSVSKED	QS(0.001)NAS(0.195)S(0.804)DVEVEEK	1;2	443
0.218967	S	2			0.774939	0.000227893	132.03	49.523	132.03	-0.0059692	5980800	2941100	3039700	67	Q9BQ02;P19338;C9JYW2;C9JLB1;C9J1H7;C9JWL1	67;67;51;51;51;51	Q9BQ02	Q9BQ02	Nucleolin	NCL	KGKKAAATSAKKVVVSPTKKVAVATPAKKAA	KVVVS(0.775)PT(0.225)K	1	481
0.218223	S	3			1	2.00989e-23	198.61	164.53	75.998	0.054054	6104400	3342500	2761900	65	H0YE74;F5H0G6;Q12996	65;624;691	H0YE74	H0YE74	Cleavage stimulation factor subunit 3	CSTF3	SNAVLTKAVKRPNEDSDEDEEKGAVVPPVHD	RPNEDS(1)DEDEEK	1	281
0.216362	S	3			0.570966	0.0032057	46.557	34.089	46.557	0.27096	6727100	2507700	4219400	1114	Q9UPT8	1114	Q9UPT8	Q9UPT8	Zinc finger CCCH domain-containing protein 4	ZC3H4	PAEAPSPTASPSGDASPPATAPYDPRVLAAG	AAKPGPAEAPS(0.001)PT(0.001)AS(0.006)PS(0.412)GDAS(0.571)PPAT(0.008)APY(0.002)DPR	1	704
0.216238	S	2			1	3.25173e-09	154.31	127.31	154.31	0.40127	6697300	3531200	3166200	214	Q96L73-2;Q96L73-3;Q96L73	214;380;483	Q96L73-2	Q96L73-2	Histone-lysine N-methyltransferase, H3 lysine-36 and H4 lysine-20 specific	NSD1	HDLLLNGCLKSLAFDSEHSADEKEKPCAKSR	SLAFDS(1)EHS(1)ADEK	2	645
0.216238	S	2			1	3.25173e-09	154.31	127.31	154.31	0.40127	6697300	3531200	3166200	217	Q96L73-2;Q96L73-3;Q96L73	217;383;486	Q96L73-2	Q96L73-2	Histone-lysine N-methyltransferase, H3 lysine-36 and H4 lysine-20 specific	NSD1	LLNGCLKSLAFDSEHSADEKEKPCAKSRARK	SLAFDS(1)EHS(1)ADEK	2	645
0.214747	S	2			1	0.0207004	98.902	98.902	98.902	-0.1834	6328700	3186700	3142000	558	C9JBI6;F5H330;Q14966-2;Q14966-4;Q14966-3;Q14966	558;664;558;558;558;558	C9JBI6	C9JBI6	Zinc finger protein 638	ZNF638	YRIRNPFRGSPKCFRSVSPERMSRRSVRSSD	CFRS(1)VS(1)PER	2	155
0.214747	S	2			1	0.0207004	98.902	98.902	98.902	-0.1834	6328700	3186700	3142000	560	C9JBI6;F5H330;Q14966-2;Q14966-4;Q14966-3;Q14966	560;666;560;560;560;560	C9JBI6	C9JBI6	Zinc finger protein 638	ZNF638	IRNPFRGSPKCFRSVSPERMSRRSVRSSDRK	CFRS(1)VS(1)PER	2	155
0.213378	S	3			0.682439	0.00790613	40.318	40.318	40.318	-0.36481	16750000	8579900	8170600	146	H0Y5V2;C9J7T7;C9JE98;C9J239;C9J0Q5;C9JJF6;C9JFD3;Q9Y618-2;Q9Y618-5;Q9Y618-4;Q9Y618-3;Q9Y618	146;1615;2044;2045;2044;2053;2054;355;2048;2048;2057;2065	H0Y5V2	H0Y5V2	Nuclear receptor corepressor 2	NCOR2	GYHGSSYSPEGVEPVSPVSSPSLTHDKGLPK	S(0.118)LGY(0.076)HGS(0.199)S(0.212)Y(0.103)S(0.24)PEGVEPVS(0.682)PVS(0.216)S(0.109)PS(0.033)LT(0.011)HDK	2	146
0.212632	S	2			1	3.13605e-10	155.54	125.73	155.54	1.0404	120410000	61048000	59358000	351	E7EX51;Q96ST2-3;Q96ST2;Q96ST2-2;B4DJ84	351;191;398;73;405	E7EX51	E7EX51	Protein IWS1 homolog	IWS1	EGEEEKVAKRKAAVLSDSEDEEKASAKKSRV	KAAVLS(1)DS(1)EDEEK	2	227
0.212632	S	2			1	3.13605e-10	155.54	125.73	155.54	1.0404	120410000	61048000	59358000	353	E7EX51;Q96ST2-3;Q96ST2;Q96ST2-2;B4DJ84	353;193;400;75;407	E7EX51	E7EX51	Protein IWS1 homolog	IWS1	EEEKVAKRKAAVLSDSEDEEKASAKKSRVVS	KAAVLS(1)DS(1)EDEEK	2	227
0.211635	T	2			0.88692	1.59136e-06	122.5	122.5	122.5	0.076763	1614900	808260	806590	195	H0YGM3;Q9HBD4;F5H0X5;P51532-5;P51532-2;P51532-3;P51532-4;P51532	195;1455;1457;1390;1390;1393;1393;1423	H0YGM3	H0YGM3	Transcription activator BRG1	SMARCA4	KSSRKRKRDSDAGSSTPTTSTRSRDKDDESK	DSDAGSS(0.064)T(0.887)PT(0.033)T(0.011)S(0.003)T(0.001)R	1	283
0.211137	S	3			0.999825	1.07845e-28	208.61	208.61	113.11	-0.38185	20655000	10431000	10223000	480	E7EPC9;E7EX17;B4DS13;P23588	480;509;465;504	E7EPC9	E7EPC9	Eukaryotic translation initiation factor 4B	EIF4B	SNPPARSQSSDTEQQSPTSGGGKVAPAQPSE	SQSSDTEQQS(1)PTSGGGK	1;2	87
0.208143	S	2			1	1.41992e-10	159.41	159.41	159.41	-0.069305	21155000	10824000	10330000	713	O43719;E9PFP2	713;679	O43719	O43719	HIV Tat-specific factor 1	HTATSF1	EDDDSNEKLFDEEEDSSEKLFDDSDERGTLG	LFDEEEDS(1)S(1)EK	2	434
0.208018	S	3			1	5.61148e-09	158.02	128.1	41.014	-0.66644	6288400	3122600	3165800	261	P08238;Q58FF8	261;183	P08238	P08238	Heat shock protein HSP 90-beta;Putative heat shock protein HSP 90-beta 2	HSP90AB1;HSP90AB2P	EKPKIEDVGSDEEDDSGKDKKKKTKKIKEKY	IEDVGS(1)DEEDDS(1)GKDKK	2	467
0.207268	S	3			0.716109	0.00421826	46.461	35.035	46.461	-0.43815	6645300	3405200	3240100	13	F5H7R1;Q13451	13;13	F5H7R1	F5H7R1	Peptidyl-prolyl cis-trans isomerase FKBP5;Peptidyl-prolyl cis-trans isomerase FKBP5, N-terminally processed	FKBP5	___MTTDEGAKNNEESPTATVAEQGEDITSK	NNEES(0.716)PT(0.177)AT(0.06)VAEQGEDIT(0.026)S(0.021)KK	1	314
0.205643	S	2			0.658736	0.0344034	46.069	12.528	46.069	0.33455	305530	158770	146760	203	G5E9M9;G5E9F4;G5E9M7;Q14135-5;Q14135-6;Q14135-2;Q14135;Q14135-4	203;267;268;178;182;231;262;268	G5E9M9	G5E9M9	Transcription cofactor vestigial-like protein 4	VGLL4	DTWLQIKAAKDGASSSPESASRRGQPASPSA	DGAS(0.018)S(0.153)S(0.659)PES(0.153)AS(0.018)R	1	360
0.204391	S	3			0.999247	0.000823123	57.347	57.347	43.807	-0.30623	81548000	42065000	39484000	502	Q9Y2X3	502	Q9Y2X3	Q9Y2X3	Nucleolar protein 58	NOP58	KKKRGKKKHIKEEPLSEEEPCTSTAIASPEK	HIKEEPLS(0.999)EEEPCT(0.054)S(0.102)T(0.093)AIAS(0.751)PEKK	1;2	712
0.203514	S	2			1	0.0163629	120.27	12.818	120.27	0.063431	7424400	3932000	3492400	225	F5H2U2;Q13523	225;239	F5H2U2	F5H2U2	Serine/threonine-protein kinase PRP4 homolog	PRPF4B	KSPSKRSKSQDQARKSKSPTLRRRSQEKIGK	S(1)KS(1)PTLR	2	292
0.203514	S	2			0.99961	0.00830505	120.27	12.818	120.27	0.063431	7424400	3932000	3492400	227	F5H2U2;Q13523	227;241	F5H2U2	F5H2U2	Serine/threonine-protein kinase PRP4 homolog	PRPF4B	PSKRSKSQDQARKSKSPTLRRRSQEKIGKAR	S(1)KS(1)PTLR	1;2	292
0.202888	S	3			1	3.40699e-21	196.37	145.46	45.305	0.25625	13168000	6556200	6611300	445	B4DZC3;Q9H0D6-2;Q9H0D6	445;423;499	B4DZC3	B4DZC3	5'-3' exoribonuclease 2	XRN2	GSPSPLGGIKRKAEDSDSEPEPEDNVRLWEA	RKAEDS(1)DS(1)EPEPEDNVR	2	97
0.202888	S	3			1	3.40699e-21	196.37	145.46	45.305	0.25625	13168000	6556200	6611300	447	B4DZC3;Q9H0D6-2;Q9H0D6	447;425;501	B4DZC3	B4DZC3	5'-3' exoribonuclease 2	XRN2	PSPLGGIKRKAEDSDSEPEPEDNVRLWEAGW	RKAEDS(1)DS(1)EPEPEDNVR	2	97
0.202512	S	2			0.990099	0.00123162	91.812	54.199	91.812	0.0094696	10583000	5964600	4618000	623	F5H5M9;F5H865;Q9UKE5-8;Q9UKE5-5;Q9UKE5-7;Q9UKE5-3;Q9UKE5-6;Q9UKE5-2;Q9UKE5-4;Q9UKE5	623;649;594;594;623;623;649;649;678;678	F5H5M9	F5H5M9	TRAF2 and NCK-interacting protein kinase	TNIK	RQEEDIPPKVPQRTTSISPALARKNSPGNGS	T(0.004)T(0.006)S(0.99)IS(1)PALAR	2	305
0.202136	S	2			0.928463	0.000239693	102.33	76.04	102.33	0.10935	11334000	6326900	5006800	783	Q9UQ35;Q9UQ35-2;I3L2L6;F5GWZ7;I3L4D8;I3L182;Q9UQ39	783;783;783;35;783;687;748	Q9UQ35	Q9UQ35	Serine/arginine repetitive matrix protein 2	SRRM2	KAKSRLSLRRSLSGSSPCPKQKSQTPPRRSR	SLS(0.999)GS(0.072)S(0.928)PCPK	2;3	705
0.201383	S	2			1	0.00277692	80.733	80.733	80.733	-0.020387	7231800	3620000	3611800	33	H7C118;C9JRC4;B5MBZ8;C9JD73;Q15435-3;Q15435	33;24;24;8;24;24	H7C118	H7C118	Protein phosphatase 1 regulatory subunit 7	PPP1R7	SRRRKLLSKVDRRVESEESGDEEGKKHSSGI	RVES(1)EES(1)GDEEGKK	2	110
0.201383	S	2			1	0.00277692	80.733	80.733	80.733	-0.020387	7231800	3620000	3611800	36	H7C118;C9JRC4;B5MBZ8;C9JD73;Q15435-3;Q15435	36;27;27;11;27;27	H7C118	H7C118	Protein phosphatase 1 regulatory subunit 7	PPP1R7	RKLLSKVDRRVESEESGDEEGKKHSSGIVAD	RVES(1)EES(1)GDEEGKK	2	110
0.201258	S	2			1	0.00220095	112.36	56.152	112.36	-0.19511	11778000	5798100	5980100	63	A2A2D0;P16949;P16949-2	63;63;63	A2A2D0	A2A2D0	Stathmin	STMN1	EEIQKKLEAAEERRKSHEAEVLKQLAEKREH	S(1)HEAEVLK	1	2
0.200755	S	2			0.894439	0.000206744	117.08	85.417	117.08	0.13449	5147900	2751000	2396800	66	Q9UHD8-7;Q9UHD8-2;Q9UHD8-5;Q9UHD8	66;67;78;85	Q9UHD8-7	Q9UHD8-7	Septin-9	2009-09-01	NSEPSARHVDSLSQRSPKASLRRVELSGPKA	HVDS(0.002)LS(0.104)QRS(0.894)PK	1	698
0.200504	S	2			0.599546	0.000424969	84.125	33.802	84.125	-0.54912	2608100	1269000	1339100	23	O95685	23	O95685	O95685	Protein phosphatase 1 regulatory subunit 3D	PPP1R3D	AVLPSALGSRKLGPRSLSCLSDLDGGVALEP	S(0.6)LS(0.402)CLS(0.999)DLDGGVALEPR	2	459
0.200504	S	2			0.998775	0.000424969	84.125	33.802	84.125	-0.54912	2608100	1269000	1339100	28	O95685	28	O95685	O95685	Protein phosphatase 1 regulatory subunit 3D	PPP1R3D	ALGSRKLGPRSLSCLSDLDGGVALEPRACRP	S(0.6)LS(0.402)CLS(0.999)DLDGGVALEPR	2	459
0.200379	S	2			0.964504	4.77968e-10	140.84	140.84	140.84	-0.3627	31630000	16674000	14956000	217	Q7L2J0	217	Q7L2J0	Q7L2J0	7SK snRNA methylphosphate capping enzyme	MEPCE	DEEVSRTLNAETPKSSPLPAKGRDPVEILIP	TLNAET(0.998)PKS(0.038)S(0.965)PLPAK	2	594
0.200379	T	2			0.997793	4.77968e-10	140.84	140.84	140.84	-0.3627	31630000	16674000	14956000	213	Q7L2J0	213	Q7L2J0	Q7L2J0	7SK snRNA methylphosphate capping enzyme	MEPCE	NSLLDEEVSRTLNAETPKSSPLPAKGRDPVE	TLNAET(0.998)PKS(0.038)S(0.965)PLPAK	2	594
0.200253	S	3			0.724586	9.51368e-06	80.786	66.101	80.786	0.66317	17996000	9189400	8806800	433	B4DLV2;Q02880-2;Q02880	433;1576;1581	B4DLV2	B4DLV2	DNA topoisomerase 2-beta	TOP2B	KTTSKKPKKTSFDQDSDVDIFPSDFPTEPPS	KT(0.138)S(0.138)FDQDS(0.725)DVDIFPSDFPTEPPSLPR	1	79
0.19862	S	3			0.982954	7.27724e-05	65.801	65.801	65.801	-0.33067	25842000	12916000	12926000	6	Q9BRR8	6	Q9BRR8	Q9BRR8	G patch domain-containing protein 1	GPATCH1	__________MAARDSDSEEDLVSYGTGLEP	AARDS(0.983)DS(0.965)EEDLVS(0.027)Y(0.01)GT(0.015)GLEPLEEGERPK	2	653
0.19862	S	3			0.964788	7.27724e-05	65.801	65.801	65.801	-0.33067	25842000	12916000	12926000	8	Q9BRR8	8	Q9BRR8	Q9BRR8	G patch domain-containing protein 1	GPATCH1	________MAARDSDSEEDLVSYGTGLEPLE	AARDS(0.983)DS(0.965)EEDLVS(0.027)Y(0.01)GT(0.015)GLEPLEEGERPK	2	653
0.196985	S	2			0.999999	0.00041056	108.14	73.176	108.14	-0.26696	85392000	43097000	42295000	349	E9PIE5;C9JZR2;F8WA43;O60716-24;O60716-23;O60716-21;O60716-19;O60716-22;O60716-20;O60716-16;O60716-18;O60716-15;O60716-17;O60716-13;O60716-11;O60716-14;O60716-12;O60716-10;O60716-8;O60716-9;O60716-7;O60716-5;O60716-3;O60716-6;O60716-4;O60716-2;O60716;E9PKY0;O60716-32;O60716-31;O60716-29;O60716-27;O60716-30;O60716-28;O60716-26;O60716-25	349;349;349;248;248;248;248;248;248;295;248;295;248;295;295;295;295;295;349;295;349;349;349;349;349;349;349;26;26;26;26;26;26;26;26;26	E9PIE5	E9PIE5	Catenin delta-1	CTNND1	YYWAPLAQHERGSLASLDSLRKGGPPPPNWR	GSLAS(1)LDS(1)LRK	2	175
0.196985	S	2			1	0.00041056	108.14	73.176	108.14	-0.26696	85392000	43097000	42295000	352	E9PIE5;C9JZR2;F8WA43;O60716-24;O60716-23;O60716-21;O60716-19;O60716-22;O60716-20;O60716-16;O60716-18;O60716-15;O60716-17;O60716-13;O60716-11;O60716-14;O60716-12;O60716-10;O60716-8;O60716-9;O60716-7;O60716-5;O60716-3;O60716-6;O60716-4;O60716-2;O60716;E9PKY0;O60716-32;O60716-31;O60716-29;O60716-27;O60716-30;O60716-28;O60716-26;O60716-25	352;352;352;251;251;251;251;251;251;298;251;298;251;298;298;298;298;298;352;298;352;352;352;352;352;352;352;29;29;29;29;29;29;29;29;29	E9PIE5	E9PIE5	Catenin delta-1	CTNND1	APLAQHERGSLASLDSLRKGGPPPPNWRQPE	GSLAS(1)LDS(1)LRK	2	175
0.196481	S	2			0.989042	0.000166398	88.541	51.796	88.541	0.56555	16683000	8662200	8020400	1092	P48634;F8W1J3;F8VVQ5;F8VVM9;A6NG23	1092;317;317;317;317	P48634	P48634	Protein PRRC2A	PRRC2A	PAPRGRTASETRSEGSEYEEIPKRRRQRGSE	T(0.607)AS(0.202)ET(0.266)RS(0.928)EGS(0.989)EY(0.008)EEIPK	3	498
0.196481	T	2			0.965205	4.43028e-06	152.38	102.75	152.38	0.15335	28246000	14932000	13314000	446	Q5T757;Q05519;Q05519-2	387;447;446	Q5T757;Q05519-2	Q05519-2	Serine/arginine-rich splicing factor 11	SRSF11	YDSEKEKKEEKKPIETGSPKTKECSVEKGTG	KPIET(0.965)GS(0.035)PK	1	522;523
0.19497	S	3			0.675107	5.64935e-06	78.343	78.343	78.343	0.39073	36635000	16462000	20173000	498	Q6P2E9-2;Q6P2E9	498;879	Q6P2E9-2	Q6P2E9-2	Enhancer of mRNA-decapping protein 4	EDC4	HLLQQRDSQDASAEQSDHDDEVASLASASGG	DS(0.011)QDAS(0.314)AEQS(0.675)DHDDEVASLASASGGFGTK	1	589
0.194339	S	2			0.999859	9.47998e-07	117.29	117.29	117.29	0.90129	11625000	5597600	6027400	484	Q8NFC6	484	Q8NFC6	Q8NFC6	Biorientation of chromosomes in cell division protein 1-like 1	BOD1L1	AYVHKPYLYSKYYSDSDDELTVEQRRQSIAK	Y(0.001)Y(0.001)S(0.998)DS(1)DDELTVEQRR	2	618
0.193961	S	3			1	1.12546e-13	164.74	140.62	86.222	0.29047	7544800	4062200	3482500	604	Q12872;F5H6B8;F5H5X1	604;604;397	Q12872	Q12872	Splicing factor, suppressor of white-apricot homolog	SFSWAP	DLLPLEKNRVKLDDDSDDDEESKEGQESSSS	VKLDDDS(1)DDDEESK	1	307
0.193456	S	2			0.999732	0.000340695	102.69	70.537	102.69	-0.29384	4878700	2702700	2176000	161	H0YN29;H0YL10;Q5ZPR3-2;Q5ZPR3	161;190;307;525	H0YN29	H0YN29	CD276 antigen	CD276	GEGSKTALQPLKHSDSKEDDGQEIA______	HSDS(1)KEDDGQEIA	1	386
0.192447	S	2			0.858519	0.000596586	85.969	52.222	78.166	1.0168	11253000	5726000	5526500	2	P62995	2	P62995	P62995	Transformer-2 protein homolog beta	TRA2B	______________MSDSGEQNYGERESRSA	S(0.859)DS(0.141)GEQNYGERESR	1;2	511
0.189413	S	2			0.999984	3.52474e-60	260.44	196.55	260.44	-0.67184	18546000	9307600	9238100	100	Q9H307;G3V5F0;G3V579	100;100;100	Q9H307	Q9H307	Pinin	PNN	RLGGERRTRRESRQESDPEDDDVKKPALQSS	ESRQES(1)DPEDDDVK	1	671
0.189034	S	2			0.88531	0.0314997	42.629	8.6258	42.629	-0.22196	4303500	2021200	2282300	1975	Q9UQ35;Q9UQ35-2;I3L2L6;F5GWZ7	1975;1975;1975;1227	Q9UQ35	Q9UQ35	Serine/arginine repetitive matrix protein 2	SRRM2	SRTPPVTRRRSRSRTSPITRRRSRSRTSPVT	S(0.494)RT(0.606)S(0.885)PIT(0.014)R	2	705
0.188907	S	2			0.983702	3.52951e-07	122.16	122.16	122.16	0.24288	16289000	8059400	8229600	470	Q5JTD0-4;Q5JTD0-2;Q5JTD0	470;535;545	Q5JTD0-4	Q5JTD0-4	Tight junction-associated protein 1	TJAP1	RSPKRMGVHHLHRKDSLTQAQEQGNLLN___	KDS(0.984)LT(0.016)QAQEQGNLLN	1	574
0.188021	S	3			1	1.67961e-05	92.41	56.654	92.41	0.21412	14537000	7755200	6781500	1380	Q96T58	1380	Q96T58	Q96T58	Msx2-interacting protein	SPEN	LRKRSVRDLEPGEVPSDSDEDGEHKSHSPRA	SVRDLEPGEVPS(1)DS(1)DEDGEHK	2	650
0.188021	S	3			1	1.67961e-05	92.41	56.654	92.41	0.21412	14537000	7755200	6781500	1382	Q96T58	1382	Q96T58	Q96T58	Msx2-interacting protein	SPEN	KRSVRDLEPGEVPSDSDEDGEHKSHSPRASA	SVRDLEPGEVPS(1)DS(1)DEDGEHK	2	650
0.186754	S	3			0.996297	0.000198823	111.66	111.66	111.66	0.21485	2447300	1188600	1258600	14	F8W1J5;F8VVA2;B4DH15;Q9BUQ8	14;14;14;14	F8W1J5	F8W1J5	Probable ATP-dependent RNA helicase DDX23	DDX23	__MAGELADKKDRDASPSKEERKRSRTPDRE	DRDAS(0.996)PS(0.004)KEER	1	71
0.185993	S	3			0.763595	0.00118604	54.596	42.595	50.272	-0.083906	47004000	23712000	23292000	252	B4DLV2;Q02880-2;Q02880	252;1395;1400	B4DLV2	B4DLV2	DNA topoisomerase 2-beta	TOP2B	DDDDNNDLEELKVKASPITNDGEDEFVPSDG	VKAS(0.764)PIT(0.236)NDGEDEFVPS(0.006)DGLDKDEY(0.018)T(0.149)FS(0.827)PGK	2;3	79
0.185993	S	3			0.826919	0.00118604	50.272	50.272	50.272	-0.083906	32009000	15845000	16164000	276	B4DLV2;Q02880-2;Q02880	276;1419;1424	B4DLV2	B4DLV2	DNA topoisomerase 2-beta	TOP2B	EFVPSDGLDKDEYTFSPGKSKATPEKSLHDK	VKAS(0.764)PIT(0.236)NDGEDEFVPS(0.006)DGLDKDEY(0.018)T(0.149)FS(0.827)PGK	2	79
0.185613	S	2			0.666128	0.00517066	77.871	57.822	77.871	-0.85089	4182600	2055600	2127000	195	Q9NV56	195	Q9NV56	Q9NV56	MRG/MORF4L-binding protein	MRGBP	SRVTDKVLTANSNPSSPSAAKRRRT______	VLTANS(0.172)NPS(0.157)S(0.666)PS(0.005)AAK		687
0.184471	S	2			0.532248	0.00252216	57.238	57.238	57.238	0.38126	9986800	5169100	4817700	342	F5H3T0;Q96TA1-2;Q96TA1	342;679;692	F5H3T0	F5H3T0	Niban-like protein 1	FAM129B	PAGESPQPKAAPEASSPPASPLQHLLPGKAV	AAPEAS(0.468)S(0.532)PPAS(1)PLQHLLPGK	2	299
0.184471	S	2			0.999514	0.00252216	57.238	57.238	57.238	0.38126	9986800	5169100	4817700	346	F5H3T0;Q96TA1-2;Q96TA1	346;683;696	F5H3T0	F5H3T0	Niban-like protein 1	FAM129B	SPQPKAAPEASSPPASPLQHLLPGKAVDLGP	AAPEAS(0.468)S(0.532)PPAS(1)PLQHLLPGK	2	299
0.183582	S	2			0.5	0.033146	44.807	44.807	44.807	-0.55759	414770	220010	194760	17	C9J5Y6	17	C9J5Y6	C9J5Y6		COBLL1	LETLVGKLKCCIGEESDSQKRKPKAKAPLPP	LKCCIGEES(0.5)DS(0.5)QK		152
0.183582	S	2			0.5	0.033146	44.807	44.807	44.807	-0.55759	414770	220010	194760	19	C9J5Y6	19	C9J5Y6	C9J5Y6		COBLL1	TLVGKLKCCIGEESDSQKRKPKAKAPLPPAE	LKCCIGEES(0.5)DS(0.5)QK		152
0.180403	T	4			0.89294	0.00319109	54.596	42.595	54.596	0.75759	14995000	7867200	7127500	274	B4DLV2;Q02880-2;Q02880	274;1417;1422	B4DLV2	B4DLV2	DNA topoisomerase 2-beta	TOP2B	EDEFVPSDGLDKDEYTFSPGKSKATPEKSLH	VKAS(0.703)PIT(0.297)NDGEDEFVPS(0.01)DGLDKDEY(0.843)T(0.893)FS(0.254)PGK	3	79
0.180403	Y	4			0.842538	0.00319109	54.596	42.595	54.596	0.75759	14995000	7867200	7127500	273	B4DLV2;Q02880-2;Q02880	273;1416;1421	B4DLV2	B4DLV2	DNA topoisomerase 2-beta	TOP2B	GEDEFVPSDGLDKDEYTFSPGKSKATPEKSL	VKAS(0.703)PIT(0.297)NDGEDEFVPS(0.01)DGLDKDEY(0.843)T(0.893)FS(0.254)PGK	3	79
0.179638	S	3			0.8172	0.00115656	53.603	36.885	53.603	-0.13671	7053300	3347700	3705600	2779	Q8NFC6	2779	Q8NFC6	Q8NFC6	Biorientation of chromosomes in cell division protein 1-like 1	BOD1L1	EERHMPKRKRKQHYLSSEDEPDDNPDVLDSR	QHY(0.366)LS(0.817)S(0.817)EDEPDDNPDVLDSRIETAQR	2	618
0.179638	S	3			0.8172	0.00115656	53.603	36.885	53.603	-0.13671	7053300	3347700	3705600	2780	Q8NFC6	2780	Q8NFC6	Q8NFC6	Biorientation of chromosomes in cell division protein 1-like 1	BOD1L1	ERHMPKRKRKQHYLSSEDEPDDNPDVLDSRI	QHY(0.366)LS(0.817)S(0.817)EDEPDDNPDVLDSRIETAQR	2	618
0.179129	S	2			0.874651	0.0288425	45.844	45.844	45.844	0.76908	10208000	5502500	4705400	958	E7EX65	958	E7EX65	E7EX65			RGDWPHVKVMVVVYQSSLVYYMKQAQAGRVK	VMVVVY(0.539)QS(0.875)S(0.875)LVY(0.719)Y(0.993)MK		228
0.179129	S	2			0.874651	0.0288425	45.844	45.844	45.844	0.76908	10208000	5502500	4705400	959	E7EX65	959	E7EX65	E7EX65			GDWPHVKVMVVVYQSSLVYYMKQAQAGRVKT	VMVVVY(0.539)QS(0.875)S(0.875)LVY(0.719)Y(0.993)MK		228
0.179129	Y	2			0.71871	0.0288425	45.844	45.844	45.844	0.76908	10208000	5502500	4705400	962	E7EX65	962	E7EX65	E7EX65			PHVKVMVVVYQSSLVYYMKQAQAGRVKTELL	VMVVVY(0.539)QS(0.875)S(0.875)LVY(0.719)Y(0.993)MK		228
0.179129	Y	2			0.993211	0.0288425	45.844	45.844	45.844	0.76908	10208000	5502500	4705400	963	E7EX65	963	E7EX65	E7EX65			HVKVMVVVYQSSLVYYMKQAQAGRVKTELLK	VMVVVY(0.539)QS(0.875)S(0.875)LVY(0.719)Y(0.993)MK		228
0.178619	T	2			0.871837	0.000339922	72.158	51.389	72.158	0.94454	3598700	2011900	1586800	598	P51116	598	P51116	P51116	Fragile X mental retardation syndrome-related protein 2	FXR2	QRRNRSRRRRNRGNRTDGSISGDRQPVTVAD	T(0.872)DGS(0.151)IS(0.975)GDRQPVT(0.002)VADYISR	2	504
0.178109	S	2			0.999905	9.79219e-11	168	111.71	168	-0.23984	47111000	24608000	22503000	496	E9PK09;E9PQN2;E9PKI6;E9PK91;Q9NYF8-3;Q9NYF8-2;Q9NYF8	496;494;496;496;494;494;496	E9PK09	E9PK09	Bcl-2-associated transcription factor 1	BCLAF1	EDKNSERITVKKETQSPEQVKSEKLKDLFDY	KETQS(1)PEQVK	1	256
0.176833	S	3			0.61367	0.00041759	60.171	60.171	60.171	0.28723	23161000	11540000	11621000	295	Q5W135;Q9Y2H2	295;905	Q5W135	Q5W135	Phosphatidylinositide phosphatase SAC2	INPP5F	PSCGIIASAPRLGSRSQSLSSTDSSVHAPSE	S(0.614)QS(0.151)LS(0.151)S(0.039)T(0.039)DS(0.003)S(0.003)VHAPSEITVAHGSGLGK	1	588
0.176706	T	2			0.969683	1.5715e-09	139.64	97.97	139.64	0.058006	11785000	6107000	5678400	150	P29966	150	P29966	P29966	Myristoylated alanine-rich C-kinase substrate	MARCKS	SPKAEDGATPSPSNETPKKKKKRFSFKKSFK	AEDGATPS(0.009)PS(0.021)NET(0.97)PK	1	489
0.174279	S	3			0.998494	0.0116522	51.073	51.073	51.073	-0.34757	20803000	11058000	9744400	261	Q9NZ63	261	Q9NZ63	Q9NZ63	Uncharacterized protein C9orf78	C9orf78	RPLRVGDTEKPEPERSPPNRKRPANEKATDD	VGDT(0.002)EKPEPERS(0.998)PPNR	1	693
0.173511	S	3			0.999626	2.18262e-05	83.423	83.423	83.423	-0.25299	13141000	6308000	6833000	377	O95817	377	O95817	O95817	BAG family molecular chaperone regulator 3	BAG3	VEVKVPPAPVPCPPPSPGPSAVPSSPKSVAT	VPPAPVPCPPPS(1)PGPS(0.006)AVPS(0.497)S(0.497)PK	2	460
0.169412	S	3			0.967102	0.00059451	56.453	37.055	56.453	-0.73497	24016000	12993000	11023000	97	I3L1Q2;Q8WUZ0;Q8WUZ0-2	97;97;97	I3L1Q2	I3L1Q2	B-cell CLL/lymphoma 7 protein family member C	BCL7C	RGGGPLILLDLNDENSNQSFHSEGSLQKGTE	GGGPLILLDLNDENS(0.967)NQS(0.973)FHS(0.027)EGS(0.033)LQK	2	418
0.169412	S	3			0.972754	0.00059451	56.453	37.055	56.453	-0.73497	24016000	12993000	11023000	100	I3L1Q2;Q8WUZ0;Q8WUZ0-2	100;100;100	I3L1Q2	I3L1Q2	B-cell CLL/lymphoma 7 protein family member C	BCL7C	GPLILLDLNDENSNQSFHSEGSLQKGTEPSP	GGGPLILLDLNDENS(0.967)NQS(0.973)FHS(0.027)EGS(0.033)LQK	2	418
0.169412	S	4			0.994169	0.00329129	53.946	53.946	53.946	0.51644	349780000	203530000	146250000	243	Q9Y2W1	243	Q9Y2W1	Q9Y2W1	Thyroid hormone receptor-associated protein 3	THRAP3	YGTGSASRASAVSELSPRERSPALKSPLQSV	ASAVS(0.006)ELS(0.994)PRERS(1)PALK	2	711
0.169412	S	2	+		1	0.0346212	43.592	11.063	43.592	0.27075	530470	258900	271570	240			REV__H7BY97	REV__H7BY97				GS(1)GPPGPLRGEK		724
0.167615	S	2			1	1.74562e-07	152	152	152	-0.69137	4134200	2200700	1933600	139	Q9BRD0;Q9BRD0-2	139;139	Q9BRD0	Q9BRD0	BUD13 homolog	BUD13	PDSSPRRVRHGTPDPSPRKDRHDTPDPSPRR	HGT(1)PDPS(1)PRK	2	652
0.167615	T	2			1	1.74562e-07	152	152	152	-0.69137	4134200	2200700	1933600	135	Q9BRD0;Q9BRD0-2	135;135	Q9BRD0	Q9BRD0	BUD13 homolog	BUD13	RHDTPDSSPRRVRHGTPDPSPRKDRHDTPDP	HGT(1)PDPS(1)PRK	2	652
0.167229	S	3			0.935525	0.000325999	108.14	108.14	47.618	-0.090874	58176000	28980000	29195000	487	H7BYB5;O60271-3;O60271;H7BY20;F5H7U6;H7BY21;O60271-5;O60271-4;O60271-2;O60271-9	487;730;730;267;328;477;716;716;720;573	H7BYB5;O60271-9	H7BYB5	C-Jun-amino-terminal kinase-interacting protein 4	SPAG9	DVAGLDTEGSKQRSASQSSLDKLDQELKEQQ	S(0.056)AS(0.936)QS(0.642)S(0.366)LDKLDQELK	2	401;437
0.16633	S	2			0.999908	0.00112414	112.64	83.43	112.64	-0.058108	7421900	3921900	3500000	548	Q8N556;E9PDT7	548;632	Q8N556	Q8N556	Actin filament-associated protein 1	AFAP1	QPKKADPAAVVKRTGSNAAQYKYGKNRVEAD	TGS(1)NAAQYK	1	239
0.165558	S	2			0.999962	0.0199034	72.152	26.499	72.152	0.0012457	701150	370070	331080	14	F8W7G9;F8WAX8;E7ER38;F5H769;P52701-2;B4DF41;P52701	14;14;14;14;14;14;14	F8W7G9	F8W7G9	DNA mismatch repair protein Msh6	MSH6	__MSRQSTLYSFFPKSPALSDANKASARASR	S(1)PALSDANK	1	65
0.1644	S	3			1	0.000757399	78.674	53.968	78.674	-0.29453	9261600	4991000	4270500	136	Q5QP22;Q5QP21;Q5QP23;H0Y4X3;G3XAC6;Q14498-3;Q14498-2;Q14498	136;114;135;9;136;114;136;136	Q5QP22	Q5QP22	RNA-binding protein 39	RBM39	SRRRSRSKSPFRKDKSPVREPIDNLTPEERD	DKS(1)PVREPIDNLTPEER	1	354
0.163756	S	2			1	0.000427557	74.325	74.325	74.325	-0.29689	5527300	2834800	2692500	2	Q07955;Q07955-3;Q07955-2	2;2;2	Q07955	Q07955	Serine/arginine-rich splicing factor 1	SRSF1	______________MSGGGVIRGPAGNNDCR	S(1)GGGVIRGPAGNNDCR	1	525
0.16337	S	3			0.999999	3.53937e-05	75.773	75.773	75.773	0.28944	38367000	19059000	19308000	91	Q9H6F5;E7ES61	91;91	Q9H6F5	Q9H6F5	Coiled-coil domain-containing protein 86	CCDC86	AGLESPQGQPEPGAASPQRQQDLHLESPQRQ	LQQGAGLESPQGQPEPGAAS(1)PQR	1	675
0.161049	S	3			0.804362	0.00566808	54.355	38.256	54.355	-0.21719	1925900	1027200	898660	341	O60343-2;O60343-3;O60343	341;341;341	O60343-2	O60343-2	TBC1 domain family member 4	TBC1D4	VHEGSQKSQPRRRHASAPSHVQPSDSEKNRT	HAS(0.804)APS(0.196)HVQPSDSEK	1	438
0.156526	S	2			0.96646	1.61156e-06	112.44	78.568	112.44	0.076089	6141400	2498700	3642700	5739	Q09666	5739	Q09666	Q09666	Neuroblast differentiation-associated protein AHNAK	AHNAK	GKGGVTGSPEASISGSKGDLKSSKASLGSLE	GGVTGSPEASIS(0.033)GS(0.966)K	1;3	532
0.156397	S	2			1	0.0022823	89.831	69.919	89.831	0.5674	7478400	3468200	4010200	2	F5H7R9;F5GXR3;P20962	2;2;2	F5H7R9	F5H7R9	Parathymosin	PTMS	______________MSEKSVEAAAELSAKDL	S(1)EKS(1)VEAAAELSAK	2	273
0.156397	S	2			0.999999	0.0022823	89.831	69.919	89.831	0.5674	7478400	3468200	4010200	5	F5H7R9;F5GXR3;P20962	5;5;5	F5H7R9	F5H7R9	Parathymosin	PTMS	___________MSEKSVEAAAELSAKDLKEK	S(1)EKS(1)VEAAAELSAK	2	273
0.153287	T	3			0.562267	0.0164319	47.082	47.082	47.082	-0.22728	5319200	2950500	2368700	435	E9PCT1	435	E9PCT1	E9PCT1		SRRM1	SNRTRKSRVSVSPGRTSVTKHKGTEKRESPS	S(0.006)RVS(0.476)VS(0.578)PGRT(0.562)S(0.333)VT(0.045)K	2	237
0.152378	S	3			0.54613	0.00115957	53.553	43.688	53.553	0.12444	8372900	4224500	4148400	147	Q9HBM6	147	Q9HBM6	Q9HBM6	Transcription initiation factor TFIID subunit 9B	TAF9B	LIKKGPNQGRLVPRLSVGAVSSKPTTPTIAT	LS(0.546)VGAVS(0.61)S(0.223)KPT(0.194)T(0.191)PT(0.235)IAT(0.001)PQTVSVPNK	2	679
0.152378	S	3			0.60963	0.00115957	53.553	43.688	53.553	0.12444	8372900	4224500	4148400	152	Q9HBM6	152	Q9HBM6	Q9HBM6	Transcription initiation factor TFIID subunit 9B	TAF9B	PNQGRLVPRLSVGAVSSKPTTPTIATPQTVS	LS(0.546)VGAVS(0.61)S(0.223)KPT(0.194)T(0.191)PT(0.235)IAT(0.001)PQTVSVPNK	2	679
0.1503	S	2			1	2.24667e-05	113.14	80.438	113.14	-0.026515	6774000	3541500	3232500	49	F2Z3H0;F2Z3N9;F5H621;H7C3L7;Q99543-2;Q99543	49;49;49;38;49;49	F2Z3H0	F2Z3H0	DnaJ homolog subfamily C member 2;DnaJ homolog subfamily C member 2, N-terminally processed	DNAJC2	WFEAFVKRRNRNASASFQELEDKKELSEESE	NAS(1)AS(1)FQELEDKK	2	268
0.15004	S	2			1	0.000421983	107.11	107.11	107.11	0.10142	41224000	20591000	20633000	702	O43719;E9PFP2	702;668	O43719	O43719	HIV Tat-specific factor 1	HTATSF1	KEVEDADEKLFEDDDSNEKLFDEEEDSSEKL	LFEDDDS(1)NEK	1	434
0.14978	S	2			0.999696	0.000180611	106.31	82.036	106.31	-0.39484	55280000	28451000	26829000	391	E7EX51;Q96ST2-3;Q96ST2;Q96ST2-2;B4DJ84	391;231;438;113;445	E7EX51	E7EX51	Protein IWS1 homolog	IWS1	DAVSDKSGKREKTIASDSEEEAGKELSDKKN	TIAS(1)DS(1)EEEAGK	2	227
0.14978	S	2			1	0.000180611	106.31	82.036	106.31	-0.39484	55280000	28451000	26829000	393	E7EX51;Q96ST2-3;Q96ST2;Q96ST2-2;B4DJ84	393;233;440;115;447	E7EX51	E7EX51	Protein IWS1 homolog	IWS1	VSDKSGKREKTIASDSEEEAGKELSDKKNEE	TIAS(1)DS(1)EEEAGK	2	227
0.148609	T	2			1	1.10352e-11	161.91	161.91	146.78	-0.070305	17796000	8887400	8908500	569	Q8WVC0-2;Q8WVC0;F5GWD7	569;629;607	Q8WVC0-2	Q8WVC0-2	RNA polymerase-associated protein LEO1	LEO1	SEEDKAQRLLKAKKLTSDEEGEPSGKRKAED	KLT(1)S(1)DEEGEPSGK	1;2	622
0.147437	S	3			1	3.83617e-20	191.45	191.45	114.92	0.02486	119020000	66564000	52461000	113	O60841	113	O60841	O60841	Eukaryotic translation initiation factor 5B	EIF5B	KKGQKGKKQSFDDNDSEELEDKDSKSKKTAK	KQS(1)FDDNDS(1)EELEDKDSK	1;2	441
0.146525	S	2			1	5.73566e-10	152.59	107.39	137.73	-0.17652	158370000	80827000	77544000	157	A6NG79;E9PGC6;Q92733	157;101;157	A6NG79	A6NG79	Proline-rich protein PRCC	PRCC	KEPVKIAAPELHKGDSDSEEDEPTKKKTILQ	GDS(1)DS(1)EEDEPTK	2	16
0.146525	T	2			1	0.000264685	125.73	94.408	56.043	-0.20024	10437000	5320500	5117000	244	Q92688	244	Q92688	Q92688	Acidic leucine-rich nuclear phosphoprotein 32 family member B	ANP32B	EEEEEGGKGEKRKRETDDEGEDD________	RET(1)DDEGEDD	1	630
0.145091	S	2			1	2.03482e-25	189.07	130.14	189.07	-0.45512	4955200	2683600	2271600	5	Q96GM8	5	Q96GM8	Q96GM8	Target of EGR1 protein 1	TOE1	___________MAADSDDGAVSAPAASDGGV	AADS(1)DDGAVSAPAASDGGVSK	1	640
0.14496	S	2			0.997113	0.00123606	78.736	78.736	78.736	-0.28146	1686100	875450	810640	49	Q9Y3T9	49	Q9Y3T9	Q9Y3T9	Nucleolar complex protein 2 homolog	NOC2L	NSPQAETREAREAARSPDKPGGSPSASRRKG	EAARS(0.997)PDKPGGS(0.643)PS(0.059)AS(0.301)R	2	715
0.14496	S	2			0.642925	0.00123606	78.736	78.736	78.736	-0.28146	1686100	875450	810640	56	Q9Y3T9	56	Q9Y3T9	Q9Y3T9	Nucleolar complex protein 2 homolog	NOC2L	REAREAARSPDKPGGSPSASRRKGRASEHKD	EAARS(0.997)PDKPGGS(0.643)PS(0.059)AS(0.301)R	2	715
0.14483	S	2			0.898054	0.00299187	68.189	42.078	61.276	-0.61244	6331800	3496900	2834900	298	Q4G0J3;H0YA82	298;79	Q4G0J3	Q4G0J3	La-related protein 7	LARP7	EASSLPEVRTGKRKRSSSEDAESLAPRSKVK	KRS(0.898)S(0.617)S(0.484)EDAES(0.001)LAPR	2	568
0.14483	S	3			0.662949	0.00299187	68.189	42.078	68.189	-0.4459	6331800	3496900	2834900	299	Q4G0J3;H0YA82	299;80	Q4G0J3	Q4G0J3	La-related protein 7	LARP7	ASSLPEVRTGKRKRSSSEDAESLAPRSKVKK	KRS(0.805)S(0.663)S(0.532)EDAESLAPR	2	568
0.143524	S	2			0.99514	4.18855e-13	149.09	149.09	149.09	0.021513	40632000	20893000	19739000	493	Q02952-3;Q02952-2;Q02952	493;500;598	Q02952-3	Q02952-3	A-kinase anchor protein 12	AKAP12	LAEVQQDGEAEEGATSDGEKKREGVTPWASF	GLAEVQQDGEAEEGAT(0.005)S(0.995)DGEK	1	520
0.143393	S	2			1	0.00199762	124.12	94.879	100.04	-0.64561	5452500	3122500	2330000	579	O43719;E9PFP2	579;579	O43719	O43719	HIV Tat-specific factor 1	HTATSF1	EFEENGLEKDLDEEGSEKELHENVLDKELEE	DLDEEGS(1)EK	1	434
0.142479	S	3			0.999884	0.00201008	67.563	33.856	67.563	0.069548	106880000	55316000	51561000	397	E9PK09;E9PQN2;E9PKI6;E9PK91;Q9NYF8-3;Q9NYF8-2;Q9NYF8	397;395;397;397;395;395;397	E9PK09	E9PK09	Bcl-2-associated transcription factor 1	BCLAF1	DYFSDKESGKQKFNDSEGDDTEETEDYRQFR	FNDS(1)EGDDT(0.98)EET(0.011)EDY(0.009)RQFR	1;2	256
0.142348	S	2			1	2.65579e-07	145.79	107.85	145.79	-0.0085616	34740000	18856000	15884000	289	Q9NWH9;H7BXE3;H0YL55	289;271;213	Q9NWH9	Q9NWH9	SAFB-like transcription modulator	SLTM	SEASKPKDGQDAIAQSPEKESKDYEMNANHK	DGQDAIAQS(1)PEK	1	689
0.142217	S	2			0.673632	2.66984e-15	164.74	164.74	164.74	0.5767	12012000	5190300	6821300	38	E9PJP4;E9PQN0;E9PRG1;E9PIG0;E9PQD2;E9PII3;E9PK52;E9PHY5;O43491-2;Q68DV2;E9PPD9;O43491	38;38;38;38;38;38;38;38;38;38;38;38	E9PJP4	E9PJP4	Band 4.1-like protein 2	EPB41L2	TKEKPKEVAENQQNQSSDPEEEKGSQPPPAA	EVAENQQNQS(0.674)S(0.326)DPEEEK	1	252
0.141825	S	3			0.818994	0.0001197	73.934	73.934	73.934	-0.62588	28387000	16357000	12030000	1479	Q15648	1479	Q15648	Q15648	Mediator of RNA polymerase II transcription subunit 1	MED1	ESESGSSIAEKSYQNSPSSDDGIRPLPEYST	S(0.149)Y(0.031)QNS(0.819)PS(0.323)S(0.678)DDGIRPLPEYSTEK	2	555
0.141825	S	3			0.678239	0.0001197	73.934	73.934	73.934	-0.62588	28387000	16357000	12030000	1482	Q15648	1482	Q15648	Q15648	Mediator of RNA polymerase II transcription subunit 1	MED1	SGSSIAEKSYQNSPSSDDGIRPLPEYSTEKH	S(0.149)Y(0.031)QNS(0.819)PS(0.323)S(0.678)DDGIRPLPEYSTEK	2	555
0.139862	S	2			0.929688	0.000495983	100.39	100.39	100.39	0.30085	10659000	5476200	5183100	860	E7EQJ8;Q6GYQ0-3;Q6GYQ0-4;Q6GYQ0;B9EK38;Q6GYQ0-5;Q6GYQ0-6;Q6GYQ0-2	860;907;860;860;873;860;907;860	E7EQJ8	E7EQJ8	Ral GTPase-activating protein subunit alpha-1	RALGAPA1	ERLRSGNASTMTRRGSSPGSLEIPKDLPDIL	RGS(0.93)S(0.105)PGS(0.966)LEIPK	2	141
0.139862	S	2			0.965734	0.000495983	100.39	100.39	100.39	0.30085	10659000	5476200	5183100	864	E7EQJ8;Q6GYQ0-3;Q6GYQ0-4;Q6GYQ0;B9EK38;Q6GYQ0-5;Q6GYQ0-6;Q6GYQ0-2	864;911;864;864;877;864;911;864	E7EQJ8	E7EQJ8	Ral GTPase-activating protein subunit alpha-1	RALGAPA1	SGNASTMTRRGSSPGSLEIPKDLPDILNKQN	RGS(0.93)S(0.105)PGS(0.966)LEIPK	2	141
0.139601	S	3			0.90572	0.000544807	62.617	62.617	62.617	0.036009	32488000	16622000	15866000	47	Q9H6F5;E7ES61;H0YG79	47;47;41	Q9H6F5	Q9H6F5	Coiled-coil domain-containing protein 86	CCDC86	LVEFESNPEETREPGSPPSVQRAGLGSPERP	ALVEFES(0.003)NPEET(0.03)REPGS(0.906)PPS(0.062)VQR	1	675
0.138945	S	2			0.871244	9.10986e-05	103.39	103.39	103.39	-0.034155	5062700	2567200	2495500	138	F8WF16;F8W6A0;F8W0Q9;Q8NEY8-7;Q8NEY8-5;Q8NEY8-6;E9PAX8;Q8NEY8-8;Q8NEY8-2;Q8NEY8-3;Q8NEY8	138;85;223;21;157;157;186;205;212;150;205	F8WF16	F8WF16	Periphilin-1	PPHLN1	NKERPVQSLKTSRDTSPSSGSAVSSSKVLDK	DT(0.128)S(0.871)PSSGSAVSSSK	1	231
0.136585	S	2			0.997079	0.00602666	59.709	36.564	59.709	0.024943	25875000	13535000	12339000	312	E5RH50;Q6PKG0-3;Q6PKG0;H0YBW1	312;440;517;225	E5RH50	E5RH50	La-related protein 1	LARP1	CPEFVPRQHYQKETESAPGSPRAVTPVPTKT	ET(0.004)ES(0.997)APGS(0.999)PR	2;3	189
0.135404	S	2			0.816758	4.63502e-06	106.11	106.11	106.11	0.12701	4323900	2246300	2077600	465	F8W726;Q14157-4;Q14157-1;Q14157-3;Q14157;Q14157-5	465;447;454;454;454;454	F8W726	F8W726	Ubiquitin-associated protein 2-like	UBAP2L	SPAVATSTAAPPPPSSPLPSKSTSAPQMSPG	SPAVATSTAAPPPPS(0.182)S(0.817)PLPS(0.001)K	1	328
0.133432	S	2			0.999909	0.0148844	86.67	86.67	86.67	-0.045957	2364100	1197600	1166500	151	Q14241	151	Q14241	Q14241	Transcription elongation factor B polypeptide 3	TCEB3	GDYQETWKATGSRSYSPDHRQKKHRKLSELE	SYS(1)PDHR	1	548
0.132379	S	2			0.999993	6.22313e-08	129.3	129.3	129.3	0.31069	203520000	110150000	93369000	18	P16401	18	P16401	P16401	Histone H1.5	HIST1H1B	ETAPAETATPAPVEKSPAKKKATKKAAGAGA	S(0.833)ET(0.167)APAETATPAPVEKS(1)PAK	1;2	476
0.131194	S	3			0.995218	4.08133e-20	176.88	147.93	165.16	0.11604	48952000	25381000	23571000	71	E0CX09;D6RAD2;P35251-2;P35251	71;43;71;71	E0CX09	E0CX09	Replication factor C subunit 1	RFC1	QKQPSKKKRIIYDSDSESEETLQVKNAKKPP	IIY(0.005)DS(0.981)DS(0.995)ES(0.019)EETLQVK	2	183
0.130536	S	2			1	0.014182	107.11	35.172	107.11	-0.47003	42719000	22488000	20231000	426	A9Z1X7;Q8IYB3;Q8IYB3-2	426;431;429	A9Z1X7	A9Z1X7	Serine/arginine repetitive matrix protein 1	SRRM1	TPQQSNRTRKSRVSVSPGRTSGKVTKHKGTE	SRVS(1)VS(1)PGR	2	40
0.129481	S	2			1	5.73566e-10	152.59	107.39	137.73	-0.17652	163790000	83722000	80064000	159	A6NG79;E9PGC6;Q92733	159;103;159	A6NG79	A6NG79	Proline-rich protein PRCC	PRCC	PVKIAAPELHKGDSDSEEDEPTKKKTILQGS	GDS(1)DS(1)EEDEPTK	2	16
0.128953	S	3			0.817661	0.00232708	63.46	63.46	63.46	-0.001608	17421000	9244700	8176100	208	O15173	208	O15173	O15173	Membrane-associated progesterone receptor component 2	PGRMC2	KYDYVGRLLKPGEEPSEYTDEEDTKDHNKQD	LLKPGEEPS(0.818)EY(0.306)T(0.78)DEEDT(0.096)K	2	430
0.125122	S	3			0.986413	5.75304e-05	92.439	71.833	92.439	0.094337	6158800	2948000	3210800	567	A6NFN6;Q9ULL5-2;Q9ULL5;Q9ULL5-3	567;566;566;1387	A6NFN6	A6NFN6	Proline-rich protein 12	PRR12	RNLETLPSFSSDEEDSVAKNRDLQESISSAI	RNLETLPS(0.004)FS(0.505)S(0.505)DEEDS(0.986)VAK	2	15
0.124857	S	2			0.725149	0.000354387	90.765	61.416	90.765	-0.21874	6806600	3724800	3081800	400	B4DX66;Q12929;F5H819	400;660;660	B4DX66	B4DX66	Epidermal growth factor receptor kinase substrate 8	EPS8	VPVSKVPANITRQNSSSSDSGGSIVRDSQRH	QNS(0.27)S(0.725)S(0.1)S(0.742)DS(0.156)GGS(0.007)IVR	2	95
0.124857	S	2			0.742197	0.000354387	90.765	61.416	90.765	-0.21874	6806600	3724800	3081800	402	B4DX66;Q12929;F5H819	402;662;662	B4DX66	B4DX66	Epidermal growth factor receptor kinase substrate 8	EPS8	VSKVPANITRQNSSSSDSGGSIVRDSQRHKQ	QNS(0.27)S(0.725)S(0.1)S(0.742)DS(0.156)GGS(0.007)IVR	2	95
0.124063	S	3			1	0.0066897	67.645	29.345	54.857	0.0383	11393000	5398200	5994700	196	Q9BW71	196	Q9BW71	Q9BW71	HIRA-interacting protein 3	HIRIP3	APGKASVSRKQAREESEESEAEPVQRTAKKV	QAREES(1)EES(1)EAEPVQR	2	660
0.124063	S	3			1	0.0066897	67.645	29.345	54.857	0.0383	11393000	5398200	5994700	199	Q9BW71	199	Q9BW71	Q9BW71	HIRA-interacting protein 3	HIRIP3	KASVSRKQAREESEESEAEPVQRTAKKVEGN	QAREES(1)EES(1)EAEPVQR	2	660
0.123666	S	2			0.992539	4.54829e-12	167.18	136.79	167.18	0.080461	13127000	6991600	6135600	11	H0Y477;H0YNJ9;P33316-2	11;11;11	H0Y477	H0Y477		DUT	_____MPCSEETPAISPSKRARPAEVGGMQL	PCSEETPAIS(0.993)PS(0.007)K	1	369
0.122607	S	2			1	0.00678008	71.529	45.615	71.529	-0.08002	10942000	5877200	5065200	1350	E7ETY2;Q13428-6;Q13428-7;E9PHK9;Q13428-2;Q13428-8;Q13428;Q13428-3;Q13428-4	1350;1312;1313;1387;1273;1274;1350;1351;1386	E7ETY2;E9PHK9	E7ETY2	Treacle protein	TCOF1	KESSRKGWESRKRKLSGDQPAARTPRSKKKK	KLS(1)GDQPAAR	1	216;251
0.122607	S	3			0.587208	0.00701962	62.466	37.537	62.466	-0.26407	2485700	1373800	1111900	580	O15014	580	O15014	O15014	Zinc finger protein 609	ZNF609	ATPKVRLVEPHSPSPSSKFSTKGLCKKKLSG	LVEPHS(0.075)PS(0.599)PS(0.587)S(0.738)K	2	427
0.122607	S	3			0.738471	0.00701962	62.466	37.537	62.466	-0.26407	2485700	1373800	1111900	581	O15014	581	O15014	O15014	Zinc finger protein 609	ZNF609	TPKVRLVEPHSPSPSSKFSTKGLCKKKLSGE	LVEPHS(0.075)PS(0.599)PS(0.587)S(0.738)K	2	427
0.121944	S	2			1	0.034291	56.551	56.551	56.551	-0.17569	2306700	1124600	1182100	29	P62995	29	P62995	P62995	Transformer-2 protein homolog beta	TRA2B	SRSASRSGSAHGSGKSARHTPARSRSKEDSR	S(1)ARHT(1)PAR	2	511
0.121413	S	2			0.759187	0.000231915	89.979	61.926	78.976	-0.63101	4638400	2321600	2316800	212	Q7Z417	212	Q7Z417	Q7Z417	Nuclear fragile X mental retardation-interacting protein 2	NUFIP2	YITNGYMGKGADNDGSGSESGYTTPKKRKAR	GADNDGS(0.759)GS(0.016)ES(0.016)GYT(0.191)T(0.017)PK	1;2	597
0.120883	S	2			1	1.96836e-07	125.23	125.23	125.23	-0.30803	2918200	1497500	1420700	2	Q6V3B1;G3V563;G3V2R5;P61244-2	2;2;2;2	Q6V3B1	Q6V3B1		MAX	______________MSDNDDIEVESDADKRA	S(1)DNDDIEVESDADKR	1	349
0.119423	S	2			1	0.0109889	74.133	30.817	74.133	0.35185	27201000	15789000	11413000	280	F5H2U2;Q13523	280;294	F5H2U2	F5H2U2	Serine/threonine-protein kinase PRP4 homolog	PRPF4B	IINESRSRDRGKKSRSPVDLRGKSKDRRSRS	S(1)RS(1)PVDLRGK	1;2	292
0.11929	S	2			0.695355	0.0133862	80.17	38.77	80.17	1.0026	2442000	1251000	1191100	106	Q9BZX2-2;Q9BZX2	106;256	Q9BZX2-2	Q9BZX2-2	Uridine-cytidine kinase 2	UCK2	CLNGYTPSRKRQASESSSRPH__________	QAS(0.104)ES(0.695)S(0.197)S(0.003)RPH	1	664
0.117828	S	2			0.999362	0.00378164	83.37	56.584	83.37	0.17115	12767000	7435600	5331700	32	E9PI52;F5GXM2;Q7L4I2	32;32;32	E9PI52	E9PI52	Arginine/serine-rich coiled-coil protein 2	RSRC2	SPDRDKKKEQSEVSVSPRASKHHYSRSRSRS	EQS(0.459)EVS(0.542)VS(0.999)PR	1;2	253
0.1153	S	2			0.99994	0.000239693	102.33	76.04	98.676	-0.12647	13259000	7364500	5894600	780	Q9UQ35;Q9UQ35-2;I3L2L6;F5GWZ7;I3L4D8;I3L182;Q9UQ39	780;780;780;32;780;684;745	Q9UQ35	Q9UQ35	Serine/arginine repetitive matrix protein 2	SRRM2	PRSKAKSRLSLRRSLSGSSPCPKQKSQTPPR	S(1)LS(1)GS(0.31)S(0.69)PCPK	2;3	705
0.1145	S	3			0.831689	0.000918679	66.068	44.295	66.068	0.54972	4413000	2411400	2001600	117	Q12846;C9JFM5;A8MXY0	117;169;115	Q12846	Q12846	Syntaxin-4	STX4	KAIEPQKEEADENYNSVNTRMRKTQHGVLSQ	AIEPQKEEADENY(0.143)NS(0.832)VNT(0.025)R	1	533
0.113567	S	2			1	0.000404564	125.54	117.13	125.54	0.066834	550240	285230	265010	92	Q9UPT8	92	Q9UPT8	Q9UPT8	Zinc finger CCCH domain-containing protein 4	ZC3H4	GGPERSRKEKGEKHHSDSDEEKSHRRLKRKR	HHS(1)DS(1)DEEK	2	704
0.113567	S	2			1	0.000404564	125.54	117.13	125.54	0.066834	550240	285230	265010	94	Q9UPT8	94	Q9UPT8	Q9UPT8	Zinc finger CCCH domain-containing protein 4	ZC3H4	PERSRKEKGEKHHSDSDEEKSHRRLKRKRKK	HHS(1)DS(1)DEEK	2	704
0.113434	S	3			0.626046	0.000541058	53.496	32.396	53.496	-0.37675	5316600	2772100	2544500	299	Q3B726	299	Q3B726	Q3B726	DNA-directed RNA polymerase I subunit RPA43	TWISTNB	HQEVQDQDPVFQGSDSSGYQSDHKKKKKKRK	HQEVQDQDPVFQGS(0.073)DS(0.626)S(0.189)GY(0.053)QS(0.059)DHKK	1	565
0.113034	S	3			0.819695	0.0177251	52.463	52.463	52.463	-0.07586	4035200	2107700	1927500	406	Q9Y2W1	406	Q9Y2W1	Q9Y2W1	Thyroid hormone receptor-associated protein 3	THRAP3	DSFAPKTDSEKPFRGSQSPKRYKLRDDFEKK	TDS(0.001)EKPFRGS(0.82)QS(0.18)PK	1	711
0.112633	S	2			0.995552	0.000154905	107.74	107.74	59.728	-0.2269	539100	296480	242630	970	Q9UQ35;Q9UQ35-2;I3L2L6;F5GWZ7;I3L4D8;I3L182;Q9UQ39	970;970;970;222;970;874;935	Q9UQ35	Q9UQ35	Serine/arginine repetitive matrix protein 2	SRRM2	PCSNVESRLLPRYSHSGSSSPDTKVKPETPP	Y(0.001)S(0.008)HS(0.996)GS(0.996)S(0.997)S(0.986)PDT(0.016)K	2;3;4	705
0.112366	T	2			0.719844	8.83449e-06	103.04	103.04	103.04	-0.44631	5414700	2895200	2519500	165	A6NG79;E9PGC6;Q92733	165;109;165	A6NG79	A6NG79	Proline-rich protein PRCC	PRCC	PELHKGDSDSEEDEPTKKKTILQGSSEGTGL	IAAPELHKGDS(0.387)DS(0.893)EEDEPT(0.72)K	2	16
0.1121	S	3			0.882228	0.00238428	56.573	56.573	56.573	-0.24268	19574000	9947100	9627300	22	P41212	22	P41212	P41212	Transcription factor ETV6	ETV6	QCSIKQERISYTPPESPVPSYASSTPLHVPV	IS(0.349)Y(0.289)T(0.362)PPES(0.882)PVPS(0.051)Y(0.057)AS(0.003)S(0.003)T(0.005)PLHVPVPR	2	493
0.111165	S	2			1	0.00165652	121.21	121.21	121.21	-0.017647	5255400	2620500	2635000	248	P13984	248	P13984	P13984	General transcription factor IIF subunit 2	GTF2F2	WELKPEYRHYQGEEKSD______________	HYQGEEKS(1)D	1	474
0.111031	S	2	+		1	0.0167704	56.29	56.29	56.29	-0.60008	7891900	3816400	4075500	179			REV__H7C4B2	REV__H7C4B2				AAQPQLQQEES(1)K	1	733
0.110096	S	2			1	0.000240499	109.07	109.07	109.07	-0.17955	1657100	881950	775140	137	H0YM82;Q6ZUT6-3;Q6ZUT6-4;Q6ZUT6	137;125;125;193	H0YM82	H0YM82	Uncharacterized protein C15orf52	C15orf52	VSEKPTRARNQGIEGSPGGRVTRSPPTQVAI	NQGIEGS(1)PGGR	1	388
0.109695	S	3			0.754234	8.25382e-05	88.829	61.151	52.576	-1.0957	9846200	5290700	4555500	196	B3KVH1;B7ZM82;O95785	196;193;1012	B3KVH1	B3KVH1	Protein Wiz	WIZ	PTPKNPEDKSPQLSLSPRPASPKAQWPQSED	SPQLS(0.247)LS(0.754)PRPAS(0.999)PK	2	61
0.109294	S	2			0.960061	3.58938e-05	105.79	71.914	105.79	-0.68376	2266500	1084300	1182200	106	H3BM18;E7EPR3;Q16666-3;Q16666-2;H3BLV7;Q16666	106;110;106;106;106;106	H3BM18	H3BM18	Gamma-interferon-inducible protein 16	IFI16	GPALSRKRKKEVDATSPAPSTSSTVKTEGAE	EVDAT(0.037)S(0.96)PAPST(0.001)S(0.001)S(0.001)T(0.001)VK	1	203
0.108892	S	2			0.654475	4.46707e-08	135.57	135.57	135.57	0.23668	8940800	4732300	4208500	277	H0YER7;B4DDR3;G3V1C3;Q9BZZ5-1;Q9BZZ5-5;Q9BZZ5-2;Q9BZZ5	277;289;462;390;408;462;462	H0YER7	H0YER7	Apoptosis inhibitor 5	API5	QKVEIGQKRASEDTTSGSPPKKSSAGPKRDA	ASEDT(0.004)T(0.298)S(0.654)GS(0.043)PPKK	1	62
0.108357	S	3			0.582029	0.0217585	44.614	44.614	44.614	-0.059207	2361900	1205000	1156800	838	Q9UQ35;Q9UQ35-2;I3L2L6;F5GWZ7;I3L4D8;I3L182;Q9UQ39	838;838;838;90;838;742;803	Q9UQ35	Q9UQ35	Serine/arginine repetitive matrix protein 2	SRRM2	PKQKSKTPSRQSHSSSSPHPKVKSGTPPRQG	QS(0.004)HS(0.017)S(0.045)S(0.582)S(0.352)PHPK	1	705
0.107018	S	2			0.999996	6.48715e-08	119.18	72.092	119.18	-0.081544	11414000	5992800	5421500	29	E9PEL7;Q9BVJ6	29;29	E9PEL7	E9PEL7	U3 small nucleolar RNA-associated protein 14 homolog A	UTP14A	SQQEELADLPKDYLLSESEDEGDNDGERKHQ	DYLLS(1)ES(1)EDEGDNDGERK	2	240
0.107018	S	2			1	6.48715e-08	119.18	72.092	119.18	-0.081544	11414000	5992800	5421500	31	E9PEL7;Q9BVJ6	31;31	E9PEL7	E9PEL7	U3 small nucleolar RNA-associated protein 14 homolog A	UTP14A	QEELADLPKDYLLSESEDEGDNDGERKHQKL	DYLLS(1)ES(1)EDEGDNDGERK	2	240
0.107018	S	3			1	3.28296e-06	107.63	88.229	107.63	-0.068919	26362000	14038000	12324000	153	O95218-2;O95218	153;153	O95218-2	O95218-2	Zinc finger Ran-binding domain-containing protein 2	ZRANB2	AVGPASILKEVEDKESEGEEEDEDEDLSKYK	EVEDKES(1)EGEEEDEDEDLSK	1	452
0.105544	S	2			1	0.00123162	91.812	54.199	91.812	0.0094696	13122000	7341600	5780200	625	F5H5M9;F5H865;Q9UKE5-8;Q9UKE5-5;Q9UKE5-7;Q9UKE5-3;Q9UKE5-6;Q9UKE5-2;Q9UKE5-4;Q9UKE5	625;651;596;596;625;625;651;651;680;680	F5H5M9	F5H5M9	TRAF2 and NCK-interacting protein kinase	TNIK	EEDIPPKVPQRTTSISPALARKNSPGNGSAL	T(0.004)T(0.006)S(0.99)IS(1)PALAR	2	305
0.105142	S	2			0.999926	9.73413e-06	118.66	78.673	118.66	0.0050026	4028600	2037500	1991100	302	F8VXC8;Q8TAQ2-2;F8VTJ5;Q8TAQ2	302;302;302;302	F8VXC8	F8VXC8	SWI/SNF complex subunit SMARCC2	SMARCC2	DRRDKKGGNYKKRKRSPSPSPTPEAKKKNAK	KRS(1)PS(0.973)PS(0.01)PT(0.017)PEAK	2	324
0.105142	S	2			0.973088	9.73413e-06	118.66	78.673	118.66	0.0050026	4028600	2037500	1991100	304	F8VXC8;Q8TAQ2-2;F8VTJ5;Q8TAQ2	304;304;304;304	F8VXC8	F8VXC8	SWI/SNF complex subunit SMARCC2	SMARCC2	RDKKGGNYKKRKRSPSPSPTPEAKKKNAKKG	KRS(1)PS(0.973)PS(0.01)PT(0.017)PEAK	2	324
0.103934	S	2			1	1.13267e-09	145.73	145.73	145.73	0.023298	157360000	85019000	72344000	460	A9Z1X7;Q8IYB3;Q8IYB3-2;E9PCT1	460;465;463;463	A9Z1X7;E9PCT1	A9Z1X7	Serine/arginine repetitive matrix protein 1	SRRM1	SPSPAPKPRKVELSESEEDKGGKMAAADSVQ	KVELS(1)ES(1)EEDKGGK	2	40;237
0.103934	S	2			0.999981	4.08133e-20	176.88	147.93	176.88	0.32301	54319000	28085000	26234000	69	E0CX09;D6RAD2;P35251-2;P35251	69;41;69;69	E0CX09	E0CX09	Replication factor C subunit 1	RFC1	FKQKQPSKKKRIIYDSDSESEETLQVKNAKK	IIYDS(1)DS(0.926)ES(0.074)EETLQVK	2	183
0.1038	S	3			0.707377	0.00642576	47.991	47.991	47.991	0.050132	14588000	7294400	7293400	292	C9J0I9;Q86WB0-2;Q86WB0	292;314;335	C9J0I9	C9J0I9	Nuclear-interacting partner of ALK	ZC3HC1	ESPRRMMTRSQDATFSPGSEQAEKSPGPIVS	S(0.005)QDAT(0.174)FS(0.707)PGS(0.12)EQAEKS(0.876)PGPIVS(0.119)R	2	145
0.102457	S	3			0.999999	0.000192303	65.899	65.899	65.899	0.46376	13640000	6937600	6702900	121	H0YJ30;G3V582;F8W7D6;F5H039;Q9NQX3;Q9NQX3-2	121;170;157;201;188;188	H0YJ30	H0YJ30	Gephyrin;Molybdopterin adenylyltransferase;Molybdopterin molybdenumtransferase	GPHN	IVKVKEVHDELEDLPSPPPPLSPPPTTSPHK	EVHDELEDLPS(1)PPPPLS(0.99)PPPT(0.444)T(0.301)S(0.265)PHK	3	279
0.101516	S	2			0.5	0.0103098	67.019	66.708	67.019	-0.59673	4657100	2341900	2315300	1525	A4D212;Q8N201	1525;1326	A4D212	A4D212	Integrator complex subunit 1	DKFZP586J0619;INTS1	SLPPRRDSTEAPKPKSSPEQPIGQGRIRVGT	S(0.5)S(0.5)PEQPIGQGR	1	12
0.101516	S	2			0.5	0.0103098	67.019	66.708	67.019	-0.59673	4657100	2341900	2315300	1526	A4D212;Q8N201	1526;1327	A4D212	A4D212	Integrator complex subunit 1	DKFZP586J0619;INTS1	LPPRRDSTEAPKPKSSPEQPIGQGRIRVGTQ	S(0.5)S(0.5)PEQPIGQGR	1	12
0.101516	S	2			0.999985	3.16762e-07	142.4	120.86	142.4	-0.026574	18162000	9372000	8789800	576	O15014	576	O15014	O15014	Zinc finger protein 609	ZNF609	PARSATPKVRLVEPHSPSPSSKFSTKGLCKK	LVEPHS(1)PS(1)PSSK	2	427
0.101516	S	2			0.999796	3.16762e-07	142.4	120.86	142.4	-0.026574	20648000	10746000	9901800	578	O15014	578	O15014	O15014	Zinc finger protein 609	ZNF609	RSATPKVRLVEPHSPSPSSKFSTKGLCKKKL	LVEPHS(1)PS(1)PSSK	2	427
0.101112	S	2			0.999998	0.000677837	106.58	106.58	106.58	-0.24196	2673300	1385400	1287900	326	A8MZK4;G3V5E1;C9JI13;O75909-1;O75909;O75909-4	326;324;324;324;324;324	A8MZK4	A8MZK4	Cyclin-K	CCNK	QPAQQQQPAQQPKKPSPQPSSPRQVKRAVVV	KPS(1)PQPS(0.579)S(0.421)PR	2	39
0.101112	S	2			0.579132	0.000677837	106.58	106.58	106.58	-0.24196	2673300	1385400	1287900	330	A8MZK4;G3V5E1;C9JI13;O75909-1;O75909;O75909-4	330;328;328;328;328;328	A8MZK4	A8MZK4	Cyclin-K	CCNK	QQQPAQQPKKPSPQPSSPRQVKRAVVVSPKE	KPS(1)PQPS(0.579)S(0.421)PR	2	39
0.100978	S	2			1	1.84158e-05	134.08	101.22	134.08	0.032121	11542000	4668200	6874200	26	Q92466-3;Q92466-2;Q92466-5;Q92466-4;Q92466	26;26;26;26;26	Q92466-3	Q92466-3	DNA damage-binding protein 2	DDB2	KTSEIVLRPRNKRSRSPLELEPEAKKLCAKG	S(1)RS(1)PLELEPEAK	1;2	626
0.100036	S	2			0.910369	5.11909e-09	132.24	132.24	132.24	0.44934	4813700	2365500	2448200	394	E9PHI6;Q9Y6G9	394;510	E9PHI6	E9PHI6	Cytoplasmic dynein 1 light intermediate chain 1	DYNC1LI1	VHAELDRITRKPVTVSPTTPTSPTEGEAS__	KPVTVS(0.91)PT(0.08)T(0.01)PT(0.029)S(0.246)PT(0.725)EGEAS	2	249
0.100036	T	2			0.724732	5.11909e-09	132.24	132.24	132.24	0.44934	4813700	2365500	2448200	402	E9PHI6;Q9Y6G9	402;518	E9PHI6	E9PHI6	Cytoplasmic dynein 1 light intermediate chain 1	DYNC1LI1	TRKPVTVSPTTPTSPTEGEAS__________	KPVTVS(0.91)PT(0.08)T(0.01)PT(0.029)S(0.246)PT(0.725)EGEAS	2	249
0.0996318	T	2			0.633456	0.00180547	101.56	40.865	101.56	-0.46271	953550	476020	477540	251	Q9UQ35;Q9UQ35-2;I3L2L6;I3L4D8;I3L182;Q9UQ39;I3L1I8;Q9UQ35-3	251;251;251;251;155;216;155;155	Q9UQ35	Q9UQ35	Serine/arginine repetitive matrix protein 2	SRRM2	SKRKSKDKKRKRSRSTTPAPKSRRAHRSTSA	S(1)RS(0.088)T(0.633)T(0.279)PAPK	2;3	705
0.0993626	S	2			0.999841	1.10705e-09	136.33	136.33	136.33	-0.0031379	8892100	4415300	4476700	350	H0Y5V2;C9J7T7;C9JE98;C9J239;C9J0Q5;C9JJF6;C9JFD3;Q9Y618-2;Q9Y618-5;Q9Y618-4;Q9Y618-3;Q9Y618;H7C184;H7C2D4	350;1819;2248;2249;2248;2257;2258;559;2252;2252;2261;2269;49;130	H0Y5V2	H0Y5V2	Nuclear receptor corepressor 2	NCOR2	YRDGEQTEPSRMGSKSPGNTSQPPAFFSKLT	S(1)PGNTSQPPAFFSK	1	146
0.0993626	T	2			0.887006	0.00315667	82.877	64.915	82.877	0.062139	4540400	2430100	2110300	4	P16402	4	P16402	P16402	Histone H1.3	HIST1H1D	____________MSETAPLAPTIPAPAEKTP	S(0.113)ET(0.887)APLAPTIPAPAEK	1	477
0.0966667	S	3			0.811187	0.00100564	60.826	60.826	46.099	0.112	6282900	3025700	3257200	398	P35712-4;P35712-2;P35712-3;P35712	398;401;439;439	P35712-4	P35712-4	Transcription factor SOX-6	SOX6	PLNLSSRPKTAEPVKSPTSPTQNLFPASKTS	T(0.003)AEPVKS(0.811)PT(0.694)S(0.301)PT(0.185)QNLFPAS(0.006)K	2	491
0.0966667	T	3			0.693931	0.00100564	60.826	60.826	46.099	0.112	6282900	3025700	3257200	400	P35712-4;P35712-2;P35712-3;P35712	400;403;441;441	P35712-4	P35712-4	Transcription factor SOX-6	SOX6	NLSSRPKTAEPVKSPTSPTQNLFPASKTSPV	T(0.003)AEPVKS(0.811)PT(0.694)S(0.301)PT(0.185)QNLFPAS(0.006)K	2	491
0.0965318	S	3			0.966153	1.71602e-05	84.166	84.166	84.166	0.26172	47589000	23936000	23653000	84	O15541	84	O15541	O15541	RING finger protein 113A	RNF113A	KTRDSGKQKAAYGDLSSEEEEENEPESLGVV	AAY(0.068)GDLS(0.966)S(0.966)EEEEENEPESLGVVYK	2	431
0.0965318	S	3			0.966153	1.71602e-05	84.166	84.166	84.166	0.26172	47589000	23936000	23653000	85	O15541	85	O15541	O15541	RING finger protein 113A	RNF113A	TRDSGKQKAAYGDLSSEEEEENEPESLGVVY	AAY(0.068)GDLS(0.966)S(0.966)EEEEENEPESLGVVYK	2	431
0.0953169	S	3			0.636166	2.18262e-05	83.423	83.423	42.03	-0.25853	4935500	2160000	2775500	386	O95817	386	O95817	O95817	BAG family molecular chaperone regulator 3	BAG3	VPCPPPSPGPSAVPSSPKSVATEERAAPSTA	VEVKVPPAPVPCPPPS(0.815)PGPS(0.241)AVPS(0.308)S(0.636)PK		460
0.0951818	S	3			0.999869	0.000286427	63.625	49.515	63.625	1.0746	7022100	4089500	2932500	279	Q9BQF6-4;Q9BQF6-5;Q9BQF6-2;Q9BQF6	279;377;410;443	Q9BQF6-4	Q9BQF6-4	Sentrin-specific protease 7	SENP7	NEGNQSLISAEPIVVSSDEEGPVEHKSSEIL	GHNEGNQSLISAEPIVVS(1)S(1)DEEGPVEHK	2	651
0.0951818	S	3			0.999941	0.000286427	63.625	49.515	63.625	1.0746	7022100	4089500	2932500	280	Q9BQF6-4;Q9BQF6-5;Q9BQF6-2;Q9BQF6	280;378;411;444	Q9BQF6-4	Q9BQF6-4	Sentrin-specific protease 7	SENP7	EGNQSLISAEPIVVSSDEEGPVEHKSSEILK	GHNEGNQSLISAEPIVVS(1)S(1)DEEGPVEHK	2	651
0.0947765	S	5			0.987818	0.00465406	50.865	38.202	50.865	-0.46166	28030000	15803000	12227000	45	F5H653;E9PFK5;P78316-2;P78316	45;146;146;146	F5H653	F5H653	Nucleolar protein 14	NOP14	GQSLADIEKHNDIVDSDSDAEDRGTLSAELT	HNDIVDS(0.988)DS(0.988)DAEDRGT(0.019)LS(0.005)AELTAAHFGGGGGLLHK	2	242
0.0947765	S	5			0.987818	0.00465406	50.865	38.202	50.865	-0.46166	28030000	15803000	12227000	47	F5H653;E9PFK5;P78316-2;P78316	47;148;148;148	F5H653	F5H653	Nucleolar protein 14	NOP14	SLADIEKHNDIVDSDSDAEDRGTLSAELTAA	HNDIVDS(0.988)DS(0.988)DAEDRGT(0.019)LS(0.005)AELTAAHFGGGGGLLHK	2	242
0.0943712	S	3			0.632055	0.000468422	76.378	76.378	76.378	0.012765	29983000	16606000	13377000	450	O94804	450	O94804	O94804	Serine/threonine-protein kinase 10	STK10	GDLSPAANRSQKASQSRPNSSALETLGGEKL	AS(0.354)QS(0.632)RPNS(0.283)S(0.731)ALETLGGEK	2	447
0.0943712	S	3			0.731189	0.000468422	76.378	76.378	76.378	0.012765	29983000	16606000	13377000	455	O94804	455	O94804	O94804	Serine/threonine-protein kinase 10	STK10	AANRSQKASQSRPNSSALETLGGEKLANGSL	AS(0.354)QS(0.632)RPNS(0.283)S(0.731)ALETLGGEK	2	447
0.0941009	S	2			1	6.00529e-36	210.33	138.93	210.33	-0.20411	16705000	8568600	8136300	61	Q9H1E3	61	Q9H1E3	Q9H1E3	Nuclear ubiquitous casein and cyclin-dependent kinase substrate 1	NUCKS1	NKRRSGKNSQEDSEDSEDKDVKTKKDDSHSA	NSQEDS(1)EDS(1)EDKDVK	2	669
0.0938305	S	2			1	3.81233e-18	156.73	156.73	156.73	0.56486	23057000	11941000	11117000	86	H3BNW0;Q9NXG2	86;86	H3BNW0	H3BNW0	THUMP domain-containing protein 1	THUMPD1	DMYGPEKFTDKDQQPSGSEGEDDDAEAALKK	DQQPS(1)GS(1)EGEDDDAEAALKK	2	394
0.0932897	S	2			0.671542	0.000325999	108.14	108.14	108.14	0.57296	26677000	13655000	13022000	490	H7BYB5;O60271-3;O60271;H7BY20;F5H7U6;H7BY21;O60271-5;O60271-4;O60271-2;O60271-9	490;733;733;270;331;480;719;719;723;576	H7BYB5;O60271-9	H7BYB5	C-Jun-amino-terminal kinase-interacting protein 4	SPAG9	GLDTEGSKQRSASQSSLDKLDQELKEQQKEL	S(0.159)AS(0.789)QS(0.381)S(0.672)LDKLDQELK	2	401;437
0.0932897	S	3			0.75141	0.00143462	55.662	55.662	43.807	-0.30623	68441000	35326000	33115000	514	Q9Y2X3	514	Q9Y2X3	Q9Y2X3	Nucleolar protein 58	NOP58	EPLSEEEPCTSTAIASPEKKKKKKKKRENED	HIKEEPLS(0.999)EEEPCT(0.054)S(0.102)T(0.093)AIAS(0.751)PEKK	2	712
0.0931545	S	3			0.622622	0.0135665	42.78	17.415	42.78	-0.44997	3673200	1892800	1780400	128	Q96CB8;E9PGI3	128;128	Q96CB8	Q96CB8	Integrator complex subunit 12	INTS12	DIPKKPRLEKPETQSSPITVQSSKDLPMADL	LEKPET(0.102)QS(0.235)S(0.623)PIT(0.027)VQS(0.009)S(0.004)K	1	637
0.0927488	S	2			0.996657	6.66418e-09	142.27	142.27	142.27	-0.083493	2016600	1077300	939340	891	Q5VT52-2;Q5VT52-3;Q5VT52	891;902;928	Q5VT52-2	Q5VT52-2	Regulation of nuclear pre-mRNA domain-containing protein 2	RPRD2	FGAFSVRGNEPGSDRSPSPSKNDSFFTPDSN	GNEPGSDRS(0.997)PS(0.831)PS(0.172)K	2	583
0.0927488	S	2			0.831409	6.66418e-09	142.27	142.27	142.27	-0.083493	2016600	1077300	939340	893	Q5VT52-2;Q5VT52-3;Q5VT52	893;904;930	Q5VT52-2	Q5VT52-2	Regulation of nuclear pre-mRNA domain-containing protein 2	RPRD2	AFSVRGNEPGSDRSPSPSKNDSFFTPDSNHN	GNEPGSDRS(0.997)PS(0.831)PS(0.172)K	2	583
0.0915306	S	3			0.992987	8.06937e-05	75.764	75.764	75.764	-0.25024	21230000	11721000	9509700	161	H3BQZ7;Q1KMD3	161;161	H3BQZ7	H3BQZ7	Heterogeneous nuclear ribonucleoprotein U-like protein 2	HNRNPUL2-BSCL2;HNRNPUL2	EQGLGKREEDEPEERSGDETPGSEVPGDKAA	REEDEPEERS(0.993)GDET(0.002)PGS(0.005)EVPGDK	1	397
0.0892269	S	2			0.999868	8.67607e-11	156.08	156.08	156.08	-0.35651	101900000	53622000	48274000	266	B3KM87;D6REM6;A8MXP9;P43243-2;P43243	266;604;604;316;604	B3KM87	B3KM87	Matrin-3	MATR3	KDKSRKRSYSPDGKESPSDKKSKTDGSQKTE	S(0.018)YS(0.981)PDGKES(1)PSDK	2	36
0.0886844	S	2			1	2.80671e-05	137.69	127.87	137.69	0.013235	4245900	2001400	2244500	591	Q02952-3;Q02952-2;Q02952	591;598;696	Q02952-3	Q02952-3	A-kinase anchor protein 12	AKAP12	ALICVGSSKKRARRGSSSDEEGGPKAMGGDH	RGS(1)S(1)S(1)DEEGGPK	1;3	520
0.0882773	S	3			0.842307	0.000394761	71.678	63.372	71.678	-0.40551	4965500	2673000	2292500	1060	H7BYG6;Q12789-3;Q12789	1060;1062;1062	H7BYG6	H7BYG6	General transcription factor 3C polypeptide 1	GTF3C1	NTPLGVVRCPRVRKNSSTDQGSDEEGSLQKE	VRKNS(0.842)S(0.074)T(0.085)DQGS(0.899)DEEGS(0.1)LQK	2	402
0.0882773	S	2			1	8.39852e-15	168.62	168.62	168.62	-0.10182	8370100	4428900	3941200	1283	Q9NTI5-2;Q9NTI5;A9IYQ1;Q9NTI5-5	1283;1283;235;53	Q9NTI5-2	Q9NTI5-2	Sister chromatid cohesion protein PDS5 homolog B	PDS5B	KRLKEDILENEDEQNSPPKKGKRGRPPKPLG	EDILENEDEQNS(1)PPKK	1	685
0.0858326	S	3			0.999697	0.00317542	55.986	55.986	52.249	-0.95161	125800000	64273000	61526000	1318	Q9UQ35;Q9UQ35-2;I3L2L6;F5GWZ7	1318;1318;1318;570	Q9UQ35	Q9UQ35	Serine/arginine repetitive matrix protein 2	SRRM2	SSWGGPHFSPEHKELSNSPLRENSFGSPLEF	ELS(1)NS(1)PLRENS(0.65)FGS(0.35)PLEFR	2;3	705
0.0858326	S	3			0.999697	0.00377502	52.249	33.933	52.249	-0.95161	187300000	99782000	87514000	1320	Q9UQ35;Q9UQ35-2;I3L2L6;F5GWZ7	1320;1320;1320;572	Q9UQ35	Q9UQ35	Serine/arginine repetitive matrix protein 2	SRRM2	WGGPHFSPEHKELSNSPLRENSFGSPLEFRN	ELS(1)NS(1)PLRENS(0.65)FGS(0.35)PLEFR	2;3	705
0.0852886	S	2			0.824089	0.00518118	76.01	49.038	76.01	-0.37485	3991200	1990100	2001100	72	F8VS07;F8VQE1;B4DN52;Q9UHB6-3;Q9UHB6-2;Q9UHB6;Q9UHB6-4;F8VRN8	72;214;293;72;214;374;375;374	F8VS07	F8VS07	LIM domain and actin-binding protein 1	LIMA1	KPLSPDSRASSLSESSPPKAMKFQAPARETC	ASSLS(0.001)ES(0.174)S(0.824)PPK	1	82
0.0848807	S	2			1	6.00129e-25	213.71	167.55	213.71	0.22525	25274000	13130000	12145000	374	Q5T757;Q05519	374;434	Q5T757	Q5T757	Serine/arginine-rich splicing factor 11	SRSF11	KQVTRDYDEEEQGYDSEKEKKEEKKPIETGS	DYDEEEQGYDS(1)EK	1	522
0.0812032	S	3			1	0.00468664	74.618	74.618	62.469	-0.36996	9076800	4706700	4370200	151	Q9BRD0;Q9BRD0-2	151;151	Q9BRD0	Q9BRD0	BUD13 homolog	BUD13	PDPSPRKDRHDTPDPSPRRARHDTPDPSPLR	DRHDT(1)PDPS(1)PR	2	652
0.0812032	T	3			1	0.00468664	74.618	74.618	62.469	-0.36996	9076800	4706700	4370200	147	Q9BRD0;Q9BRD0-2	147;147	Q9BRD0	Q9BRD0	BUD13 homolog	BUD13	RHGTPDPSPRKDRHDTPDPSPRRARHDTPDP	DRHDT(1)PDPS(1)PR	2	652
0.0803847	S	2			0.527296	1.01151e-05	109.85	95.307	109.85	-0.40225	11945000	5850300	6094500	138	C9J0A5;C9JXC9;Q5VTR2	138;138;138	C9J0A5	C9J0A5	E3 ubiquitin-protein ligase BRE1A	RNF20	ERKALVVPEPEPDSDSNQERKDD________	ALVVPEPEPDS(0.473)DS(0.527)NQER	1	144
0.0798389	S	3			0.999991	0.00149431	58.964	58.964	58.964	-0.075828	22989000	10258000	12731000	58	Q9H6F5;E7ES61;H0YG79	58;58;52	Q9H6F5	Q9H6F5	Coiled-coil domain-containing protein 86	CCDC86	REPGSPPSVQRAGLGSPERPPKTSPGSPRLQ	AGLGS(1)PERPPKT(0.882)S(0.354)PGS(0.764)PR	3	675
0.0798389	T	3			0.881687	0.00149431	58.964	58.964	58.964	-0.075828	22989000	10258000	12731000	65	Q9H6F5;E7ES61;H0YG79	65;65;59	Q9H6F5	Q9H6F5	Coiled-coil domain-containing protein 86	CCDC86	SVQRAGLGSPERPPKTSPGSPRLQQGAGLES	AGLGS(1)PERPPKT(0.882)S(0.354)PGS(0.764)PR	3	675
0.0792927	S	2			1	0.0344277	60.364	9.4133	60.364	-0.35806	9774300	5320100	4454200	58	E7EVG1;Q8TAD8	58;74	E7EVG1	E7EVG1	Smad nuclear-interacting protein 1	SNIP1	EPARSGHRGNRARGVSRSPPKKKNKASGRRS	GVS(1)RS(1)PPK		223
0.0792927	S	2			1	0.0344277	60.364	9.4133	60.364	-0.35806	9774300	5320100	4454200	60	E7EVG1;Q8TAD8	60;76	E7EVG1	E7EVG1	Smad nuclear-interacting protein 1	SNIP1	ARSGHRGNRARGVSRSPPKKKNKASGRRSKS	GVS(1)RS(1)PPK		223
0.0792927	S	3			0.952361	0.010707	46.133	46.133	46.133	-0.28503	4408300	2233700	2174600	47	Q9BTU6	47	Q9BTU6	Q9BTU6	Phosphatidylinositol 4-kinase type 2-alpha	PI4K2A	PGGAVRVAAAAGSGPSPPGSPGHDRERQPLL	VAAAAGS(0.167)GPS(0.952)PPGS(0.881)PGHDRER	2	656
0.0792927	S	3			0.880574	0.010707	46.133	46.133	46.133	-0.28503	4408300	2233700	2174600	51	Q9BTU6	51	Q9BTU6	Q9BTU6	Phosphatidylinositol 4-kinase type 2-alpha	PI4K2A	VRVAAAAGSGPSPPGSPGHDRERQPLLDRAR	VAAAAGS(0.167)GPS(0.952)PPGS(0.881)PGHDRER	2	656
0.0788831	S	3			0.627566	7.69624e-05	89.502	89.502	89.502	-0.43962	32637000	17614000	15023000	85	F5H836;F5GZ78;P49023-2;P49023;P49023-3	85;82;84;84;84	F5H836	F5H836	Paxillin	PXN	WQPSSSRFIHQQPQSSSPVYGSSAKTSSVSN	FIHQQPQS(0.002)S(0.628)S(0.366)PVY(0.003)GS(0.001)SAK	1	275
0.0784732	S	3			0.989684	0.000283089	85.473	73.984	85.473	-0.11294	6418400	3241700	3176700	437	Q08AD1-2;Q08AD1-3;Q08AD1	437;453;464	Q08AD1-2	Q08AD1-2	Calmodulin-regulated spectrin-associated protein 2	CAMSAP2	SVQRSTPNRGITRSISNEGLTLNNSHVSKHI	S(0.01)IS(0.99)NEGLTLNNSHVSK	1	529
0.0776532	T	3			0.933636	0.00602666	48.899	46.701	48.899	-0.4128	7468900	3986200	3482700	321	E5RH50;Q6PKG0-3;Q6PKG0;H0YBW1	321;449;526;234	E5RH50	E5RH50	La-related protein 1	LARP1	YQKETESAPGSPRAVTPVPTKTEEVSNLKTL	ET(0.088)ES(0.921)APGS(0.991)PRAVT(0.934)PVPT(0.066)K	3	189
0.0775164	S	3			0.797636	0.0228247	43.306	10.223	43.306	-0.45588	3548100	2018800	1529200	419	P42858	419	P42858	P42858	Huntingtin	HTT	LTAAKEESGGRSRSGSIVELIAGGGSSCSPV	S(0.202)GS(0.798)IVELIAGGGS(0.193)S(0.177)CS(0.21)PVLS(0.421)RK	2	494
0.075738	S	2			0.99869	0.00686925	88.021	88.021	88.021	0.24867	178600	88269	90336	19	E9PMZ7;C9JMU2;F8WEL1;C9JVK6;C9JD58;B4DMH1;Q9BTA9-3;Q9BTA9-5;Q9BTA9-2;Q9BTA9	19;19;19;19;19;19;19;64;19;64	E9PMZ7	E9PMZ7	WW domain-containing adapter protein with coiled-coil	WAC	AGDPSPPNKMLRRSDSPENKYSDSTGHSKAK	RS(0.001)DS(0.999)PENK	1	81
0.0756011	S	2			0.961915	0.002635	81.709	45.935	81.709	-0.07861	4118800	2216800	1902100	1083	I3L1L3;Q9BQG0;Q9BQG0-2	1083;1163;1163	I3L1L3	I3L1L3	Myb-binding protein 1A	MYBBP1A	KLEKKDAKEIPSATQSPISKKRKKKGFLPET	EIPS(0.003)AT(0.034)QS(0.962)PIS(0.001)K	1	417
0.0756011	S	2			0.999623	0.0202623	80.231	23.8	80.231	-0.55624	865620	459970	405650	559	Q09666	559	Q09666	Q09666	Neuroblast differentiation-associated protein AHNAK	AHNAK	ETPNLEGTLTGPRLGSPSGKTGTCRISMSEV	LGS(1)PSGK	1	532
0.0742315	S	3			0.798436	0.00155421	70.089	70.089	70.089	-0.15436	1285000	681480	603540	1087	Q6PD62	1087	Q6PD62	Q6PD62	RNA polymerase-associated protein CTR9 homolog	CTR9	SPRRPRRQRSDQDSDSDQPSRKRRPSGSEQS	SDQDS(0.201)DS(0.798)DQPSRK	1	590
0.0714881	S	3			0.952528	0.00403629	48.913	45.342	48.913	0.24661	38723000	21038000	17685000	939	Q9Y2W1	939	Q9Y2W1	Q9Y2W1	Thyroid hormone receptor-associated protein 3	THRAP3	HDKFSGEEGEIEDDESGTENREEKDNIQPTT	FS(0.001)GEEGEIEDDES(0.953)GT(0.046)ENREEK	1	711
0.0703893	S	2			0.989337	3.81564e-05	124.45	124.45	124.45	0.35351	32565000	17514000	15051000	221	Q7Z5K2;Q7Z5K2-2;Q7Z5K2-3	221;264;306	Q7Z5K2	Q7Z5K2	Wings apart-like protein homolog	WAPAL	ETNDTWNSQFGKRPESPSEISPIKGSVRTGL	RPES(0.989)PS(0.011)EIS(1)PIK	2	598
0.0703893	S	3			0.999824	3.81564e-05	124.45	124.45	53.565	0.63351	32565000	17514000	15051000	226	Q7Z5K2;Q7Z5K2-2;Q7Z5K2-3	226;269;311	Q7Z5K2	Q7Z5K2	Wings apart-like protein homolog	WAPAL	WNSQFGKRPESPSEISPIKGSVRTGLFEWDN	RPES(0.241)PS(0.76)EIS(1)PIK	2	598
0.0701146	S	3			0.5	0.000153783	107.65	65.666	107.65	-0.47636	1962600	930470	1032100	1208	Q5T200-2;Q5T200;F8W781	1208;1208;164	Q5T200-2	Q5T200-2	Zinc finger CCCH domain-containing protein 13	ZC3H13	GSNRSNRSHTSGRLRSPSNDSAHRSGDDQSG	LRS(0.5)PS(0.5)NDSAHR	1	578
0.0701146	S	3			0.5	0.000153783	107.65	65.666	107.65	-0.47636	1962600	930470	1032100	1210	Q5T200-2;Q5T200;F8W781	1210;1210;166	Q5T200-2	Q5T200-2	Zinc finger CCCH domain-containing protein 13	ZC3H13	NRSNRSHTSGRLRSPSNDSAHRSGDDQSGRK	LRS(0.5)PS(0.5)NDSAHR	1	578
0.0699771	S	2			1	0.00225856	100.22	78.673	100.22	-0.02982	972260	519330	452930	179	Q8WVC0-2;Q8WVC0;F5GWD7	179;179;179	Q8WVC0-2	Q8WVC0-2	RNA polymerase-associated protein LEO1	LEO1	DEERAQGSDEDKLQNSDDDEKMQNTDDEERP	LQNS(1)DDDEK	1	622
0.0692898	S	2	+		1	0.0323103	46.206	24.834	46.206	-0.012742	361200	187390	173810	366			REV__H3BTW5	REV__H3BTW5				DDS(1)VFS(1)CEEIR	2	731
0.0692898	S	2	+		1	0.0323103	46.206	24.834	46.206	-0.012742	361200	187390	173810	369			REV__H3BTW5	REV__H3BTW5				DDS(1)VFS(1)CEEIR	2	731
0.0684644	S	3			1	8.9624e-05	74.364	73.435	74.364	-0.36231	59822000	30902000	28920000	78	Q9BUB1;P13861	78;78	Q9BUB1	Q9BUB1	cAMP-dependent protein kinase type II-alpha regulatory subunit	PRKAR2A	PPEPGPDRVADAKGDSESEEDEDLEVPVPSR	GDS(1)ES(1)EEDEDLEVPVPSRFNR	2	473
0.0684644	S	3			1	8.9624e-05	74.364	73.435	74.364	-0.36231	59822000	30902000	28920000	80	Q9BUB1;P13861	80;80	Q9BUB1	Q9BUB1	cAMP-dependent protein kinase type II-alpha regulatory subunit	PRKAR2A	EPGPDRVADAKGDSESEEDEDLEVPVPSRFN	GDS(1)ES(1)EEDEDLEVPVPSRFNR	2	473
0.0683268	S	2			0.994032	0.000143982	100.01	100.01	100.01	-0.61592	5235800	2798600	2437200	408	Q9Y2W1	408	Q9Y2W1	Q9Y2W1	Thyroid hormone receptor-associated protein 3	THRAP3	FAPKTDSEKPFRGSQSPKRYKLRDDFEKKMA	T(0.557)DS(0.112)EKPFRGS(0.337)QS(0.994)PK	2	711
0.0683268	T	2			0.557406	0.000143982	100.01	100.01	100.01	-0.61592	5235800	2798600	2437200	397	Q9Y2W1	397	Q9Y2W1	Q9Y2W1	Thyroid hormone receptor-associated protein 3	THRAP3	GLGDGKMKSDSFAPKTDSEKPFRGSQSPKRY	T(0.557)DS(0.112)EKPFRGS(0.337)QS(0.994)PK	2	711
0.067914	S	2			1	7.33406e-11	145.71	145.71	145.71	-0.18064	8589200	4592500	3996800	2	Q13177	2	Q13177	Q13177	Serine/threonine-protein kinase PAK 2;PAK-2p27;PAK-2p34	PAK2	______________MSDNGELEDKPPAPPVR	S(1)DNGELEDKPPAPPVR	1	537
0.0655723	S	2			0.994045	0.00443601	108.57	13.878	108.57	0.047283	7888300	4221000	3667300	920	E7ERS3;Q86VM9;H3BRH3	920;896;139	E7ERS3	E7ERS3	Zinc finger CCCH domain-containing protein 18	ZC3H18	APAAPADRKRQLSPQSKSSSKVTSVPGKASD	QLS(0.006)PQS(0.994)K	1	207
0.0651587	S	3			0.94689	0.0190478	42.797	31.911	42.797	0.18963	9139500	4986100	4153400	318	Q5T200-2;Q5T200;C9J4N9	318;318;134	Q5T200-2	Q5T200-2	Zinc finger CCCH domain-containing protein 13	ZC3H13	DFERQREKRDKPRSTSPAGQHHSPISSRHHS	S(0.025)T(0.025)S(0.947)PAGQHHS(0.042)PIS(0.191)S(0.771)R	2	578
0.0651587	S	3			0.770629	0.0190478	42.797	31.911	42.797	0.18963	9139500	4986100	4153400	329	Q5T200-2;Q5T200;C9J4N9	329;329;145	Q5T200-2	Q5T200-2	Zinc finger CCCH domain-containing protein 13	ZC3H13	PRSTSPAGQHHSPISSRHHSSSSQSGSSIQR	S(0.025)T(0.025)S(0.947)PAGQHHS(0.042)PIS(0.191)S(0.771)R	2	578
0.063641	S	3			0.9795	0.00119093	63.443	34.716	55.128	0.0092092	6187800	2760700	3427100	267	O00499-6;O00499-11;O00499-2;O00499;O00499-9;O00499-10;O00499-7;O00499-8;O00499-4;O00499-3;O00499-5	267;282;267;298;267;282;267;282;267;298;298	O00499-6	O00499-6	Myc box-dependent-interacting protein 1	BIN1	AQPSDNAPAKGNKSPSPPDGSPAATPEIRVN	GNKS(0.991)PS(0.98)PPDGS(0.029)PAATPEIR	1	423
0.063641	T	3			0.962965	0.000293575	71.685	71.685	71.685	0.015223	14907000	8214300	6692300	193	H0Y7Y8;H7C5R6;G8JLI1;Q4LE39-4;Q4LE39-3;Q4LE39-2;Q4LE39	193;107;793;474;793;707;793	H0Y7Y8	H0Y7Y8	AT-rich interactive domain-containing protein 4B	ARID4B	SPERLRKDIEVLSEDTDYEEDEVTKKRKDVK	DIEVLS(1)EDT(0.963)DY(0.034)EEDEVT(0.003)KK	2	364
0.0630888	S	2			0.96916	0.000499869	111.74	51.057	111.74	0.26615	201750000	107530000	94215000	4	Q00839-2;B3KX72;Q00839	4;4;4	Q00839-2	Q00839-2	Heterogeneous nuclear ribonucleoprotein U	HNRNPU	____________MSSSPVNVKKLKVSELKEE	S(0.006)S(0.025)S(0.969)PVNVK	1	514
0.0625362	S	3			0.998519	8.25382e-05	88.829	61.151	52.576	-1.0957	9846200	5290700	4555500	201	B3KVH1;B7ZM82;O95785	201;198;1017	B3KVH1	B3KVH1	Protein Wiz	WIZ	PEDKSPQLSLSPRPASPKAQWPQSEDEGPLN	SPQLS(0.247)LS(0.754)PRPAS(0.999)PK	2	61
0.0610158	S	3			1	7.36381e-05	97.395	97.395	97.395	0.33681	9965300	5280300	4685000	17	A6PVD3;B4DV62;P56693	17;17;17	A6PVD3	A6PVD3	Transcription factor SOX-10	SOX10	AEEQDLSEVELSPVGSEEPRCLSPGSAPSLG	AEEQDLS(1)EVELS(1)PVGS(1)EEPR	3	29
0.0606008	S	3			0.522315	0.0165632	41.292	28.254	41.292	0.11984	5199800	2837400	2362400	12	Q9H3Z4-2;Q9H3Z4	12;12	Q9H3Z4-2	Q9H3Z4-2	DnaJ homolog subfamily C member 5	DNAJC5	____MADQRQRSLSTSGESLYHVLGLDKNAT	S(0.012)LS(0.103)T(0.384)S(0.522)GES(0.919)LY(0.06)HVLGLDK	2	673
0.0606008	S	3			0.918641	0.0165632	41.292	28.254	41.292	0.11984	5199800	2837400	2362400	15	Q9H3Z4-2;Q9H3Z4	15;15	Q9H3Z4-2	Q9H3Z4-2	DnaJ homolog subfamily C member 5	DNAJC5	_MADQRQRSLSTSGESLYHVLGLDKNATSDD	S(0.012)LS(0.103)T(0.384)S(0.522)GES(0.919)LY(0.06)HVLGLDK	2	673
0.0603242	S	2			0.878091	3.5449e-20	181.6	181.6	181.6	-0.081212	122840000	67663000	55175000	404	P02545-3;P02545;Q5TCJ4;Q3BDU5;P02545-2;Q6UYC3;D6RAQ3;E7EUI9;Q5TCI8	404;404;404;404;404;404;305;292;323	P02545-3	P02545-3	Prelamin-A/C;Lamin-A/C	LMNA	LSPSPTSQRSRGRASSHSSQTQGGGSVTKKR	AS(0.121)S(0.878)HS(0.001)SQTQGGGSVTK	1;2;3	462
0.0593554	S	3			1	8.5956e-05	77.233	77.233	77.233	0.11613	32155000	17606000	14549000	75	F5H3M7;F6VDH7;Q3KNR6;P50502;Q8IZP2	75;38;75;75;71	F5H3M7	F5H3M7	Hsc70-interacting protein;Putative protein FAM10A4	ST13;ST13P4	PDSKKVEEDLKADEPSSEESDLEIDKEGVIE	KVEEDLKADEPS(1)S(1)EES(1)DLEIDK	3	298
0.0586628	S	2			1	2.85652e-14	167.05	167.05	167.05	0.2128	41517000	22509000	19008000	188	O95218-2;O95218	188;188	O95218-2	O95218-2	Zinc finger Ran-binding domain-containing protein 2	ZRANB2	EDEDDADLSKYNLDASEEEDSNKKKSNRRSR	YNLDAS(1)EEEDSNKK	1	452
0.0583859	S	2			0.975244	1.10056e-07	128.95	100.2	128.95	0.22992	3338400	1855200	1483200	1382	Q9UQ35;Q9UQ35-2;I3L2L6;F5GWZ7	1382;1382;1382;634	Q9UQ35	Q9UQ35	Serine/arginine repetitive matrix protein 2	SRRM2	PSLDMKEQSTRSSGHSSSELSPDAVEKAGMS	S(0.001)S(0.001)GHS(0.975)S(0.023)S(0.005)ELS(0.995)PDAVEK	2	705
0.0583859	S	2			0.994652	1.10056e-07	128.95	100.2	128.95	0.22992	3338400	1855200	1483200	1387	Q9UQ35;Q9UQ35-2;I3L2L6;F5GWZ7	1387;1387;1387;639	Q9UQ35	Q9UQ35	Serine/arginine repetitive matrix protein 2	SRRM2	KEQSTRSSGHSSSELSPDAVEKAGMSSNQSI	S(0.001)S(0.001)GHS(0.975)S(0.023)S(0.005)ELS(0.995)PDAVEK	2	705
0.0571383	S	3			0.999343	0.000461631	57.423	57.423	57.423	-0.01033	18263000	9056600	9206500	138	H7C504;Q14147	138;749	H7C504	H7C504	Probable ATP-dependent RNA helicase DHX34	DHX34	RRRKVLRLQEEQDGGSSDEDRAGPAPPGASD	LQEEQDGGS(0.999)S(0.999)DEDRAGPAPPGAS(0.001)DGVDIQDVK	2	409
0.0571383	S	3			0.999343	0.000461631	57.423	57.423	57.423	-0.01033	18263000	9056600	9206500	139	H7C504;Q14147	139;750	H7C504	H7C504	Probable ATP-dependent RNA helicase DHX34	DHX34	RRKVLRLQEEQDGGSSDEDRAGPAPPGASDG	LQEEQDGGS(0.999)S(0.999)DEDRAGPAPPGAS(0.001)DGVDIQDVK	2	409
0.0571383	S	2			0.997471	5.84503e-06	132.51	116.59	132.51	0.0078773	6835500	3636800	3198800	876	Q9UQ35;Q9UQ35-2;I3L2L6;F5GWZ7;I3L4D8;I3L182;Q9UQ39	876;876;876;128;876;780;841	Q9UQ35	Q9UQ35	Serine/arginine repetitive matrix protein 2	SRRM2	NEQSVTPQRRSCFESSPDPELKSRTPSRHSC	SCFES(0.003)S(0.997)PDPELK	1	705
0.0569996	S	2			1	3.68285e-16	184	147.42	145.73	0.023298	159410000	86227000	73181000	458	A9Z1X7;Q8IYB3;Q8IYB3-2;E9PCT1	458;463;461;461	A9Z1X7;E9PCT1	A9Z1X7	Serine/arginine repetitive matrix protein 1	SRRM1	RESPSPAPKPRKVELSESEEDKGGKMAAADS	KVELS(1)ES(1)EEDKGGK	1;2	40;237
0.0554733	S	3			0.998297	1.50376e-06	113.81	71.412	111.7	-0.29644	12528000	6787100	5740600	5841	Q09666	5841	Q09666	Q09666	Neuroblast differentiation-associated protein AHNAK	AHNAK	GGLGSKSKGHYEVTGSDDETGKLQGSGVSLA	GHYEVTGS(0.998)DDET(0.001)GK	1	532
0.0554733	S	2			0.999998	0.000523231	106.76	87.48	106.76	-0.32544	3774500	2136000	1638500	2690	Q9UQ35;Q9UQ35-2;I3L4U6;E7EU37	2690;2272;16;171	Q9UQ35	Q9UQ35	Serine/arginine repetitive matrix protein 2	SRRM2	SRSPRKPIDSLRDSRSLSYSPVERRRPSPQP	S(1)LS(1)Y(0.001)S(0.999)PVER	3	705
0.0551957	T	2			0.974038	0.00573166	65.023	51.301	65.023	0.9555	5194900	2560500	2634500	426	O95425-2;O95425	426;852	O95425-2	O95425-2	Supervillin	SVIL	NRIDTRQRRMNARYQTQPVTLGEVEQVQSGK	Y(0.025)QT(0.974)QPVT(0.001)LGEVEQVQSGK	1	457
0.0540844	S	2			0.988875	2.99455e-05	138.76	65.915	138.76	-0.13712	7043100	3647000	3396100	2086	E7EVA0;P27816-2;P27816-6;P27816;B4DSQ1;H0Y2V1;H7C4C5;B9ZVR1;F8W9U4;E9PGM5;P27816-5	2086;768;941;941;93;307;352;669;672;676;668	E7EVA0	E7EVA0	Microtubule-associated protein;Microtubule-associated protein 4	MAP4	NTSAPDLKNVRSKVGSTENIKHQPGGGRAKV	VGS(0.989)T(0.011)ENIK	1	220
0.0529723	S	4			0.781515	0.00504518	47.058	47.058	47.058	-0.91128	5421500	2726400	2695100	1683	Q92614-2;Q92614;F8W6Y3;F8W6U1;Q92614-5;Q92614-3;Q92614-4;B4DFN7;E9PQN8	1683;2014;1602;1962;1541;1962;1999;280;895	Q92614-2	Q92614-2	Unconventional myosin-XVIIIa	MYO18A	DDGSLKSSSPTSYWKSLAPDRSDDEHDPLDN	S(0.782)LAPDRS(0.215)DDEHDPLDNT(0.001)S(0.003)RPR	1	629
0.0526941	T	2			0.558072	8.76939e-19	168.26	168.26	168.26	-0.023783	4758200	2242700	2515500	1714	Q92614-2;Q92614;F8W6Y3;F8W6U1;Q92614-5;Q92614-3;Q92614-4;B4DFN7;E9PQN8	1714;2045;1633;1993;1572;1993;2030;311;926	Q92614-2	Q92614-2	Unconventional myosin-XVIIIa	MYO18A	TSRPRYSHSYLSDSDTEAKLTETNA______	YSHSYLS(0.997)DS(0.445)DT(0.558)EAKLTETNA	2	629
0.052555	S	3			0.90284	3.33968e-06	95.209	95.209	76.208	0.03719	20757000	11172000	9584900	596	Q9Y2X7;Q9Y2X7-3	596;605	Q9Y2X7	Q9Y2X7	ARF GTPase-activating protein GIT1	GIT1	SRHTSKLSRHGSGADSDYENTQSGDPLLGLE	HGS(0.955)GADS(0.903)DY(0.134)ENT(0.007)QSGDPLLGLEGKR	2	713
0.0511633	S	3			0.999997	5.32735e-05	87.532	76.015	87.532	-0.47927	13299000	8089600	5209400	1464	Q9UIG0-2;Q9UIG0	1464;1468	Q9UIG0-2	Q9UIG0-2	Tyrosine-protein kinase BAZ1B	BAZ1B	KRKKFPDRLAEDEGDSEPEAVGQSRGRRQKK	KFPDRLAEDEGDS(1)EPEAVGQSR	1	699
0.0501883	S	2			1	1.41992e-10	159.41	159.41	159.41	-0.069305	16871000	8887800	7983100	714	O43719;E9PFP2	714;680	O43719	O43719	HIV Tat-specific factor 1	HTATSF1	DDDSNEKLFDEEEDSSEKLFDDSDERGTLGG	LFDEEEDS(1)S(1)EK	2	434
0.0489336	S	2			1	6.55757e-18	193.27	193.27	193.27	-0.0055874	27887000	14646000	13241000	266	E7EX51;Q96ST2-3;Q96ST2;B4DJ84	266;106;313;320	E7EX51	E7EX51	Protein IWS1 homolog	IWS1	RVSDSESEGPQKGPASDSETEDASRHKQKPE	GPAS(1)DS(1)ETEDASR	2	227
0.0489336	S	2			0.999969	6.55757e-18	193.27	193.27	193.27	-0.0055874	27887000	14646000	13241000	268	E7EX51;Q96ST2-3;Q96ST2;B4DJ84	268;108;315;322	E7EX51	E7EX51	Protein IWS1 homolog	IWS1	SDSESEGPQKGPASDSETEDASRHKQKPESD	GPAS(1)DS(1)ETEDASR	2	227
0.0489336	S	3			1	0.00864033	46.154	46.154	46.154	-0.050299	7828100	4309600	3518500	262	Q9Y5B6-2;Q9Y5B6;Q9Y5B6-3;Q9Y5B6-4	262;262;262;262	Q9Y5B6-2	Q9Y5B6-2	PAX3- and PAX7-binding protein 1	PAXBP1	EPGKGRLVREDENDASDDEDDDEKRRIVFSV	LVREDENDAS(1)DDEDDDEK	1	719
0.0475383	S	2			0.91884	0.00178952	105.36	72.042	105.36	0.43299	7193000	3758400	3434600	256	F5GZ35;B7Z9C6;H0Y507;Q5TCZ1-2;Q5TCZ1-3;Q5TCZ1;F8WCK5;F5GZJ6	256;288;348;228;393;421;283;336	F5GZ35	F5GZ35	SH3 and PX domain-containing protein 2A	SH3PXD2A	SPAVARIAPQRAQISSPNLRTRPPPRRESSL	AQIS(0.081)S(0.919)PNLR	1	131
0.0471196	S	2			1	2.80671e-05	137.69	127.87	137.69	0.013235	1600700	840130	760620	592	Q02952-3;Q02952-2;Q02952	592;599;697	Q02952-3	Q02952-3	A-kinase anchor protein 12	AKAP12	LICVGSSKKRARRGSSSDEEGGPKAMGGDHQ	RGS(1)S(1)S(1)DEEGGPK	3	520
0.0471196	S	2			1	2.80671e-05	137.69	127.87	137.69	0.013235	1600700	840130	760620	593	Q02952-3;Q02952-2;Q02952	593;600;698	Q02952-3	Q02952-3	A-kinase anchor protein 12	AKAP12	ICVGSSKKRARRGSSSDEEGGPKAMGGDHQK	RGS(1)S(1)S(1)DEEGGPK	3	520
0.0467006	Y	2			0.333333	0.0335705	40.941	21.264	40.941	0.55681	14835000	7980700	6854800	134	O60841	134	O60841	O60841	Eukaryotic translation initiation factor 5B	EIF5B	KDSKSKKTAKPKVEMYSGSDDDDDFNKLPKK	VEMY(0.333)S(0.333)GS(0.333)DDDDDFNK		441
0.0458623	S	3			0.810961	0.000410502	65.16	65.16	65.16	-0.076124	18580000	9451000	9129400	54	B7Z1L3;O00264	54;54	B7Z1L3	B7Z1L3	Membrane-associated progesterone receptor component 1	PGRMC1	IFLLYKIVRGDQPAASGDSDDDEPPPLPRLK	IVRGDQPAAS(0.811)GDS(0.189)DDDEPPPLPR	1	121
0.044464	T	2			0.733712	0.0111329	66.059	52.008	66.059	-0.020144	5872400	3139100	2733300	333	H0Y4V9;Q92615	333;732	H0Y4V9	H0Y4V9	La-related protein 4B	LARP4B	PSPSAMGKRLSREQSTPPKSPQ_________	EQS(0.266)T(0.734)PPKS(1)PQ	2	370
0.0418037	S	3			0.958389	0.00388403	56.347	56.347	56.347	0.40869	13367000	7005000	6362000	268	E9PK09;E9PQN2;E9PKI6;E9PK91;Q9NYF8-3;Q9NYF8-2;Q9NYF8;E9PJA7;Q9NYF8-4	268;266;268;268;266;266;268;266;268	E9PK09	E9PK09	Bcl-2-associated transcription factor 1	BCLAF1	SAKNTPSQHSHSIQHSPERSGSGSVGNGSSR	NTPS(0.001)QHS(0.02)HS(0.02)IQHS(0.958)PER	1	256
0.0415233	S	2			0.935566	2.37434e-07	113.78	113.78	113.78	-0.17584	4890300	2949100	1941200	306	Q15007	306	Q15007	Q15007	Pre-mRNA-splicing regulator WTAP	WTAP	GFHREGNTTEDDFPSSPGNGNKSSNSSEERT	EGNTTEDDFPS(0.064)S(0.936)PGNGNK	1	551
0.0405417	S	2			1	4.3161e-09	153.68	132.43	153.68	-0.0067291	2576800	1475200	1101600	384	Q8IU81	384	Q8IU81	Q8IU81	Interferon regulatory factor 2-binding protein 1	IRF2BP1	APSRNLAPTPRRRKASPEPEGEAAGKMTTEE	KAS(1)PEPEGEAAGK	1	605
0.0402613	S	3			0.999896	0.0104075	68.463	68.463	68.463	0.51477	2973700	1435600	1538100	1023	H0Y2V6;Q5SW79;Q5SW79-2;Q5SW79-3;F8W8A3	1023;1059;961;961;20	H0Y2V6	H0Y2V6	Centrosomal protein of 170 kDa	CEP170	QETYSCKPHGRTPLTSADEHVHSKLEGSKVT	TPLT(1)S(1)ADEHVHSK	2	366
0.0402613	T	3			0.999794	0.0104075	68.463	68.463	68.463	0.51477	2973700	1435600	1538100	1022	H0Y2V6;Q5SW79;Q5SW79-2;Q5SW79-3;F8W8A3	1022;1058;960;960;19	H0Y2V6	H0Y2V6	Centrosomal protein of 170 kDa	CEP170	DQETYSCKPHGRTPLTSADEHVHSKLEGSKV	TPLT(1)S(1)ADEHVHSK	2	366
0.0385766	S	3			1	0.0131409	60.489	40.135	60.489	0.090382	3455000	1852200	1602800	70	H7C2G8;H7C1M2;P18583-6;P18583-2;P18583-10;P18583-3;P18583-4;P18583-7;P18583;P18583-5;P18583-9	70;1004;2009;1690;2009;2009;2009;1969;2009;2009;2049	H7C2G8	H7C2G8	Protein SON	SON	TPSRRRRSRSVVRRRSFSISPVRLRRSRTPL	RRS(1)FS(1)IS(1)PVR	3	406
0.0385766	S	3			1	0.0131409	60.489	40.135	60.489	0.090382	3455000	1852200	1602800	72	H7C2G8;H7C1M2;P18583-6;P18583-2;P18583-10;P18583-3;P18583-4;P18583-7;P18583;P18583-5;P18583-9	72;1006;2011;1692;2011;2011;2011;1971;2011;2011;2051	H7C2G8	H7C2G8	Protein SON	SON	SRRRRSRSVVRRRSFSISPVRLRRSRTPLRR	RRS(1)FS(1)IS(1)PVR	3	406
0.0385766	S	3			1	0.0131409	60.489	40.135	60.489	0.090382	3455000	1852200	1602800	74	H7C2G8;H7C1M2;P18583-6;P18583-2;P18583-10;P18583-3;P18583-4;P18583-7;P18583;P18583-5;P18583-9	74;1008;2013;1694;2013;2013;2013;1973;2013;2013;2053	H7C2G8	H7C2G8	Protein SON	SON	RRRSRSVVRRRSFSISPVRLRRSRTPLRRRF	RRS(1)FS(1)IS(1)PVR	3	406
0.0374524	S	2			0.989898	9.56288e-05	118.52	17.218	118.52	-1.3669	1725900	889740	836130	929	E7ET15;O15042-3;O15042-2;O15042	929;521;929;930	E7ET15	E7ET15	U2 snRNP-associated SURP motif-containing protein	U2SURP	KDECTPTRKERKRRHSTSPSPSRSSSGRRVK	RHS(0.99)T(0.025)S(0.983)PS(0.998)PS(0.004)R	3	212
0.0374524	S	2			0.983146	9.56288e-05	118.52	17.218	118.52	-1.3669	1725900	889740	836130	931	E7ET15;O15042-3;O15042-2;O15042	931;523;931;932	E7ET15	E7ET15	U2 snRNP-associated SURP motif-containing protein	U2SURP	ECTPTRKERKRRHSTSPSPSRSSSGRRVKSP	RHS(0.99)T(0.025)S(0.983)PS(0.998)PS(0.004)R	3	212
0.0374524	S	2			0.997623	9.56288e-05	118.52	17.218	118.52	-1.3669	1725900	889740	836130	933	E7ET15;O15042-3;O15042-2;O15042	933;525;933;934	E7ET15	E7ET15	U2 snRNP-associated SURP motif-containing protein	U2SURP	TPTRKERKRRHSTSPSPSRSSSGRRVKSPSP	RHS(0.99)T(0.025)S(0.983)PS(0.998)PS(0.004)R	3	212
0.0363276	S	2			0.990565	7.6149e-10	142.35	101.66	142.35	0.094319	95292000	50516000	44776000	135	C9J5V9;H0Y449;P67809;E7ETA0	135;215;165;161	C9J5V9	C9J5V9	Nuclease-sensitive element-binding protein 1	YBX1	RRRGPPRNYQQNYQNSESGEKNEGSESAPEG	NYQQNYQNS(0.991)ES(0.009)GEK	1	151
0.03492	S	3			1	0.0006867	85.672	72.428	85.672	0.054483	5701500	3186100	2515300	62	H0Y6J8;Q8N3F8	62;484	H0Y6J8	H0Y6J8	MICAL-like protein 1	MICALL1	TSSPKTKKRPAPRAPSASPLALHASRLSHSE	APS(1)AS(1)PLALHASR	2	373
0.03492	S	3			1	0.0006867	85.672	72.428	85.672	0.054483	5701500	3186100	2515300	64	H0Y6J8;Q8N3F8	64;486	H0Y6J8	H0Y6J8	MICAL-like protein 1	MICALL1	SPKTKKRPAPRAPSASPLALHASRLSHSEPP	APS(1)AS(1)PLALHASR	2	373
0.0347792	S	3			0.972033	0.012107	55.688	55.688	55.688	-0.3475	6075100	3081000	2994200	746	Q14CF1;Q14669;Q14CA3	746;1016;1064	Q14CF1	Q14CF1	E3 ubiquitin-protein ligase TRIP12	TRIP12	KRKRLPKRGPRRPKYSPPRDDDKVDNQAKSP	Y(0.028)S(0.972)PPRDDDKVDNQAK	1	549
0.0343565	S	2			0.940768	1.89377e-10	161.87	122.91	161.87	0.28483	5093800	2573200	2520600	239	Q9BRD0	239	Q9BRD0	Q9BRD0	BUD13 homolog	BUD13	DPSPPRRARHGSSDISSPRRVHNNSPDTSRR	HGS(0.941)S(0.059)DIS(0.941)S(0.059)PR	2	652
0.0335111	S	3			1	0.00265016	63.727	63.727	63.727	0.29065	4904700	2514300	2390400	64	B4E3F5;Q96JC9	64;165	B4E3F5	B4E3F5	ELL-associated factor 1	EAF1	KPPVGPKTSPLKDNPSPEPQLDDIKRELRAE	DNPS(1)PEPQLDDIKR	1	108
0.0333701	S	2			0.538985	2.8566e-06	125.41	99.114	125.41	-0.35694	4211400	2178600	2032800	316	E9PKD1;Q5JTV8;H0YD16	316;315;192	E9PKD1	E9PKD1	Torsin-1A-interacting protein 1	TOR1AIP1	RMQNDSILKSELGNQSPSTSSRQVTGQPQNA	SELGNQS(0.539)PS(0.154)T(0.307)SSR	1	257
0.0319598	S	2			0.999999	0.014182	107.11	35.172	107.11	-0.47003	36433000	19231000	17202000	429	E9PCT1	429	E9PCT1	E9PCT1		SRRM1	SPTPQQSNRTRKSRVSVSPGRTSVTKHKGTE	SRVS(1)VS(1)PGR	2	237
0.0319598	S	2			1	0.014182	107.11	35.172	107.11	-0.47003	41753000	22181000	19571000	431	E9PCT1	431	E9PCT1	E9PCT1		SRRM1	TPQQSNRTRKSRVSVSPGRTSVTKHKGTEKR	SRVS(1)VS(1)PGR	2	237
0.0304067	S	2			1	7.62133e-27	196.98	150.62	130.83	-0.087595	284280000	157800000	126480000	137	O60841	137	O60841	O60841	Eukaryotic translation initiation factor 5B	EIF5B	KSKKTAKPKVEMYSGSDDDDDFNKLPKKAKG	VEMYS(1)GS(1)DDDDDFNKLPK	2	441
0.0302654	S	3			0.986381	0.000670927	69.016	57.802	69.016	0.2397	17372000	9629400	7743100	453	O60832	453	O60832	O60832	H/ACA ribonucleoprotein complex subunit 4	DKC1	VAEAAKTAKRKRESESESDETPPAAPQLIKK	KRES(0.999)ES(0.986)ES(0.982)DET(0.033)PPAAPQLIK	3	440
0.0297002	S	2			0.96228	0.0112063	58.249	39.643	58.249	-0.01248	22574000	12372000	10201000	1275	Q9UPT8	1275	Q9UPT8	Q9UPT8	Zinc finger CCCH domain-containing protein 4	ZC3H4	KQTPKTGSGSPFAGNSPAREGEQDAASLKDV	T(0.1)GS(0.385)GS(0.516)PFAGNS(0.962)PAREGEQDAAS(0.038)LK	1;2	704
0.0291349	S	4			0.546219	0.0306317	45.518	33.162	45.518	-0.53694	14913000	5965800	8946800	358	Q13263-2;Q13263	358;440	Q13263-2	Q13263-2	Transcription intermediary factor 1-beta	TRIM28	PPRAPGPLSKQGSGSSQPMEVQEGYGFGSGD	QGS(0.223)GS(0.223)S(0.546)QPMEVQEGY(0.006)GFGS(0.001)GDDPYSSAEPHVSGVKR	1	542
0.0289935	S	2			1	3.4629e-17	178.22	178.22	178.22	-0.30622	4120000	2168100	1951900	185	H3BQZ7;Q1KMD3	185;185	H3BQZ7	H3BQZ7	Heterogeneous nuclear ribonucleoprotein U-like protein 2	HNRNPUL2-BSCL2;HNRNPUL2	VPGDKAAEEQGDDQDSEKSKPAGSDGERRGV	AAEEQGDDQDS(1)EK	1	397
0.028852	S	2			1	3.8833e-05	125.5	69.04	103.67	-0.030817	14813000	8208000	6605200	763	A9Z1X7;Q8IYB3;Q8IYB3-2;E9PCT1	763;754;752;766	A9Z1X7;E9PCT1	A9Z1X7	Serine/arginine repetitive matrix protein 1	SRRM1	PSPQSVRRVSSSRSVSGSPEPAAKKPPAPPS	S(1)VS(1)GS(1)PEPAAK	2;3;4	40;237
0.028852	S	2			1	3.8833e-05	125.5	69.04	125.5	0.087009	14813000	8208000	6605200	765	A9Z1X7;Q8IYB3;Q8IYB3-2;E9PCT1	765;756;754;768	A9Z1X7;E9PCT1	A9Z1X7	Serine/arginine repetitive matrix protein 1	SRRM1	PQSVRRVSSSRSVSGSPEPAAKKPPAPPSPV	SVS(1)GS(1)PEPAAK	2;3;4	40;237
0.0285691	S	2			1	0.000239693	98.676	82.713	98.676	-0.12647	9545600	5577800	3967800	778	Q9UQ35;Q9UQ35-2;I3L2L6;F5GWZ7;I3L4D8;I3L182;Q9UQ39	778;778;778;30;778;682;743	Q9UQ35	Q9UQ35	Serine/arginine repetitive matrix protein 2	SRRM2	SSPRSKAKSRLSLRRSLSGSSPCPKQKSQTP	S(1)LS(1)GS(0.31)S(0.69)PCPK	3	705
0.0270125	S	3			0.95987	1.62967e-05	107.13	83.692	107.13	-0.31844	3215900	1518600	1697300	121	F5H6U1;Q6IPX3-2;Q969E4;Q6IPX3;Q5H9L2	121;121;121;121;127	F5H6U1	F5H6U1	Transcription elongation factor A protein-like 6;Transcription elongation factor A protein-like 3;Transcription elongation factor A protein-like 5	TCEAL6;TCEAL3;TCEAL5	VPRKAKRKTDRGTDDSPKDSQEDLQERHLSS	GT(0.001)DDS(0.96)PKDS(0.039)QEDLQER	1	310
0.0265876	S	2			1	1.02814e-05	85.76	85.76	73.247	-0.3348	6926900	3679600	3247300	6	Q96QR8	6	Q96QR8	Q96QR8	Transcriptional activator protein Pur-beta	PURB	__________MADGDSGSERGGGGGPCGFQP	ADGDS(1)GS(1)ERGGGGGPCGFQPASR	1;2	647
0.0264459	S	2			0.560231	0.0207206	76.068	36.214	76.068	-1.5998	7557500	4054200	3503400	157	Q15742-2;Q15742-3;Q15742	157;157;157	Q15742-2	Q15742-2	NGFI-A-binding protein 2	NAB2	SNGHGSPGEKAGSARSFSPKSPLELGEKLSP	S(0.56)FS(0.44)PKS(1)PLELGEK	2	558
0.0264459	S	2			0.999931	0.0207206	76.068	36.214	76.068	-1.5998	7557500	4054200	3503400	162	Q15742-2;Q15742-3;Q15742	162;162;162	Q15742-2	Q15742-2	NGFI-A-binding protein 2	NAB2	SPGEKAGSARSFSPKSPLELGEKLSPLPGGP	S(0.56)FS(0.44)PKS(1)PLELGEK	2	558
0.0251707	S	2			1	8.39867e-25	179.18	161.01	179.18	-0.2397	22632000	11769000	10862000	304	Q96QR8	304	Q96QR8	Q96QR8	Transcriptional activator protein Pur-beta	PURB	KLYERRGGGSGGGEESEGEEVDED_______	RGGGSGGGEES(1)EGEEVDED	1	647
0.0214797	S	3			0.985373	0.000359714	80.508	52.967	80.508	-0.11583	28685000	15015000	13670000	34	D6RD83;D6RAF8;Q14103-3;Q14103	34;80;80;80	D6RD83	D6RD83	Heterogeneous nuclear ribonucleoprotein D0	HNRNPD	GAKIDASKNEEDEGHSNSSPRHSEAATAQRE	IDASKNEEDEGHS(0.985)NS(0.934)S(0.081)PR	1;2	184
0.0210533	S	2			0.998104	1.10172e-05	102.46	102.46	102.46	-0.075093	8535100	5047100	3488000	556	Q5VT52-2;Q5VT52-3;Q5VT52;B4E2Q6	556;567;593;567	Q5VT52-2	Q5VT52-2	Regulation of nuclear pre-mRNA domain-containing protein 2	RPRD2	LPSSAQPFIPKSFNYSPNSSTSEVSSTSASK	S(0.001)FNYS(0.998)PNS(0.001)STSEVSSTSASK	1	583
0.0190613	S	2			1	6.45048e-07	116.58	71.893	116.58	1.099	2375500	1228000	1147500	83	Q8N8A6	83	Q8N8A6	Q8N8A6	ATP-dependent RNA helicase DDX51	DDX51	RRPRRRRRVNDAEPGSPEAPQGKRRKADGED	VNDAEPGS(1)PEAPQGK	1	610
0.018919	S	2			0.998091	0.0180029	40.242	28.006	40.242	0.5852	2601100	1276800	1324300	76	H7BZZ6;G5E9M3;Q16629	76;192;192	H7BZZ6	H7BZZ6	Serine/arginine-rich splicing factor 7	SRSF7	RRSRSGSIKGSRYFQSPSRSRSRSRSISRPR	Y(0.003)FQS(0.998)PS(0.999)RS(1)R	3	362
0.018919	S	2			0.999408	0.0180029	40.242	28.006	40.242	0.5852	2601100	1276800	1324300	78	H7BZZ6;G5E9M3;Q16629	78;194;194	H7BZZ6	H7BZZ6	Serine/arginine-rich splicing factor 7	SRSF7	SRSGSIKGSRYFQSPSRSRSRSRSISRPRSS	Y(0.003)FQS(0.998)PS(0.999)RS(1)R	3	362
0.018919	S	2			0.999765	0.0180029	40.242	28.006	40.242	0.5852	2601100	1276800	1324300	80	H7BZZ6;G5E9M3;Q16629	80;196;196	H7BZZ6	H7BZZ6	Serine/arginine-rich splicing factor 7	SRSF7	SGSIKGSRYFQSPSRSRSRSRSISRPRSSRS	Y(0.003)FQS(0.998)PS(0.999)RS(1)R	3	362
0.0182068	S	3			1	2.61135e-05	85.177	85.177	85.177	-0.41166	44610000	23268000	21342000	434	B1AMX5;G8JLF3;Q3YEC7;Q3YEC7-2	434;525;640;641	B1AMX5	B1AMX5	Rab-like protein 6	RABL6	SDLFGLGLEEAGPKESSEEGKEGKTPSKEK_	NDSDLFGLGLEEAGPKES(1)S(1)EEGK	2	45
0.0182068	S	3			1	2.61135e-05	85.177	85.177	85.177	-0.41166	44610000	23268000	21342000	435	B1AMX5;G8JLF3;Q3YEC7;Q3YEC7-2	435;526;641;642	B1AMX5	B1AMX5	Rab-like protein 6	RABL6	DLFGLGLEEAGPKESSEEGKEGKTPSKEK__	NDSDLFGLGLEEAGPKES(1)S(1)EEGK	2	45
0.0182068	S	3			0.994773	0.00265851	63.706	63.706	63.706	0.44195	12501000	7019300	5481300	418	Q6UN15-3;G3XAD6;Q6UN15	418;486;492	Q6UN15-3	Q6UN15-3	Pre-mRNA 3'-end-processing factor FIP1	FIP1L1	RERERTRERERERDHSPTPSVFNSDEERYRY	DHS(0.995)PT(0.005)PSVFNS(0.985)DEERY(0.015)R	2	355
0.0180643	S	2			1	0.000817607	85.469	52.321	85.469	0.86916	3197900	1715200	1482600	133	A8K8G0;B7Z525;Q5SZ08;P51858;Q5SZ07	133;188;158;165;181	A8K8G0	A8K8G0	Hepatoma-derived growth factor	HDGF	EKGALKRRAGDLLEDSPKRPKEAENPEGEEK	AGDLLEDS(1)PKRPK	1	31
0.017922	S	2			1	6.00129e-25	213.71	167.55	213.71	0.22525	24338000	12901000	11437000	433	Q05519-2	433	Q05519-2	Q05519-2	Serine/arginine-rich splicing factor 11	SRSF11	VKVTRDYDEEEQGYDSEKEKKEEKKPIETGS	DYDEEEQGYDS(1)EK	1	523
0.0177795	S	2			0.999441	0.0154616	42.426	42.426	42.426	-0.27125	4031200	2151300	1879900	459	E7EW86;F5H6C2;Q13099-3;Q13099-2;Q13099	459;431;440;450;459	E7EW86	E7EW86	Intraflagellar transport protein 88 homolog	IFT88	VEILKVLEKKDSRVKSAAATNLSALYYMGKD	S(0.999)AAAT(0.958)NLS(0.958)ALY(0.042)Y(0.042)MGK	3	225
0.0177795	S	2			0.95814	0.0154616	42.426	42.426	42.426	-0.27125	4031200	2151300	1879900	466	E7EW86;F5H6C2;Q13099-3;Q13099-2;Q13099	466;438;447;457;466	E7EW86	E7EW86	Intraflagellar transport protein 88 homolog	IFT88	EKKDSRVKSAAATNLSALYYMGKDFAQASSY	S(0.999)AAAT(0.958)NLS(0.958)ALY(0.042)Y(0.042)MGK	3	225
0.0177795	T	2			0.95814	0.0154616	42.426	42.426	42.426	-0.27125	4031200	2151300	1879900	463	E7EW86;F5H6C2;Q13099-3;Q13099-2;Q13099	463;435;444;454;463	E7EW86	E7EW86	Intraflagellar transport protein 88 homolog	IFT88	KVLEKKDSRVKSAAATNLSALYYMGKDFAQA	S(0.999)AAAT(0.958)NLS(0.958)ALY(0.042)Y(0.042)MGK	3	225
0.0164963	S	3			0.821553	0.0109573	44.968	28.953	44.968	-0.12595	5145400	2803900	2341500	341	O95365	341	O95365	O95365	Zinc finger and BTB domain-containing protein 7A	ZBTB7A	SVGRAGAAAGDSDEESRADDKGVMDYYLKYF	AGAAAGDS(0.178)DEES(0.822)RADDK	1	454
0.0163537	S	2			0.987432	5.6369e-12	171.87	132.47	171.87	0.066532	24618000	12928000	11690000	305	O43765	305	O43765	O43765	Small glutamine-rich tetratricopeptide repeat-containing protein alpha	SGTA	ELIEQLRSQIRSRTPSASNDDQQE_______	S(0.001)RT(0.012)PS(0.987)ASNDDQQE	1	435
0.0150693	S	2			0.999999	7.62133e-27	196.98	150.62	196.98	-0.27825	284280000	157800000	126480000	135	O60841	135	O60841	O60841	Eukaryotic translation initiation factor 5B	EIF5B	DSKSKKTAKPKVEMYSGSDDDDDFNKLPKKA	VEMYS(1)GS(1)DDDDDFNK	2	441
0.013498	S	3			0.991332	0.00078373	50.986	39.442	50.986	0.042165	19069000	10224000	8845500	247	P22626-2;P22626	247;259	P22626-2	P22626-2	Heterogeneous nuclear ribonucleoproteins A2/B1	HNRNPA2B1	YNGYGGGPGGGNFGGSPGYGGGRGGYGGGGP	GFGDGYNGYGGGPGGGNFGGS(0.991)PGY(0.009)GGGR	1	486
0.0132121	T	3			0.668536	2.27681e-05	76.807	60.09	76.807	-0.42235	29942000	14990000	14952000	455	F8VV34;E7EVA7;Q14676-3;Q14676;F8W1C2;F8VZP8;F8VU38;E9PGY5;Q14676-4;Q14676-2	455;455;455;455;327;327;327;455;455;455	F8VV34	F8VV34	Mediator of DNA damage checkpoint protein 1	MDC1	VLLQRSQTTTERDSDTDVEEEELPVENREAV	S(0.081)QT(0.108)T(0.474)T(0.355)ERDS(0.314)DT(0.669)DVEEEELPVENR	2	221
0.0130691	S	2			1	0.00405212	85.969	52.222	85.969	-0.093028	4929600	2436200	2493500	14	P62995	14	P62995	P62995	Transformer-2 protein homolog beta	TRA2B	__MSDSGEQNYGERESRSASRSGSAHGSGKS	S(0.749)DS(0.251)GEQNYGERES(1)R	2	511
0.0124972	S	3			0.979119	0.00881545	50.874	50.874	41.513	0.53876	8263700	4216900	4046900	877	Q5T200-2;Q5T200	877;877	Q5T200-2	Q5T200-2	Zinc finger CCCH domain-containing protein 13	ZC3H13	RLLSQVVRPQESRSLSPSHLTEDRQGRWKEE	S(0.993)LS(0.979)PS(0.024)HLT(0.004)EDRQGR	1;2	578
0.0122111	S	2			0.954359	0.0025989	97.291	44.69	50.897	0.078154	1113500	765720	347820	221	Q9H1E3;Q9H1E3-2	221;181	Q9H1E3	Q9H1E3	Nuclear ubiquitous casein and cyclin-dependent kinase substrate 1	NUCKS1	KEEDEEPESPPEKKTSTSPPPEKSGDEGSED	KT(0.046)S(0.954)T(0.546)S(0.454)PPPEK	2	669
0.012068	S	3			1	0.000189214	105.46	105.46	69.261	-0.093474	114440000	65149000	49295000	6	F8VXY0;F8VRQ1;F8W6I7;P09651-3;P09651-2;P09651;F8VTQ5;F8W646;F8VSB5;F8W1S7	6;6;6;6;6;6;6;6;6;6	F8VXY0	F8VXY0	Heterogeneous nuclear ribonucleoprotein A1;Heterogeneous nuclear ribonucleoprotein A1, N-terminally processed	HNRNPA1	__________MSKSESPKEPEQLRKLFIGGL	S(1)ES(1)PKEPEQLRK	1;2	323
0.0104934	S	3			0.701304	0.0122458	48.229	19.44	48.229	0.058856	1608300	837940	770350	6	B7ZBA0;H0Y594;H0Y7U4;Q8NI27-2;Q8NI27;H7C477	6;13;185;238;1417;153	B7ZBA0	B7ZBA0	THO complex subunit 2	THOC2	__________IDTHPSPSHSSTVKDSLIELK	IDT(0.002)HPS(0.701)PS(0.063)HS(0.078)S(0.078)T(0.078)VK	1	132
0.0100636	S	2			0.999336	1.49096e-05	127.88	108.1	127.88	-0.33119	4112500	2158800	1953700	437	Q14004-2;Q14004	437;437	Q14004-2	Q14004-2	Cyclin-dependent kinase 13	CDK13	SRSRHRLSRSRSRHSSISPSTLTLKSSLAAE	HS(0.001)S(0.999)IS(0.96)PS(0.023)T(0.017)LTLK	2	547
0.0100636	S	2			0.959947	1.49096e-05	127.88	108.1	127.88	-0.33119	4112500	2158800	1953700	439	Q14004-2;Q14004	439;439	Q14004-2	Q14004-2	Cyclin-dependent kinase 13	CDK13	SRHRLSRSRSRHSSISPSTLTLKSSLAAELN	HS(0.001)S(0.999)IS(0.96)PS(0.023)T(0.017)LTLK	2	547
0.00934718	S	2			1	3.81233e-18	156.73	156.73	156.73	0.56486	23057000	11941000	11117000	88	H3BNW0;Q9NXG2	88;88	H3BNW0	H3BNW0	THUMP domain-containing protein 1	THUMPD1	YGPEKFTDKDQQPSGSEGEDDDAEAALKKEV	DQQPS(1)GS(1)EGEDDDAEAALKK	2	394
0.00848693	S	3			0.723949	0.0018388	57.197	57.197	57.197	-0.32017	25138000	13658000	11480000	1064	Q9UQ35;Q9UQ35-2;I3L2L6;F5GWZ7	1064;1064;1064;316	Q9UQ35	Q9UQ35	Serine/arginine repetitive matrix protein 2	SRRM2	YFGVSSLQLKGQSQTSPDHRSDTSSPEVRQS	GQS(0.002)QT(0.271)S(0.724)PDHRS(0.002)DTSSPEVR	1	705
0.00805652	S	3			0.847659	2.41668e-06	95.365	69.517	95.365	-0.37905	5348800	3325800	2023000	20	E9PL60;E9PII7;H0YDE3;H0YDU2;E9PRI1;Q96NY9	20;160;60;20;20;95	E9PL60	E9PL60	Crossover junction endonuclease MUS81	MUS81	RLQRHRTSGGDHAPDSPSGENSPAPQGRLAE	T(0.042)S(0.042)GGDHAPDS(0.848)PS(0.068)GENSPAPQGR	1	254
0.00762616	S	2			1	0.000103691	118.52	89.154	118.52	0.068839	40948000	22452000	18495000	7	B5MEB1;Q8WWQ0	7;1281	B5MEB1	B5MEB1	PH-interacting protein	PHIP	_________MKKKVLSDSEDEEKDADVPGTS	VLS(1)DS(1)EDEEK	2	116
0.00762616	S	2			1	0.000103691	118.52	89.154	118.52	0.068839	40948000	22452000	18495000	9	B5MEB1;Q8WWQ0	9;1283	B5MEB1	B5MEB1	PH-interacting protein	PHIP	_______MKKKVLSDSEDEEKDADVPGTSTR	VLS(1)DS(1)EDEEK	2	116
0.00748262	T	3			0.999974	8.03697e-05	76.492	68.97	76.492	-0.18352	8902400	4311500	4590800	925	Q6PD62	925	Q6PD62	Q6PD62	RNA polymerase-associated protein CTR9 homolog	CTR9	RSKKGGEFDEFVNDDTDDDLPISKKKKRRKG	KGGEFDEFVNDDT(1)DDDLPISK	1	590
0.00690831	S	2			0.989643	1.14062e-19	179.46	149.92	179.46	0.69571	4137400	2715800	1421600	101	F8W895;E9PAV9;Q5T3I0;Q5T3I0-3	101;135;130;135	F8W895	F8W895	G patch domain-containing protein 4	GPATCH4	LTSGGEKPNKDLESCSDDDNQGSKSPKILTD	DLES(0.01)CS(0.99)DDDNQGSK	1	230
0.0067647	S	2			0.875498	0.00343757	48.376	15.749	48.376	0.6273	15034000	7919700	7114200	2	P16403	2	P16403	P16403	Histone H1.2	HIST1H1C	______________MSETAPAAPAAAPPAEK	S(0.875)ET(0.125)APAAPAAAPPAEK	1	478
0.00647761	S	2			1	0.00408386	107.06	107.06	107.06	0.25819	631520	344970	286550	176	E7EQT4;Q9UKV3-5;Q9UKV3	176;216;216	E7EQT4	E7EQT4	Apoptotic chromatin condensation inducer in the nucleus	ACIN1	ELEGKSSSISEEKGDSDDEKPRKGERRSSRV	GDS(1)DDEKPR	1	204
0.00619029	S	2			0.611569	0.000840592	91.076	51.682	91.076	-0.18929	2966500	1549100	1417400	365	C9J0I9;Q86WB0-2;Q86WB0	365;387;408	C9J0I9	C9J0I9	Nuclear-interacting partner of ALK	ZC3HC1	PSSPLRKAKRARLCSSSSSDTSSRSFFDPTS	LCS(0.359)S(0.612)S(0.02)S(0.006)S(0.002)DT(0.001)SSR	1	145
0.0060466	S	3			1	2.29567e-37	233.87	233.87	62.589	-0.21961	139930000	75597000	64334000	146	C9J5V9;H0Y449;P67809	146;226;176	C9J5V9	C9J5V9	Nuclease-sensitive element-binding protein 1	YBX1	NYQNSESGEKNEGSESAPEGQAQQRRPYRRR	NEGS(1)ES(1)APEGQAQQR	1;2	151
0.00504059	S	2			1	0.0200949	83.226	46.555	62.088	-0.45446	4594000	2429100	2164900	866	E7ERS3;Q86VM9;H3BRH3	866;842;85	E7ERS3	E7ERS3	Zinc finger CCCH domain-containing protein 18	ZC3H18	KGSRKRYEPSDKDRQSPPPAKRPNTSPDRGS	DRQS(1)PPPAK	1	207
0.00417777	S	2			0.846931	0.0007347	80.314	54.891	51.232	0.20008	84907000	47671000	37235000	406	P02545-3;P02545;Q5TCJ4;Q3BDU5;P02545-2;Q6UYC3;D6RAQ3;E7EUI9;Q5TCI8	406;406;406;406;406;406;307;294;325	P02545-3	P02545-3	Prelamin-A/C;Lamin-A/C	LMNA	PSPTSQRSRGRASSHSSQTQGGGSVTKKRKL	GRAS(0.026)S(0.055)HS(0.847)S(0.457)QT(0.596)QGGGS(0.016)VT(0.004)K	2	462
0.00417777	T	2			0.595698	0.00443928	51.232	51.232	51.232	0.20008	5142100	3164100	1978000	409	P02545-3;P02545;Q5TCJ4;Q3BDU5;P02545-2;Q6UYC3;D6RAQ3;E7EUI9;Q5TCI8	409;409;409;409;409;409;310;297;328	P02545-3	P02545-3	Prelamin-A/C;Lamin-A/C	LMNA	TSQRSRGRASSHSSQTQGGGSVTKKRKLEST	GRAS(0.026)S(0.055)HS(0.847)S(0.457)QT(0.596)QGGGS(0.016)VT(0.004)K	2	462
0.00245056	S	3			0.992255	0.0217996	50.305	50.305	50.305	-0.35737	6902900	3565800	3337100	955	Q9UKJ3-2;Q9UKJ3	955;1033	Q9UKJ3-2	Q9UKJ3-2	G patch domain-containing protein 8	GPATCH8	RHSGRRDFIRSKIYRSQSPHYFRSGRGEGPG	IY(0.01)RS(0.992)QS(0.997)PHY(0.001)FR	2	701
0.00245056	S	3			0.997187	0.0217996	50.305	50.305	50.305	-0.35737	6902900	3565800	3337100	957	Q9UKJ3-2;Q9UKJ3	957;1035	Q9UKJ3-2	Q9UKJ3-2	G patch domain-containing protein 8	GPATCH8	SGRRDFIRSKIYRSQSPHYFRSGRGEGPGKK	IY(0.01)RS(0.992)QS(0.997)PHY(0.001)FR	2	701
0.00173014	S	2			0.940807	1.89377e-10	161.87	122.91	161.87	0.28483	5093800	2573200	2520600	235	Q9BRD0	235	Q9BRD0	Q9BRD0	BUD13 homolog	BUD13	HDSPDPSPPRRARHGSSDISSPRRVHNNSPD	HGS(0.941)S(0.059)DIS(0.941)S(0.059)PR	2	652
0.00115371	S	2			1	3.43725e-23	203.11	182.36	203.11	-0.20261	30048000	16111000	13937000	93	Q13185	93	Q13185	Q13185	Chromobox protein homolog 3	CBX3	NSQKAGKEKDGTKRKSLSDSESDDSKSKKKR	S(1)LS(1)DSESDDSK	1;2;3	538
0.000721115	S	4			0.999691	0.000137773	63.559	63.559	63.559	-0.19482	25998000	14238000	11760000	507	G3V1R4;Q08J23-2;Q08J23	507;708;743	G3V1R4	G3V1R4	tRNA (cytosine(34)-C(5))-methyltransferase	NSUN2	PDNDVTEGQRAGEPNSPDAEEANSPDVTAGC	AGEPNS(1)PDAEEANS(0.838)PDVT(0.162)AGCDPAGVHPPR	1;2	346
0.000288558	T	3			0.883926	0.000166398	88.541	51.796	57.316	0.17155	16683000	8662200	8020400	1083	P48634;F8W1J3;F8VVQ5;F8VVM9;A6NG23	1083;308;308;308;308	P48634	P48634	Protein PRRC2A	PRRC2A	GGTGGPNHPPAPRGRTASETRSEGSEYEEIP	GRT(0.884)AS(0.383)ET(0.701)RS(0.054)EGS(0.957)EY(0.021)EEIPK	3	498
0.000288558	T	3			0.701032	0.00129486	57.316	57.316	57.316	0.17155	13544000	7380700	6163200	1087	P48634;F8W1J3;F8VVQ5;F8VVM9;A6NG23	1087;312;312;312;312	P48634	P48634	Protein PRRC2A	PRRC2A	GPNHPPAPRGRTASETRSEGSEYEEIPKRRR	GRT(0.884)AS(0.383)ET(0.701)RS(0.054)EGS(0.957)EY(0.021)EEIPK	3	498
-0.000721562	S	2			1	2.75923e-06	131.25	119.51	131.25	-0.18441	9013700	4848900	4164800	621	G5E9E7;G3V1L9;Q07157-2;Q07157	621;617;617;617	G5E9E7	G5E9E7	Tight junction protein ZO-1	TJP1	WRFRGLRSSKRNLRKSREDLSAQPVQTKFPA	S(1)REDLSAQPVQTK	1	344
-0.00079366	S	2			0.998999	0.000491991	83.733	83.733	83.733	-0.12098	5745500	2952100	2793400	479	Q96KC8	479	Q96KC8	Q96KC8	DnaJ homolog subfamily C member 1	DNAJC1	RAKRQKDFDIAEQNESSDEESLRKERARSAE	DFDIAEQNES(0.999)S(0.992)DEES(0.009)LRK	2	644
-0.00079366	S	2			0.992146	0.000491991	83.733	83.733	83.733	-0.12098	5745500	2952100	2793400	480	Q96KC8	480	Q96KC8	Q96KC8	DnaJ homolog subfamily C member 1	DNAJC1	AKRQKDFDIAEQNESSDEESLRKERARSAEE	DFDIAEQNES(0.999)S(0.992)DEES(0.009)LRK	2	644
-0.00151562	S	3			0.637319	0.000115672	88.319	49.131	88.319	0.13341	10136000	5284500	4851600	181	B2RAX6;Q9Y5J1	181;205	B2RAX6	B2RAX6	U3 small nucleolar RNA-associated protein 18 homolog	UTP18	MGGVPAWAETTKRKTSSDDESEEDEDDLLQR	KT(0.256)S(0.637)S(0.637)DDES(0.469)EEDEDDLLQR	2	48
-0.00151562	S	3			0.637319	0.000115672	88.319	49.131	88.319	0.13341	10136000	5284500	4851600	182	B2RAX6;Q9Y5J1	182;206	B2RAX6	B2RAX6	U3 small nucleolar RNA-associated protein 18 homolog	UTP18	GGVPAWAETTKRKTSSDDESEEDEDDLLQRT	KT(0.256)S(0.637)S(0.637)DDES(0.469)EEDEDDLLQR	2	48
-0.0019634	S	2			1	0.000649877	82.774	82.774	82.774	0.22724	385120	219270	165850	831	Q5T200-2;Q5T200	831;831	Q5T200-2	Q5T200-2	Zinc finger CCCH domain-containing protein 13	ZC3H13	GHDERKSKKRYRNEGSPSPRQSPKRRREHSP	NEGS(1)PS(1)PRQS(1)PK	3	578
-0.0019634	S	2			1	0.000649877	82.774	82.774	82.774	0.22724	385120	219270	165850	833	Q5T200-2;Q5T200	833;833	Q5T200-2	Q5T200-2	Zinc finger CCCH domain-containing protein 13	ZC3H13	DERKSKKRYRNEGSPSPRQSPKRRREHSPDS	NEGS(1)PS(1)PRQS(1)PK	3	578
-0.0019634	S	2			1	0.000649877	82.774	82.774	82.774	0.22724	385120	219270	165850	837	Q5T200-2;Q5T200	837;837	Q5T200-2	Q5T200-2	Zinc finger CCCH domain-containing protein 13	ZC3H13	SKKRYRNEGSPSPRQSPKRRREHSPDSDAYN	NEGS(1)PS(1)PRQS(1)PK	3	578
-0.00297501	S	3			0.999995	6.80114e-10	133.45	133.45	133.45	-0.22171	39645000	21500000	18145000	247	Q9H3N1	247	Q9H3N1	Q9H3N1	Thioredoxin-related transmembrane protein 1	TMX1	LKKVEEEQEADEEDVSEEEAESKEGTNKDFP	KVEEEQEADEEDVS(1)EEEAESK	1	672
-0.00379928	S	3			0.632143	0.0007347	71.286	71.286	71.286	-0.24153	79764000	44507000	35257000	403	P02545-3;P02545;Q5TCJ4;Q3BDU5;P02545-2;Q6UYC3;D6RAQ3;E7EUI9;Q5TCI8	403;403;403;403;403;403;304;291;322	P02545-3	P02545-3	Prelamin-A/C;Lamin-A/C	LMNA	RLSPSPTSQRSRGRASSHSSQTQGGGSVTKK	GRAS(0.632)S(0.631)HS(0.577)S(0.156)QT(0.002)QGGGS(0.002)VTK	2	462
-0.00404519	S	3			0.943708	0.0111895	45.912	28.194	45.912	-0.20241	42640000	23935000	18705000	41	H3BTK3;I3L3X8;H3BSW7;H3BUY4;H3BPY5;H3BNU9;Q9Y2V2	41;41;41;41;41;41;41	H3BTK3	H3BTK3	Calcium-regulated heat stable protein 1	CARHSP1	SRERSPSPLRGNVVPSPLPTRRTRTFSATVR	ERS(1)PS(0.999)PLRGNVVPS(0.944)PLPT(0.058)R	3	393
-0.00446486	S	2			0.998766	1.06369e-08	127.11	89.151	127.11	-0.65311	2901800	1560600	1341200	148	B4DKR6;O15234	148;148	B4DKR6	B4DKR6	Protein CASC3	CASC3	EEKPDTKSTVTGERQSGDGQESTEPVENKVG	STVT(0.001)GERQS(0.999)GDGQESTEPVENK	1	75
-0.00485558	S	2			0.999895	0.00747873	89.231	89.231	89.231	-0.17851	43043000	23441000	19602000	614	A9Z1X7;Q8IYB3;Q8IYB3-2;E9PCT1	614;605;603;617	A9Z1X7;E9PCT1	A9Z1X7	Serine/arginine repetitive matrix protein 1	SRRM1	SPSPRRYSPPIQRRYSPSPPPKRRTASPPPP	RYS(1)PS(1)PPPK	2	40;237
-0.00485558	S	2			0.999999	0.00747873	89.231	89.231	89.231	-0.17851	43043000	23441000	19602000	616	A9Z1X7;Q8IYB3;Q8IYB3-2;E9PCT1	616;607;605;619	A9Z1X7;E9PCT1	A9Z1X7	Serine/arginine repetitive matrix protein 1	SRRM1	SPRRYSPPIQRRYSPSPPPKRRTASPPPPPK	RYS(1)PS(1)PPPK	2	40;237
-0.00586922	T	2			1	9.38275e-06	95.209	95.209	95.209	0.33921	99368000	54287000	45080000	202	Q9H1E3;Q9H1E3-2	202;162	Q9H1E3	Q9H1E3	Nuclear ubiquitous casein and cyclin-dependent kinase substrate 1	NUCKS1	GKVGRPTASKASKEKTPSPKEEDEEPESPPE	EKT(1)PS(1)PKEEDEEPES(1)PPEK	2;3	669
-0.00731859	S	2			1	6.61769e-21	178.41	126.8	178.41	0.18398	10598000	5511800	5086000	212	Q8WVC0-2;Q8WVC0	212;212	Q8WVC0-2	Q8WVC0-2	RNA polymerase-associated protein LEO1	LEO1	SDDERQQLSEEEKANSDDERPVASDNDDEKQ	ANS(1)DDERPVAS(1)DNDDEK	2	622
-0.00731859	S	2			1	6.61769e-21	178.41	126.8	178.41	0.18398	10598000	5511800	5086000	220	Q8WVC0-2;Q8WVC0	220;220	Q8WVC0-2	Q8WVC0-2	RNA polymerase-associated protein LEO1	LEO1	SEEEKANSDDERPVASDNDDEKQNSDDEEQP	ANS(1)DDERPVAS(1)DNDDEK	2	622
-0.00742006	S	2			0.995474	0.022622	53.565	53.565	53.565	-0.56665	266810	152400	114410	255	B4DJK2;Q9NXE8	255;318	B4DJK2	B4DJK2	Pre-mRNA-splicing factor CWC25 homolog	CWC25	NSKVNRRETGQTRSPSPKKEVYQRRHAPGYT	ET(0.595)GQT(0.205)RS(0.205)PS(0.995)PKK	2	73
-0.00742006	T	2			0.595279	0.022622	53.565	53.565	53.565	-0.56665	266810	152400	114410	248	B4DJK2;Q9NXE8	248;311	B4DJK2	B4DJK2	Pre-mRNA-splicing factor CWC25 homolog	CWC25	PRPSKLHNSKVNRRETGQTRSPSPKKEVYQR	ET(0.595)GQT(0.205)RS(0.205)PS(0.995)PKK	2	73
-0.00911769	S	2			0.733051	0.0206033	73.233	19.477	73.233	-0.28698	4152600	2190500	1962100	300	O00499-6;O00499-11;O00499-2;O00499	300;315;300;331	O00499-6	O00499-6	Myc box-dependent-interacting protein 1	BIN1	PEPAGGATPGATLPKSPSQLRKGPPVPPPPK	S(0.733)PS(0.267)QLRK	1	423
-0.00940814	T	2			1	0.0116693	74.993	34.806	74.993	1.1539	3153800	1717100	1436700	199	Q8N9I0	199	Q8N9I0	Q8N9I0	Synaptotagmin-2	SYT2	LPDKKKKYETKVHRKTLNPAFNETFTFKVPY	T(1)LNPAFNET(1)FT(1)FK	3	611
-0.00940814	T	2			1	0.0116693	74.993	34.806	74.993	1.1539	3153800	1717100	1436700	207	Q8N9I0	207	Q8N9I0	Q8N9I0	Synaptotagmin-2	SYT2	ETKVHRKTLNPAFNETFTFKVPYQELGGKTL	T(1)LNPAFNET(1)FT(1)FK	3	611
-0.00940814	T	2			1	0.0116693	74.993	34.806	74.993	1.1539	3153800	1717100	1436700	209	Q8N9I0	209	Q8N9I0	Q8N9I0	Synaptotagmin-2	SYT2	KVHRKTLNPAFNETFTFKVPYQELGGKTLVM	T(1)LNPAFNET(1)FT(1)FK	3	611
-0.00991647	S	3			0.87442	3.68569e-18	170.18	141.03	73.676	-0.22068	9007500	5358000	3649500	2	P10412	2	P10412	P10412	Histone H1.4	HIST1H1E	______________MSETAPAAPAAPAPAEK	S(0.874)ET(0.126)APAAPAAPAPAEKT(1)PVKK	2	469
-0.00991647	T	2			1	3.68569e-18	170.18	141.03	170.18	0.41126	9007500	5358000	3649500	18	P10412	18	P10412	P10412	Histone H1.4	HIST1H1E	ETAPAAPAAPAPAEKTPVKKKARKSAGAAKR	S(0.866)ET(0.134)APAAPAAPAPAEKT(1)PVK	2	469
-0.00996002	S	2			0.994851	6.03927e-13	151.12	115.58	151.12	0.23985	30620000	11883000	18736000	292	E9PPJ0;Q13435;E9PJ04;H0YCG1	292;309;307;303	E9PPJ0	E9PPJ0	Splicing factor 3B subunit 2	SF3B2	EEMETDARSSLGQSASETEEDTVSVSKKEKN	S(0.001)S(0.001)LGQS(0.998)AS(0.995)ET(0.005)EEDTVSVSK	1;2	262
-0.00997457	S	2			0.797998	0.0031838	94.532	39.661	94.532	0.74156	789130	434330	354800	817	Q9UQ35;Q9UQ35-2;I3L2L6;F5GWZ7;I3L4D8;I3L182;Q9UQ39	817;817;817;69;817;721;782	Q9UQ35	Q9UQ35	Serine/arginine repetitive matrix protein 2	SRRM2	SQPKAKSRTPPRRSRSSSSPPPKQKSKTPSR	SRS(0.798)S(0.245)S(0.83)S(0.127)PPPK	2	705
-0.00997457	S	2			0.829573	0.0031838	94.532	39.661	94.532	0.74156	789130	434330	354800	819	Q9UQ35;Q9UQ35-2;I3L2L6;F5GWZ7;I3L4D8;I3L182;Q9UQ39	819;819;819;71;819;723;784	Q9UQ35	Q9UQ35	Serine/arginine repetitive matrix protein 2	SRRM2	PKAKSRTPPRRSRSSSSPPPKQKSKTPSRQS	SRS(0.798)S(0.245)S(0.83)S(0.127)PPPK	2	705
-0.0103814	S	3			0.971535	1.08926e-07	125.23	84.541	125.23	-0.43851	22818000	12583000	10234000	53	C9J542;P50479-2;P50479	53;112;112	C9J542	C9J542	PDZ and LIM domain protein 4	PDLIM4	AQAHRIHIDPEIQDGSPTTSRRPSGTGTGPE	IHIDPEIQDGS(0.972)PT(0.013)T(0.013)S(0.002)R	1	149
-0.0104977	S	3			0.926896	9.24388e-21	178.51	141.34	62.032	-0.4216	125960000	68758000	57201000	2	P16401	2	P16401	P16401	Histone H1.5	HIST1H1B	______________MSETAPAETATPAPVEK	S(0.927)ET(0.073)APAET(0.001)AT(0.009)PAPVEKS(0.99)PAKK	1;2	476
-0.0114571	S	2			0.78689	5.41237e-06	117.23	95.289	117.23	0.4027	5698700	3148100	2550600	788	E9PGT0;P49792	788;788	E9PGT0	E9PGT0	E3 SUMO-protein ligase RanBP2	RANBP2	SEIKHSTPSPTRYSLSPSKSYKYSPKTPPRW	HS(0.003)T(0.05)PS(0.945)PT(0.002)RYS(0.09)LS(0.787)PS(0.123)K	2	248
-0.0116316	S	2			0.999997	7.49965e-20	185.59	185.59	185.59	-0.61468	77742000	42268000	35474000	677	P49756	677	P49756	P49756	RNA-binding protein 25	RBM25	HRPKIGLSLKLGASNSPGQPNSVKRKKLPVD	LGASNS(1)PGQPNSVK	1	501
-0.0117043	S	2			1	0.0202548	76.492	33.284	76.492	-0.074119	2609500	1485400	1124100	126	B4DHE1;F5H7T0;B1APS8;Q96S38	126;211;411;423	B4DHE1	B4DHE1	Ribosomal protein S6 kinase delta-1	RPS6KC1	EGGKLWSYISKFLNRSPEESFDIKEVKKPTL	FLNRS(1)PEES(1)FDIK	2	46
-0.0117043	S	2			1	0.0202548	76.492	33.284	76.492	-0.074119	2609500	1485400	1124100	130	B4DHE1;F5H7T0;B1APS8;Q96S38	130;215;415;427	B4DHE1	B4DHE1	Ribosomal protein S6 kinase delta-1	RPS6KC1	LWSYISKFLNRSPEESFDIKEVKKPTLAKVH	FLNRS(1)PEES(1)FDIK	2	46
-0.0121553	S	2			0.941149	0.00607004	78.848	29.867	78.848	-0.30195	1552100	756130	795980	395	B8ZZZ7;Q9NUQ6-2;Q9NUQ6;B4DT67	395;386;455;485	B8ZZZ7	B8ZZZ7	SPATS2-like protein	SPATS2L	QYHNNRLNGPAKSQGSGNEAEPLGKGNSRHE	S(0.059)QGS(0.941)GNEAEPLGK		89
-0.0126064	S	2			0.811814	2.70278e-06	126.43	100.14	126.43	-0.34078	2790800	1420500	1370300	429	Q13112	429	Q13112	Q13112	Chromatin assembly factor 1 subunit B	CHAF1B	RPVEGTPASRTQDPSSPGTTPPQARQAPAPT	TQDPS(0.188)S(0.812)PGT(0.979)T(0.021)PPQAR	2	535
-0.0126064	T	2			0.978595	2.70278e-06	126.43	100.14	126.43	-0.34078	2790800	1420500	1370300	432	Q13112	432	Q13112	Q13112	Chromatin assembly factor 1 subunit B	CHAF1B	EGTPASRTQDPSSPGTTPPQARQAPAPTVIR	TQDPS(0.188)S(0.812)PGT(0.979)T(0.021)PPQAR	2	535
-0.0127082	S	2			1	2.38265e-11	164.82	164.82	145.99	0.42446	152980000	83793000	69185000	52	Q86U12;P07900;P07900-2;G3V2J8	52;231;353;162	Q86U12	Q86U12	Heat shock protein HSP 90-alpha	HSP90AA1	YPITLFVEKERDKEVSDDEAEEKEDKEEEKE	EVS(1)DDEAEEKEDKEEEK	1	466
-0.0138439	S	2			0.999999	0.00880467	85.672	21.707	85.672	-0.1968	3412600	1832900	1579700	1878	Q9UQ35;Q9UQ35-2;I3L2L6;F5GWZ7	1878;1878;1878;1130	Q9UQ35	Q9UQ35	Serine/arginine repetitive matrix protein 2	SRRM2	RSRSRASPATHRRSRSRTPLISRRRSRSRTS	S(1)RT(1)PLISR	2	705
-0.0138439	T	2			0.999996	0.00880467	85.672	21.707	85.672	-0.1968	3412600	1832900	1579700	1880	Q9UQ35;Q9UQ35-2;I3L2L6;F5GWZ7	1880;1880;1880;1132	Q9UQ35	Q9UQ35	Serine/arginine repetitive matrix protein 2	SRRM2	RSRASPATHRRSRSRTPLISRRRSRSRTSPV	S(1)RT(1)PLISR	2	705
-0.0160159	S	3			0.999095	0.000902252	73.386	73.386	73.386	-0.017315	3637400	1765200	1872200	1121	Q08AD1-2;Q08AD1-3;Q08AD1	1121;1137;1148	Q08AD1-2	Q08AD1-2	Calmodulin-regulated spectrin-associated protein 2	CAMSAP2	PPEKADVPVEKYDGESDKEQFDDDQKVCCGF	Y(0.001)DGES(0.999)DKEQFDDDQK	1	529
-0.0163223	S	2			0.996629	0.00370924	81.651	61.808	81.651	-0.4218	9178700	4608400	4570400	7	A6NKB8;Q9H4A4	7;7	A6NKB8	A6NKB8	Aminopeptidase B	RNPEP	_________MASGEHSPGSGAARRPLHSAQA	AS(0.003)GEHS(0.997)PGSGAAR	1	22
-0.0172418	S	2			0.820427	2.18832e-08	145.79	145.79	145.79	-0.23966	4832700	2691400	2141300	831	F8WAN1;H0Y3Q3;F5H1H6;Q69YQ0	831;859;831;831	F8WAN1	F8WAN1	Cytospin-A	SPECC1L-ADORA2A;SPECC1L	RDLAALRQGMGLSRRSSTSSEPTPTVKTLIK	RS(0.82)S(0.176)T(0.003)SSEPTPTVK	1	287
-0.0179574	S	2			0.836255	0.0268967	57.532	27.788	57.532	-0.10191	175320	95524	79797	1601	Q9UQ35;Q9UQ35-2;I3L2L6;F5GWZ7	1601;1601;1601;853	Q9UQ35	Q9UQ35	Serine/arginine repetitive matrix protein 2	SRRM2	DSKSRLSPRRSRSGSSPEVKDKPRAAPRAQS	S(0.004)GS(0.16)S(0.836)PEVK	1	705
-0.0186003	S	2			0.991438	8.71265e-25	184.57	153.6	184.57	-0.44899	79137000	38440000	40697000	494	O60832	494	O60832	O60832	H/ACA ribonucleoprotein complex subunit 4	DKC1	AKAGLESGAEPGDGDSDTTKKKKKKKKAKEV	AGLES(1)GAEPGDGDS(0.991)DT(0.007)T(0.002)K	1;2	440
-0.0190242	S	2			1	3.642e-06	134.4	134.4	134.4	0.13215	3926000	1979500	1946600	447	Q9BRS8	447	Q9BRS8	Q9BRS8	La-related protein 6	LARP6	WVRRRRQAEMGTQEKSPGTSPLLSRKMQTAD	S(1)PGT(0.083)S(0.917)PLLSR	2	654
-0.0190242	S	2			0.917341	3.642e-06	134.4	134.4	134.4	0.13215	3926000	1979500	1946600	451	Q9BRS8	451	Q9BRS8	Q9BRS8	La-related protein 6	LARP6	RRQAEMGTQEKSPGTSPLLSRKMQTADGLPV	S(1)PGT(0.083)S(0.917)PLLSR	2	654
-0.0191412	S	2			1	1.29046e-05	141	101.27	141	-0.46929	9017700	5013700	4004000	163	Q9BRD0;Q9BRD0-2	163;163	Q9BRD0	Q9BRD0	BUD13 homolog	BUD13	PDPSPRRARHDTPDPSPLRGARHDSDTSPPR	HDT(1)PDPS(1)PLR	2	652
-0.0191412	T	2			1	1.29046e-05	141	101.27	141	-0.46929	9017700	5013700	4004000	159	Q9BRD0;Q9BRD0-2	159;159	Q9BRD0	Q9BRD0	BUD13 homolog	BUD13	RHDTPDPSPRRARHDTPDPSPLRGARHDSDT	HDT(1)PDPS(1)PLR	2	652
-0.0194774	S	3			0.768542	0.00292534	54.237	54.237	54.237	-0.59788	10308000	5777300	4530600	66	Q9H6F5;E7ES61;H0YG79	66;66;60	Q9H6F5	Q9H6F5	Coiled-coil domain-containing protein 86	CCDC86	VQRAGLGSPERPPKTSPGSPRLQQGAGLESP	AGLGS(0.003)PERPPKT(0.27)S(0.769)PGS(0.958)PR	2	675
-0.0194774	S	3			0.9581	0.00149431	58.964	58.964	54.237	-0.59788	33297000	16036000	17261000	69	Q9H6F5;E7ES61;H0YG79	69;69;63	Q9H6F5	Q9H6F5	Coiled-coil domain-containing protein 86	CCDC86	AGLGSPERPPKTSPGSPRLQQGAGLESPQGQ	AGLGS(0.003)PERPPKT(0.27)S(0.769)PGS(0.958)PR	2;3	675
-0.0205892	S	3			0.757799	2.72716e-06	103.88	81.446	103.88	0.43121	20291000	10479000	9811500	275	O75475-2;O75475	275;275	O75475-2	O75475-2	PC4 and SFRS1-interacting protein	PSIP1	KRKNLAKTGVTSTSDSEEEGDDQEGEKKRKG	TGVT(0.003)S(0.5)T(0.416)S(0.323)DS(0.758)EEEGDDQEGEKK	2	443
-0.0211308	S	3			0.637185	0.000609931	69.088	60.288	69.088	-0.13654	12999000	7263000	5736400	5745	Q09666	5745	Q09666	Q09666	Neuroblast differentiation-associated protein AHNAK	AHNAK	GSPEASISGSKGDLKSSKASLGSLEGEAEAE	S(0.637)S(0.648)KAS(0.304)LGS(0.411)LEGEAEAEAS(0.028)S(0.972)PK	3	532
-0.02116	S	2			0.874053	0.0168421	83.692	23.983	83.692	0.26644	2504600	1478700	1025900	59	B8ZZ98;Q8WVK2	59;59	B8ZZ98	B8ZZ98	U4/U6.U5 small nuclear ribonucleoprotein 27 kDa protein	SNRNP27	RSPHRRRSRSPRRHRSTSPSPSRLKERRDEE	S(0.874)T(0.227)S(0.899)PS(0.752)PS(0.248)RLK	3	137
-0.02116	S	2			0.898801	0.0168421	83.692	23.983	83.692	0.26644	2504600	1478700	1025900	61	B8ZZ98;Q8WVK2	61;61	B8ZZ98	B8ZZ98	U4/U6.U5 small nuclear ribonucleoprotein 27 kDa protein	SNRNP27	PHRRRSRSPRRHRSTSPSPSRLKERRDEEKK	S(0.874)T(0.227)S(0.899)PS(0.752)PS(0.248)RLK	3	137
-0.02116	S	2			0.752249	0.0168421	83.692	23.983	83.692	0.26644	2504600	1478700	1025900	63	B8ZZ98;Q8WVK2	63;63	B8ZZ98	B8ZZ98	U4/U6.U5 small nuclear ribonucleoprotein 27 kDa protein	SNRNP27	RRRSRSPRRHRSTSPSPSRLKERRDEEKKET	S(0.874)T(0.227)S(0.899)PS(0.752)PS(0.248)RLK	3	137
-0.022493	S	3			1	0.000435424	74.408	74.408	49.066	-0.09964	46809000	24642000	22167000	265	Q5T200-2;Q5T200;C9J4N9	265;265;81	Q5T200-2	Q5T200-2	Zinc finger CCCH domain-containing protein 13	ZC3H13	NSKTNQSKKKGPRTPSPPPPIPEDIALGKKY	KGPRT(1)PS(1)PPPPIPEDIALGK	2	578
-0.022493	T	3			1	0.000435424	74.408	74.408	49.066	-0.09964	46809000	24642000	22167000	263	Q5T200-2;Q5T200;C9J4N9	263;263;79	Q5T200-2	Q5T200-2	Zinc finger CCCH domain-containing protein 13	ZC3H13	QRNSKTNQSKKKGPRTPSPPPPIPEDIALGK	KGPRT(1)PS(1)PPPPIPEDIALGK	2	578
-0.0230352	S	3			0.999788	0.0130707	47.774	47.227	47.774	0.20384	2089400	1227700	861700	667	P35658-2;P35658-4;P35658;P35658-3;P35658-5;F5H131;Q5JUP9	667;668;678;679;667;107;272	P35658-2	P35658-2	Nuclear pore complex protein Nup214	NUP214	VQKSPRITPPAAKPGSPQAKSLQPAVAEKQG	ITPPAAKPGS(1)PQAK	1	490
-0.0231818	S	2			0.999984	8.52978e-18	190.46	190.46	190.46	0.29653	46198000	25103000	21095000	21	Q9NR30-2;Q9NR30	21;89	Q9NR30-2	Q9NR30-2	Nucleolar RNA helicase 2	DDX21	SKKAKKKEEPSQNDISPKTKSLRKKKEPIEK	KKEEPSQNDIS(1)PK	1	684
-0.0233577	S	2			1	1.25572e-08	127.3	127.3	109.41	0.0485	1134800000	617810000	517020000	84	Q86U12;P07900;P07900-2	84;263;385	Q86U12	Q86U12	Heat shock protein HSP 90-alpha	HSP90AA1	EEKESEDKPEIEDVGSDEEEEKKDGDKKKKK	ESEDKPEIEDVGS(1)DEEEEK	1	466
-0.024003	S	3			0.997612	0.00126281	54.425	54.425	54.425	-0.37384	30342000	17184000	13157000	703	Q5QPR4;Q5QPR3;Q9UQ88-8;Q9UQ88-5;Q9UQ88-10;P21127-12;P21127-4;P21127-5;P21127-10;P21127-6;P21127-9;Q9UQ88-4;P21127-8;Q9UQ88-3;Q9UQ88-2;P21127-3;P21127-2;Q9UQ88;P21127	703;736;124;354;396;396;418;483;522;695;705;727;729;736;737;738;739;740;752	Q5QPR4	Q5QPR4	Cyclin-dependent kinase 11A;Cyclin-dependent kinase 11B	CDK11A;CDK11B	TWPAKSEQQRVKRGTSPRPPEGGLGYSQLGD	RGT(0.999)S(0.998)PRPPEGGLGY(0.003)S(0.001)QLGDDDLK	2	483
-0.024003	T	3			0.998672	0.00126281	54.425	54.425	54.425	-0.37384	30342000	17184000	13157000	702	Q5QPR4;Q5QPR3;Q9UQ88-8;Q9UQ88-5;Q9UQ88-10;P21127-12;P21127-4;P21127-5;P21127-10;P21127-6;P21127-9;Q9UQ88-4;P21127-8;Q9UQ88-3;Q9UQ88-2;P21127-3;P21127-2;Q9UQ88;P21127	702;735;123;353;395;395;417;482;521;694;704;726;728;735;736;737;738;739;751	Q5QPR4	Q5QPR4	Cyclin-dependent kinase 11A;Cyclin-dependent kinase 11B	CDK11A;CDK11B	PTWPAKSEQQRVKRGTSPRPPEGGLGYSQLG	RGT(0.999)S(0.998)PRPPEGGLGY(0.003)S(0.001)QLGDDDLK	2	483
-0.0242818	S	2			1	5.74461e-09	161.25	95.96	161.25	0.091218	3824800	2084000	1740800	421	E7EPC9;E7EX17;B4DS13;P23588	421;450;406;445	E7EPC9	E7EPC9	Eukaryotic translation initiation factor 4B	EIF4B	STTSSRNARRRESEKSLENETLNKEEDCHSP	S(1)LENETLNK	1	87
-0.0253532	S	3			0.997133	0.000362075	69.747	53.751	69.747	0.17536	26348000	15101000	11247000	164	H0Y8P9;H0Y911;Q4VXL4;E9PGB3;D6RAA5;Q4VXL8;E7EMZ9;H7BXY4;E9PBC6;O95359-2;O95359-6;O95359-1;O95359-5;O95359-3;O95359	164;56;21;412;395;395;2272;2307;2321;21;395;395;463;2317;2317	H0Y8P9	H0Y8P9	Transforming acidic coiled-coil-containing protein 2	TACC2	PKMKKTPEKLDNTPASPPRSPAEPNDIPIAK	LDNT(0.003)PAS(0.997)PPRS(0.999)PAEPNDIPIAK	2	182
-0.0253532	S	3			0.999419	0.000362075	69.747	53.751	69.747	0.17536	26348000	15101000	11247000	168	H0Y8P9;H0Y911;Q4VXL4;E9PGB3;D6RAA5;Q4VXL8;E7EMZ9;H7BXY4;E9PBC6;O95359-2;O95359-6;O95359-1;O95359-5;O95359-3;O95359	168;60;25;416;399;399;2276;2311;2325;25;399;399;467;2321;2321	H0Y8P9	H0Y8P9	Transforming acidic coiled-coil-containing protein 2	TACC2	KTPEKLDNTPASPPRSPAEPNDIPIAKVTHL	LDNT(0.003)PAS(0.997)PPRS(0.999)PAEPNDIPIAK	2	182
-0.0263373	S	2			1	0.00161495	78.166	19.274	70.335	0.089981	18084000	10092000	7991800	209	A9Z1X7;Q8IYB3;Q8IYB3-2;B4DED5;E9PCT1	209;209;209;78;209	A9Z1X7;E9PCT1	A9Z1X7	Serine/arginine repetitive matrix protein 1	SRRM1	KRSHSRSPRHRTKSRSPSPAPEKKEKTPELP	S(1)RS(1)PS(1)PAPEKK	2;3	40;237
-0.0276309	S	2			0.809905	0.000757993	101.42	101.42	78.674	-0.59822	5666200	3158000	2508300	475	Q5VTL8	475	Q5VTL8	Q5VTL8	Pre-mRNA-splicing factor 38B	PRPF38B	KNESKEKSNKRSRSGSQGRTDSVEKSKKREH	S(0.189)GS(0.81)QGRT(0.007)DS(0.993)VEK	1;2	584
-0.030133	S	2			0.880449	0.0232543	63.546	63.546	63.546	-0.44798	1674900	964520	710370	473	F8W689;B7Z848;P48382	473;433;473	F8W689	F8W689	DNA-binding protein RFX5	RFX5	TASDAKRKRGRPRKKSGGSGERNSTPLKSAA	S(0.88)GGS(0.118)GERNS(0.001)T(0.001)PLK	1	129
-0.0302214	S	3			0.995141	0.0050639	40.706	40.706	40.706	-0.009675	12063000	5828200	6234600	329	F8VV34;E7EVA7;Q14676-3;Q14676;F8W1C2;F8VZP8;F8VU38;E9PGY5;Q14676-4;Q14676-2	329;329;329;329;201;201;201;329;329;329	F8VV34	F8VV34	Mediator of DNA damage checkpoint protein 1	MDC1	AEVHLERAQPFGFIDSDTDAEEERIPATPVV	AQPFGFIDS(0.995)DT(0.998)DAEEERIPAT(0.007)PVVIPMK	2	221
-0.0302214	T	3			0.997688	0.0050639	40.706	40.706	40.706	-0.009675	12063000	5828200	6234600	331	F8VV34;E7EVA7;Q14676-3;Q14676;F8W1C2;F8VZP8;F8VU38;E9PGY5;Q14676-4;Q14676-2	331;331;331;331;203;203;203;331;331;331	F8VV34	F8VV34	Mediator of DNA damage checkpoint protein 1	MDC1	VHLERAQPFGFIDSDTDAEEERIPATPVVIP	AQPFGFIDS(0.995)DT(0.998)DAEEERIPAT(0.007)PVVIPMK	2	221
-0.0303687	S	2			0.999972	0.00219709	72.583	72.583	72.583	-0.36495	25690000	13512000	12179000	306	A8MV53;C9JW41;Q9NQ55-2;Q9NQ55;C9J3F9;H7C446	306;359;359;359;359;119	A8MV53	A8MV53	Suppressor of SWI4 1 homolog	PPAN	RKKSLEGMKKARVGGSDEEASGIPSRTASLE	VGGS(1)DEEASGIPSR	1	33
-0.0342637	T	3			0.997207	0.000497883	64.962	64.962	64.962	0.04723	77649000	40402000	37246000	74	G5E972;P42167-2;P42167;P42166	74;74;74;74	G5E972	G5E972	Lamina-associated polypeptide 2, isoforms beta/gamma;Thymopoietin;Thymopentin;Lamina-associated polypeptide 2, isoform alpha;Thymopoietin;Thymopentin	TMPO	SKGPPDFSSDEEREPTPVLGSGAAAAGRSRA	GPPDFS(0.5)S(0.5)DEEREPT(0.997)PVLGS(0.003)GAAAAGR	2	357
-0.0344411	S	2			1	5.28685e-28	199.36	199.36	199.36	0.12018	19317000	10399000	8917200	970	Q6PD62	970	Q6PD62	Q6PD62	RNA polymerase-associated protein CTR9 homolog	CTR9	RKKKKRRRHPKGEEGSDDDETENGPKPKKRR	GEEGS(1)DDDETENGPKPK	1	590
-0.035801	S	2			1	3.32331e-19	166.36	107.11	166.36	0.10412	78670000	36609000	42061000	97	B2RAX6;Q9Y5J1	97;121	B2RAX6	B2RAX6	U3 small nucleolar RNA-associated protein 18 homolog	UTP18	LLRRLRGPRVQEHEDSGDSEVENEAKGNFPP	VQEHEDS(1)GDS(1)EVENEAK	2	48
-0.035801	S	2			1	3.32331e-19	166.36	107.11	166.36	0.10412	78670000	36609000	42061000	100	B2RAX6;Q9Y5J1	100;124	B2RAX6	B2RAX6	U3 small nucleolar RNA-associated protein 18 homolog	UTP18	RLRGPRVQEHEDSGDSEVENEAKGNFPPQKK	VQEHEDS(1)GDS(1)EVENEAK	2	48
-0.0358454	S	3			0.999982	0.00047389	81.788	81.788	81.788	-0.069761	10903000	6199300	4703500	253	Q9Y2W1	253	Q9Y2W1	Q9Y2W1	Thyroid hormone receptor-associated protein 3	THRAP3	AVSELSPRERSPALKSPLQSVVVRRRSPRPS	ERS(1)PALKS(1)PLQSVVVR	2	711
-0.0364223	S	2			0.999891	5.95294e-09	154.56	154.56	144.4	-0.025225	26038000	13662000	12375000	97	Q13185	97	Q13185	Q13185	Chromobox protein homolog 3	CBX3	AGKEKDGTKRKSLSDSESDDSKSKKKRDAAD	SLS(1)DS(1)ESDDSK	2;3	538
-0.0371178	S	2			1	0.000759153	117.2	52.979	117.2	0.64133	3127800	1761400	1366400	347	Q9H307;Q9H307-2	347;214	Q9H307	Q9H307	Pinin	PNN	EEAGEEEEKEIAIVHSDAEKEQEEEEQKQEM	EIAIVHS(1)DAEK	1	671
-0.0388212	S	2			0.998491	0.0156945	42.059	42.059	42.059	0.40829	38041000	20748000	17293000	64	P11678	64	P11678	P11678	Eosinophil peroxidase;Eosinophil peroxidase light chain;Eosinophil peroxidase heavy chain	EPX	AAYNWTQKSIKQRLRSGSASPMDLLSYFKQP	S(0.998)GS(0.998)AS(0.002)PMDLLS(0.001)Y(0.001)FK	2	471
-0.0388212	S	2			0.998065	0.0156945	42.059	42.059	42.059	0.40829	38041000	20748000	17293000	66	P11678	66	P11678	P11678	Eosinophil peroxidase;Eosinophil peroxidase light chain;Eosinophil peroxidase heavy chain	EPX	YNWTQKSIKQRLRSGSASPMDLLSYFKQPVA	S(0.998)GS(0.998)AS(0.002)PMDLLS(0.001)Y(0.001)FK	2	471
-0.0413726	S	2			1	2.34127e-12	149.44	146	149.44	0.081859	483230000	278410000	204820000	214	O60841	214	O60841	O60841	Eukaryotic translation initiation factor 5B	EIF5B	GQKKNQKNKPGPNIESGNEDDDASFKIKTVA	NKPGPNIES(1)GNEDDDASFK	1	441
-0.0418626	S	2			0.992568	5.27355e-08	153.41	114.38	153.41	0.2798	16435000	9220400	7214900	705	A9Z1X7;Q8IYB3;Q8IYB3-2;E9PCT1	705;696;694;708	A9Z1X7;E9PCT1	A9Z1X7	Serine/arginine repetitive matrix protein 1	SRRM1	RHSPSPRPRAPQTSSSPPPVRRGASSSPQRR	APQT(0.003)S(0.98)S(0.024)S(0.993)PPPVR	1;2	40;237
-0.0425311	S	2			1	2.76361e-08	119.52	119.52	65.731	-0.25852	71288000	39392000	31896000	101	A8K8G0;B7Z525;Q5SZ08;P51858;Q5SZ07	101;156;126;133;149	A8K8G0	A8K8G0	Hepatoma-derived growth factor	HDGF	AAEGDGDKKGNAEGSSDEEGKLVIDEPAKEK	KGNAEGS(1)S(1)DEEGKLVIDEPAK	1;2	31
-0.042546	Y	3			0.92325	3.33968e-06	95.209	95.209	95.209	-0.10903	12262000	6515900	5745800	598	Q9Y2X7;Q9Y2X7-3	598;607	Q9Y2X7	Q9Y2X7	ARF GTPase-activating protein GIT1	GIT1	HTSKLSRHGSGADSDYENTQSGDPLLGLEGK	HGS(0.195)GADS(0.873)DY(0.923)ENT(0.009)QSGDPLLGLEGK	2	713
-0.0440921	S	3			0.591608	0.0321448	41.359	41.359	41.359	-0.029919	3095300	1915500	1179800	489	E9PKN0;E9PQ01;O94913	489;489;489	E9PKN0	E9PKN0	Pre-mRNA cleavage complex 2 protein Pcf11	PCF11	SSTRKRSRSRSPKSRSPIIHSPKRRDRRSPK	S(0.409)RS(0.592)PIIHS(1)PK		258
-0.0440921	S	3			0.999505	0.0321448	41.359	41.359	41.359	-0.029919	3095300	1915500	1179800	494	E9PKN0;E9PQ01;O94913	494;494;494	E9PKN0	E9PKN0	Pre-mRNA cleavage complex 2 protein Pcf11	PCF11	RSRSRSPKSRSPIIHSPKRRDRRSPKRRQRS	S(0.409)RS(0.592)PIIHS(1)PK		258
-0.0444045	T	2			1	2.54813e-05	103.59	103.59	103.59	0.46668	4972300	2606500	2365800	4898	Q9NU22	4898	Q9NU22	Q9NU22	Midasin	MDN1	DDLNLDSEDKNGGEDTDNEEGEEENPLEIKE	NGGEDT(1)DNEEGEEENPLEIK	1	686
-0.0455207	S	2			1	9.33413e-06	114.58	114.58	114.58	0.12782	20848000	11196000	9651800	464	E7EX51;Q96ST2-3;Q96ST2;Q96ST2-2	464;304;511;186	E7EX51	E7EX51	Protein IWS1 homolog	IWS1	LEEEKGETQVKEAEDSDSDDNIKRGKHMDFL	EAEDS(1)DS(1)DDNIKR	2	227
-0.0455207	S	2			1	9.33413e-06	114.58	114.58	114.58	0.12782	20848000	11196000	9651800	466	E7EX51;Q96ST2-3;Q96ST2;Q96ST2-2	466;306;513;188	E7EX51	E7EX51	Protein IWS1 homolog	IWS1	EEKGETQVKEAEDSDSDDNIKRGKHMDFLSD	EAEDS(1)DS(1)DDNIKR	2	227
-0.0459824	S	3			0.999266	0.000339922	72.158	51.389	61.612	0.24771	26603000	15679000	10925000	603	P51116	603	P51116	P51116	Fragile X mental retardation syndrome-related protein 2	FXR2	SRRRRNRGNRTDGSISGDRQPVTVADYISRA	T(0.435)DGS(0.566)IS(0.999)GDRQPVTVADYISR	2	504
-0.0460122	S	2			1	0.00032594	104.21	104.21	104.21	-0.49617	24076000	13359000	10717000	146	Q96MU7-2;Q96MU7	146;146	Q96MU7-2	Q96MU7-2	YTH domain-containing protein 1	YTHDC1	EKTCVRKRDPERRAKSPTPDGSERIGLEVDR	AKS(1)PT(0.995)PDGS(0.005)ER	2	646
-0.0462059	S	2			0.999967	0.00241643	93.561	86.738	66.059	-0.020144	7750300	4157300	3593100	337	H0Y4V9;Q92615	337;736	H0Y4V9	H0Y4V9	La-related protein 4B	LARP4B	AMGKRLSREQSTPPKSPQ_____________	EQS(0.266)T(0.734)PPKS(1)PQ	1;2	370
-0.0466677	S	3			1	0.00610134	50.467	50.467	50.467	-0.57899	2661500	1398800	1262600	570	E7EVD1;O43395	570;619	E7EVD1	E7EVD1	U4/U6 small nuclear ribonucleoprotein Prp3	PRPF3	WDEQTSNTKGDDDEESDEEAVKKTNKCVLVW	GDDDEES(1)DEEAVKK	1	222
-0.0478305	S	3			0.985287	0.00146052	58.693	58.693	58.693	0.14567	5102200	2935500	2166800	143	E9PKD1;Q5JTV8;C9J3B0;Q5JTV8-2;H0YDU3;H0YD16	143;143;143;143;46;15	E9PKD1	E9PKD1	Torsin-1A-interacting protein 1	TOR1AIP1	TRLQQQHSEQPPLQPSPVMTRRGLRDSHSSE	LQQQHSEQPPLQPS(0.985)PVMT(0.015)R	1	257
-0.0486509	S	3			0.968013	0.0107891	45.885	45.885	45.885	-0.27443	69470000	37462000	32008000	240	Q8IWW6-3;Q8IWW6-2;Q504X1;Q8IWW6	240;240;240;240	Q8IWW6-3	Q8IWW6-3	Rho GTPase-activating protein 12	ARHGAP12	EQIRATTPPNQGRPDSPVYANLQELKISQSA	AT(0.5)T(0.5)PPNQGRPDS(0.968)PVY(0.032)ANLQELK	2	570
-0.0486509	T	3			0.500021	0.0107891	45.885	45.885	45.885	-0.27443	69470000	37462000	32008000	230	Q8IWW6-3;Q8IWW6-2;Q504X1;Q8IWW6	230;230;230;230	Q8IWW6-3	Q8IWW6-3	Rho GTPase-activating protein 12	ARHGAP12	SGDELSSSSTEQIRATTPPNQGRPDSPVYAN	AT(0.5)T(0.5)PPNQGRPDS(0.968)PVY(0.032)ANLQELK	2	570
-0.0486509	T	3			0.500021	0.0107891	45.885	45.885	45.885	-0.27443	69470000	37462000	32008000	231	Q8IWW6-3;Q8IWW6-2;Q504X1;Q8IWW6	231;231;231;231	Q8IWW6-3	Q8IWW6-3	Rho GTPase-activating protein 12	ARHGAP12	GDELSSSSTEQIRATTPPNQGRPDSPVYANL	AT(0.5)T(0.5)PPNQGRPDS(0.968)PVY(0.032)ANLQELK	2	570
-0.0486957	S	2			0.995022	9.25035e-05	111.78	79.895	111.78	-0.086658	1285100	715490	569620	1468	Q86U86-8;Q86U86	1468;1453	Q86U86-8	Q86U86-8	Protein polybromo-1	PBRM1	QQERERAAQQQQPSASPRAGTPVGALMGVVP	AAQQQQPS(0.005)AS(0.995)PR	1	600
-0.0490538	S	2			1	1.08692e-21	196.75	137.07	196.75	0.32551	2377600	1333900	1043700	105	F8WE91;Q9Y6K1-3;Q9Y6K1	105;105;105	F8WE91	F8WE91	DNA (cytosine-5)-methyltransferase 3A	DNMT3A	NGDLEKRSEPQPEEGSPAGGQKGGAPAEGEG	RSEPQPEEGS(1)PAGGQK	1	341
-0.0493972	S	3			0.635754	7.61274e-05	70.391	70.391	70.391	0.15312	31534000	16358000	15177000	283	Q12872;F5H6B8;F5H5X1;F5H525	283;283;76;220	Q12872	Q12872	Splicing factor, suppressor of white-apricot homolog	SFSWAP	LAENKSDEKKKSGVSSDNEDDDDEEDGNYLH	S(0.182)GVS(0.182)S(0.636)DNEDDDDEEDGNYLHPSLFASK	1	307
-0.0496063	S	2			0.515774	0.0112063	58.249	39.643	58.249	-0.01248	8546000	4918100	3627900	1269	Q9UPT8	1269	Q9UPT8	Q9UPT8	Zinc finger CCCH domain-containing protein 4	ZC3H4	TLFGTVKQTPKTGSGSPFAGNSPAREGEQDA	T(0.1)GS(0.385)GS(0.516)PFAGNS(0.962)PAREGEQDAAS(0.038)LK	2	704
-0.0503381	S	3			0.999999	8.26271e-07	106.3	106.3	93.546	-0.039978	135570000	76850000	58720000	27	C9JX83;O00566	27;167	C9JX83	C9JX83	U3 small nucleolar ribonucleoprotein protein MPP10	MPHOSPH10	AENSSKSDLRKSPVFSDEDSDLDFDISKLEQ	S(1)PVFS(1)DEDS(1)DLDFDISKLEQQSK	2;3	173
-0.0503381	S	3			0.999998	8.26271e-07	106.3	106.3	93.546	-0.039978	135570000	76850000	58720000	31	C9JX83;O00566	31;171	C9JX83	C9JX83	U3 small nucleolar ribonucleoprotein protein MPP10	MPHOSPH10	SKSDLRKSPVFSDEDSDLDFDISKLEQQSKV	S(1)PVFS(1)DEDS(1)DLDFDISKLEQQSK	2;3	173
-0.0504277	S	3			1	8.09106e-57	276.3	276.3	137.09	-0.55383	127860000	71600000	56260000	226	P08238;Q58FF7	226;205	P08238	P08238	Heat shock protein HSP 90-beta;Putative heat shock protein HSP 90-beta-3	HSP90AB1;HSP90AB3P	YPITLYLEKEREKEISDDEAEEEKGEKEEED	EKEIS(1)DDEAEEEK	1	467
-0.0505174	S	2			1	2.57431e-08	128.09	92.253	82.339	-0.33678	353740000	207590000	146140000	110	Q5STZ8;E9PC67;F8VQZ0;Q8NE71;F5GYK6;Q8NE71-2	110;110;109;109;12;109	Q5STZ8	Q5STZ8	ATP-binding cassette sub-family F member 1	ABCF1	EKELMERLKKLSVPTSDEEDEVPAPKPRGGK	KLS(1)VPT(1)S(1)DEEDEVPAPKPR	2;3	235
-0.0505174	T	2			1	2.57431e-08	128.09	92.253	82.339	-0.33678	353740000	207590000	146140000	109	Q5STZ8;E9PC67;F8VQZ0;Q8NE71;F5GYK6;Q8NE71-2	109;109;108;108;11;108	Q5STZ8	Q5STZ8	ATP-binding cassette sub-family F member 1	ABCF1	EEKELMERLKKLSVPTSDEEDEVPAPKPRGG	KLS(1)VPT(1)S(1)DEEDEVPAPKPR	2;3	235
-0.052895	S	2			0.940822	1.41435e-06	130.21	130.21	130.21	-0.11792	6047200	3318300	2728900	1082	Q9NYV4-3;Q9NYV4-2;Q9NYV4	1082;1083;1083	Q9NYV4-3	Q9NYV4-3	Cyclin-dependent kinase 12	CDK12	KETTSGTSTEPVKNSSPAPPQPAPGKVESGA	NS(0.059)S(0.941)PAPPQPAPGK	1	691
-0.053344	S	2			0.999555	0.0049907	93.561	57.896	93.561	0.16564	4797600	2601000	2196600	852	F5GZ35;B7Z9C6;H0Y507;Q5TCZ1-2;Q5TCZ1-3;Q5TCZ1	852;884;944;824;989;1017	F5GZ35	F5GZ35	SH3 and PX domain-containing protein 2A	SH3PXD2A	SLTATDGLRGVRRNSSFSTARSAAAEAKGRL	NSS(1)FSTAR	1	131
-0.0534039	S	2			0.747229	4.69391e-20	174.76	135.76	174.76	-0.2096	13053000	7335900	5716600	95	H7C1J8;E7EWI9;E7ERJ4;P51991-2;P51991	95;302;303;336;358	H7C1J8	H7C1J8	Heterogeneous nuclear ribonucleoprotein A3	HNRNPA3	YGPMKGGSFGGRSSGSPYGGGYGSGGGSGGY	S(0.126)S(0.126)GS(0.747)PYGGGYGSGGGSGGYGSR	1	206
-0.0537633	S	3			0.783838	0.0116953	40.384	22.488	40.384	-0.41858	3781000	1787500	1993500	379	P22059	379	P22059	P22059	Oxysterol-binding protein 1	OSBP	EIITMPENLGHKRTGSNISGASSDISLDEQY	RT(0.609)GS(0.784)NIS(0.333)GAS(0.199)S(0.072)DIS(0.002)LDEQYK	2	484
-0.0537633	T	3			0.608775	0.0116953	40.384	22.488	40.384	-0.41858	3781000	1787500	1993500	377	P22059	377	P22059	P22059	Oxysterol-binding protein 1	OSBP	APEIITMPENLGHKRTGSNISGASSDISLDE	RT(0.609)GS(0.784)NIS(0.333)GAS(0.199)S(0.072)DIS(0.002)LDEQYK	2	484
-0.0538381	S	2			0.97091	0.00605027	74.812	43.772	74.812	0.21035	3311800	1752400	1559400	5854	Q09666	5854	Q09666	Q09666	Neuroblast differentiation-associated protein AHNAK	AHNAK	TGSDDETGKLQGSGVSLASKKSRLSSSSSND	LQGS(0.029)GVS(0.971)LAS(1)KK	2	532
-0.0538381	S	2			0.999771	0.00605027	74.812	43.772	74.812	0.21035	3311800	1752400	1559400	5857	Q09666	5857	Q09666	Q09666	Neuroblast differentiation-associated protein AHNAK	AHNAK	DDETGKLQGSGVSLASKKSRLSSSSSNDSGN	LQGS(0.029)GVS(0.971)LAS(1)KK	2	532
-0.0539878	S	3			0.999951	0.0191727	45.735	45.735	45.735	-0.056857	7117400	3733400	3384000	315	Q14004-2;Q14004	315;315	Q14004-2	Q14004-2	Cyclin-dependent kinase 13	CDK13	YREDKTEPKAYRRRRSLSPLGGRDDSPVSHR	S(1)LS(1)PLGGRDDS(0.968)PVS(0.032)HR	3	547
-0.0547668	S	2			0.967637	0.00392661	74.966	33.406	74.966	-0.021103	573520	313610	259910	344	Q9NWH9;H7BXE3	344;326	Q9NWH9	Q9NWH9	SAFB-like transcription modulator	SLTM	ESGDKEKDTLKKGPSSTGASGQAKSSSKESK	GPS(0.012)S(0.968)T(0.019)GAS(0.002)GQAK	1	689
-0.0552015	S	3			0.999601	0.000293575	71.685	71.685	71.685	0.015223	26934000	15074000	11860000	190	H0Y7Y8;H7C5R6;G8JLI1;Q4LE39-4;Q4LE39-3;Q4LE39-2;Q4LE39	190;104;790;471;790;704;790	H0Y7Y8	H0Y7Y8	AT-rich interactive domain-containing protein 4B	ARID4B	VSKSPERLRKDIEVLSEDTDYEEDEVTKKRK	DIEVLS(1)EDT(0.963)DY(0.034)EEDEVT(0.003)KK	2	364
-0.0569864	S	3			0.999927	0.00066889	82.367	60.165	82.367	0.2535	18344000	9581500	8762500	52	P55081	52	P55081	P55081	Microfibrillar-associated protein 1	MFAP1	KRYVSGKRPDYAPMESSDEEDEEFQFIKKAK	RPDYAPMES(1)S(1)DEEDEEFQFIK	2	506
-0.0569864	S	3			0.999927	0.00066889	82.367	60.165	82.367	0.2535	18344000	9581500	8762500	53	P55081	53	P55081	P55081	Microfibrillar-associated protein 1	MFAP1	RYVSGKRPDYAPMESSDEEDEEFQFIKKAKE	RPDYAPMES(1)S(1)DEEDEEFQFIK	2	506
-0.0582626	S	2			1	6.10707e-06	124.73	124.73	124.73	0.43004	10096000	5824200	4271600	524	Q02952-3;Q02952-2;Q02952	524;531;629	Q02952-3	Q02952-3	A-kinase anchor protein 12	AKAP12	KKMVTPKKRVRRPSESDKEDELDKVKSATLS	RPS(1)ES(1)DKEDELDK	2	520
-0.0586082	S	2			0.997274	9.84267e-08	131.5	131.5	122.49	-0.60967	54283000	30098000	24185000	5731	Q09666	5731	Q09666	Q09666	Neuroblast differentiation-associated protein AHNAK	AHNAK	KFNFSKPKGKGGVTGSPEASISGSKGDLKSS	GGVT(0.003)GS(0.997)PEASISGSK	1;2;3	532
-0.0587284	S	3			0.995602	2.92119e-13	145.43	145.43	145.43	0.39261	16350000	8664600	7685700	184	G5E972;P42167-2;P42167;H0YJH7	184;184;184;91	G5E972	G5E972	Lamina-associated polypeptide 2, isoforms beta/gamma;Thymopoietin;Thymopentin	TMPO	AENTRQNGSNDSDRYSDNEEDSKIELKLEKR	QNGSNDS(0.001)DRY(0.004)S(0.996)DNEEDSKIELK	1;2	357
-0.0593145	S	3			0.792533	1.59915e-05	79.616	79.616	62.845	0.53679	23685000	12213000	11471000	30	H0Y579;E9PGR9;G5E9P0;P54727	30;88;88;160	H0Y579	H0Y579	UV excision repair protein RAD23 homolog B	RAD23B	QEKPAEKPAETPVATSPTATDSTSGDSSRSN	QEKPAEKPAETPVAT(0.143)S(0.793)PT(0.038)AT(0.017)DS(0.003)T(0.003)S(0.001)GDS(0.001)S(0.001)R	1	247
-0.0593296	S	2			0.984269	3.01364e-08	128.29	128.29	128.29	0.51471	7966900	4866800	3100100	2	C9JDW7;C9JHZ6;F8W6G1;Q9UHY1	2;2;2;2	C9JDW7	C9JDW7	Nuclear receptor-binding protein	NRBP1	______________MSEGESQTVLSSGSDPK	S(0.984)EGES(0.016)QTVLSSGSDPK	1	158
-0.0596453	S	2			0.559359	0.0022552	83.692	65.414	83.692	-0.13827	327800	172090	155710	272	I3L0Z8;I3L2N2;O14641	272;612;618	I3L0Z8	I3L0Z8	Segment polarity protein dishevelled homolog DVL-2	DVL2	RTGRPEERAPESKSGSGSESEPSSRGGSLRR	S(0.44)GS(0.559)GSESEPSSR	1	415
-0.060277	S	2			1	0.0273397	68.786	31.23	68.786	-0.21448	7406100	4050100	3356000	231	Q9UQ35;Q9UQ35-2;I3L2L6;I3L4D8;I3L182;Q9UQ39;I3L1I8;Q9UQ35-3	231;231;231;231;135;196;135;135	Q9UQ35	Q9UQ35	Serine/arginine repetitive matrix protein 2	SRRM2	KKHRSESESKKRKHRSPTPKSKRKSKDKKRK	HRS(1)PT(1)PK	2	705
-0.060277	T	2			1	0.0273397	68.786	31.23	68.786	-0.21448	7406100	4050100	3356000	233	Q9UQ35;Q9UQ35-2;I3L2L6;I3L4D8;I3L182;Q9UQ39;I3L1I8;Q9UQ35-3	233;233;233;233;137;198;137;137	Q9UQ35	Q9UQ35	Serine/arginine repetitive matrix protein 2	SRRM2	HRSESESKKRKHRSPTPKSKRKSKDKKRKRS	HRS(1)PT(1)PK	2	705
-0.0605929	S	3			0.914535	4.7201e-08	93.611	69.66	93.611	0.18426	6497300	3851400	2645900	230	F8WCA5;E9PGM9;B4E0G6;P78332	230;230;362;362	F8WCA5	F8WCA5	RNA-binding protein 6	RBM6	VAFEHESPADFQNSQSPVQDQDKSQLSGREE	EGETQGVAFEHESPADFQNS(0.085)QS(0.915)PVQDQDK	1	99
-0.0618724	S	2			0.999981	8.67607e-11	156.08	156.08	83.647	0.60821	104870000	55203000	49671000	260	B3KM87;D6REM6;A8MXP9;P43243-2;P43243	260;598;598;310;598	B3KM87	B3KM87	Matrin-3	MATR3	GIDLLKKDKSRKRSYSPDGKESPSDKKSKTD	SYS(1)PDGK	1;2	36
-0.0628364	S	2			1	0.00196112	93.738	73.26	93.738	-0.15017	7660400	4411800	3248600	2	P20042	2	P20042	P20042	Eukaryotic translation initiation factor 2 subunit 2	EIF2S2	______________MSGDEMIFDPTMSKKKK	S(1)GDEMIFDPTMSK	1	482
-0.0635901	S	3			0.679562	0.00989954	45.735	45.735	45.735	-0.05704	5018800	2719400	2299300	117	H7BY99;Q8IZ21-3;Q8IZ21;Q8IZ21-2	117;102;118;128	H7BY99	H7BY99	Phosphatase and actin regulator 4	PHACTR4	LKNGHTTPIGNARSSSPVQVEEEPVRLASLR	S(0.152)S(0.169)S(0.68)PVQVEEEPVRLAS(1)LRK	2	400
-0.0635901	S	3			0.9998	0.00989954	45.735	45.735	45.735	-0.05704	5018800	2719400	2299300	130	H7BY99;Q8IZ21-3;Q8IZ21;Q8IZ21-2	130;115;131;141	H7BY99	H7BY99	Phosphatase and actin regulator 4	PHACTR4	SSSPVQVEEEPVRLASLRKAIPEEDLKKRLG	S(0.152)S(0.169)S(0.68)PVQVEEEPVRLAS(1)LRK	2	400
-0.0643592	S	2			0.998395	3.04732e-20	188.08	132.04	188.08	0.33716	46982000	23809000	23173000	261	Q4G0J3;H0YA82;D6RFF0	261;42;261	Q4G0J3	Q4G0J3	La-related protein 7	LARP7	TSISKMKRSRPTSEGSDIESTEPQKQCSKKK	SRPT(0.133)S(0.867)EGS(0.998)DIES(0.001)TEPQK	1;2	568
-0.0660347	S	3			0.984934	0.0105129	53.947	53.947	53.947	-0.76276	17364000	9747300	7616400	199	Q07955	199	Q07955	Q07955	Serine/arginine-rich splicing factor 1	SRSF1	EGETAYIRVKVDGPRSPSYGRSRSRSRSRSR	VKVDGPRS(0.985)PS(0.827)Y(0.188)GR	2	525
-0.0660347	S	3			0.827187	0.0105129	53.947	53.947	53.947	-0.76276	17364000	9747300	7616400	201	Q07955	201	Q07955	Q07955	Serine/arginine-rich splicing factor 1	SRSF1	ETAYIRVKVDGPRSPSYGRSRSRSRSRSRSR	VKVDGPRS(0.985)PS(0.827)Y(0.188)GR	2	525
-0.0683321	S	2			1	9.13848e-11	146.18	146.18	144.73	-0.21579	166080000	76900000	89184000	883	A9Z1X7;Q8IYB3;Q8IYB3-2;E9PCT1	883;874;872;886	A9Z1X7;E9PCT1	A9Z1X7	Serine/arginine repetitive matrix protein 1	SRRM1	QEEPVAAPEPKKETESEAEDNLDDLEKHLRE	KET(1)ES(1)EAEDNLDDLEK	2	40;237
-0.06868	S	3			0.999995	0.00146949	68.413	33.969	68.413	-0.65055	2162900	1321900	840950	431	Q08170	431	Q08170	Q08170	Serine/arginine-rich splicing factor 4	SRSF4	EHAKSESSQREGRGESENAGTNQETRSRSRS	EGRGES(1)ENAGTNQETR	1	527
-0.0695276	S	3			1	1.3753e-05	92.913	70.817	92.913	0.37598	4104600	2087300	2017300	1305	Q29RF7	1305	Q29RF7	Q29RF7	Sister chromatid cohesion protein PDS5 homolog A	PDS5A	KPINKGRKRAAVGQESPGGLEAGNAKAPKLQ	RAAVGQES(1)PGGLEAGNAK	1	562
-0.0709968	S	3			0.634595	0.00229518	71.402	71.402	71.402	-0.17633	8182300	4404800	3777500	652	E7EX83;C9J840;H7C0P6;E7ENQ1;G3XAA2;H7C360;E7EN19;E7ESS2;G5E948;O95819-4;O95819-2;O95819;O95819-5;O95819-3	652;656;670;768;772;784;886;893;934;771;825;853;848;933	E7EX83	E7EX83	Mitogen-activated protein kinase kinase kinase kinase 4	MAP4K4	RQTQSASSTLQKHKSSSSFTPFIDPRLLQIS	HKS(0.299)S(0.635)S(0.691)S(0.354)FT(0.022)PFIDPR	2	154
-0.0709968	S	3			0.690903	0.00229518	71.402	71.402	71.402	-0.17633	8182300	4404800	3777500	653	E7EX83;C9J840;H7C0P6;E7ENQ1;G3XAA2;H7C360;E7EN19;E7ESS2;G5E948;O95819-4;O95819-2;O95819;O95819-5;O95819-3	653;657;671;769;773;785;887;894;935;772;826;854;849;934	E7EX83	E7EX83	Mitogen-activated protein kinase kinase kinase kinase 4	MAP4K4	QTQSASSTLQKHKSSSSFTPFIDPRLLQISP	HKS(0.299)S(0.635)S(0.691)S(0.354)FT(0.022)PFIDPR	2	154
-0.0714819	S	2			1	0.00161495	78.166	19.274	70.335	0.089981	18084000	10092000	7991800	211	A9Z1X7;Q8IYB3;Q8IYB3-2;B4DED5;E9PCT1	211;211;211;80;211	A9Z1X7;E9PCT1	A9Z1X7	Serine/arginine repetitive matrix protein 1	SRRM1	SHSRSPRHRTKSRSPSPAPEKKEKTPELPEP	S(1)RS(1)PS(1)PAPEKK	2;3	40;237
-0.0717548	S	3			0.998668	0.00317542	55.986	55.986	55.986	0.057558	39070000	20767000	18302000	1326	Q9UQ35;Q9UQ35-2;I3L2L6;F5GWZ7	1326;1326;1326;578	Q9UQ35	Q9UQ35	Serine/arginine repetitive matrix protein 2	SRRM2	SPEHKELSNSPLRENSFGSPLEFRNSGPLGT	ELS(0.984)NS(0.018)PLRENS(0.999)FGS(1)PLEFR	3	705
-0.0721187	S	3			1	2.61106e-37	234.62	193.3	41.014	-0.66644	605980000	337160000	268820000	255	P08238;Q58FF8	255;177	P08238	P08238	Heat shock protein HSP 90-beta;Putative heat shock protein HSP 90-beta 2	HSP90AB1;HSP90AB2P	EDKDDEEKPKIEDVGSDEEDDSGKDKKKKTK	IEDVGS(1)DEEDDS(1)GKDKK	1;2	467
-0.0734388	S	3			0.998355	3.72735e-05	103.3	84.464	54.875	-0.62953	10499000	5918400	4580400	103	B7ZBA0;H0Y594;H0Y7U4;Q8NI27-2;Q8NI27;B7ZB98	103;110;309;335;1514;7	B7ZBA0	B7ZBA0	THO complex subunit 2	THOC2	RRKEENGTMGVSKHKSESPCESPYPNEKDKE	HKS(0.998)ES(0.999)PCES(0.003)PYPNEK	1;2	132
-0.0750336	T	2			1	9.13848e-11	146.18	146.18	144.73	-0.21579	202850000	97330000	105520000	881	A9Z1X7;Q8IYB3;Q8IYB3-2;E9PCT1	881;872;870;884	A9Z1X7;E9PCT1	A9Z1X7	Serine/arginine repetitive matrix protein 1	SRRM1	LAQEEPVAAPEPKKETESEAEDNLDDLEKHL	KET(1)ES(1)EAEDNLDDLEK	1;2	40;237
-0.0765389	T	2			0.76098	5.30386e-09	135.69	135.69	135.69	0.393	3583800	1933800	1649900	66	Q5BKZ1-3;Q5BKZ1	66;272	Q5BKZ1-3	Q5BKZ1-3	DBIRD complex subunit ZNF326	ZNF326	KLAKPMEKISLSKSPTKTDPKNEEEEKRRIE	S(0.238)PT(0.761)KT(0.001)DPKNEEEEK	1	572
-0.0766454	S	3			0.96122	4.88382e-05	81.017	81.017	76.817	-0.79406	11257000	5916100	5340700	61	H3BU99;H3BPL8;B7WPE4;H3BR21;H3BUX9;Q7L1V2	61;61;61;61;61;61	H3BU99	H3BU99	Vacuolar fusion protein MON1 homolog B	MON1B	LEETGSKDKDQPPSPSPPPQSEALSSTSRLW	DKDQPPS(0.031)PS(0.961)PPPQS(0.007)EALSSTSR	1	119
-0.0770106	T	3			0.999231	0.00032594	104.21	104.21	54.023	-0.13053	23717000	13132000	10584000	148	Q96MU7-2;Q96MU7	148;148	Q96MU7-2	Q96MU7-2	YTH domain-containing protein 1	YTHDC1	TCVRKRDPERRAKSPTPDGSERIGLEVDRRA	RAKS(1)PT(0.999)PDGS(0.001)ER	2	646
-0.0776499	S	2			1	0.0109889	74.133	30.817	74.133	0.35185	25677000	14944000	10733000	278	F5H2U2;Q13523	278;292	F5H2U2	F5H2U2	Serine/threonine-protein kinase PRP4 homolog	PRPF4B	SPIINESRSRDRGKKSRSPVDLRGKSKDRRS	S(1)RS(1)PVDLRGK	2	292
-0.0794322	S	3			0.977859	0.000874352	63.754	63.754	63.754	0.38781	28634000	15648000	12986000	36	P17096;H7BYM6;P17096-3	36;36;36	P17096	P17096	High mobility group protein HMG-I/HMG-Y	HMGA1	TEKRGRGRPRKQPPVSPGTALVGSQKEPSEV	KQPPVS(0.978)PGT(0.022)ALVGSQK	1;2	480
-0.0808965	S	3			0.869673	0.00138612	55.417	55.417	55.417	-0.27783	6121300	3050600	3070600	239	Q9Y2U5	239	Q9Y2U5	Q9Y2U5	Mitogen-activated protein kinase kinase kinase 2	MAP3K2	LDGESYPKSRMPRAQSYPDNHQEFSDYDNPI	AQS(0.87)Y(0.124)PDNHQEFS(0.005)DY(0.002)DNPIFEK	1	709
-0.0811559	S	2			0.96527	5.41237e-06	117.23	95.289	85.522	-0.24257	8733900	4840100	3893800	781	E9PGT0;P49792	781;781	E9PGT0	E9PGT0	E3 SUMO-protein ligase RanBP2	RANBP2	GSLRNADSEIKHSTPSPTRYSLSPSKSYKYS	HS(0.002)T(0.998)PS(0.965)PT(0.035)R	2;3	248
-0.0819955	S	2			0.971918	0.0163038	69.815	25.919	69.815	-0.2867	2046500	1175500	871030	406	B4E1N6;H7C155;B4E0X2;P10398;P04049;P04049-2	406;500;540;582;621;641	B4E1N6	B4E1N6	Serine/threonine-protein kinase A-Raf;RAF proto-oncogene serine/threonine-protein kinase	RAF1;ARAF	IELLQHSLPKINRSASEPSLHRAAHTEDINA	S(0.018)AS(0.972)EPS(0.01)LHR	1	100
-0.0823773	S	3			0.960769	0.000798098	59.539	59.539	59.539	-0.062842	10720000	5739900	4979700	318	B4DLV2;Q02880-2;Q02880	318;1461;1466	B4DLV2	B4DLV2	DNA topoisomerase 2-beta	TOP2B	PSYSQKSEDDSAKFDSNEEDSASVFSPSFGL	S(0.02)EDDS(0.021)AKFDS(0.961)NEEDS(0.975)AS(0.017)VFS(0.005)PS(0.002)FGLK	2	79
-0.0823773	S	3			0.974565	0.000798098	59.539	59.539	59.539	-0.062842	10720000	5739900	4979700	323	B4DLV2;Q02880-2;Q02880	323;1466;1471	B4DLV2	B4DLV2	DNA topoisomerase 2-beta	TOP2B	KSEDDSAKFDSNEEDSASVFSPSFGLKQTDK	S(0.02)EDDS(0.021)AKFDS(0.961)NEEDS(0.975)AS(0.017)VFS(0.005)PS(0.002)FGLK	2	79
-0.0824842	T	3			0.901853	7.7191e-05	69.765	69.765	69.765	0.16667	5574900	3015500	2559300	107	F5H0P2;H3BM05;H0YGA7;Q9BY67;F5H0J4	107;353;393;422;433	F5H0P2	F5H0P2	Cell adhesion molecule 1	CADM1	FTHEAKGADDAADADTAIINAEGGQNNSEEK	GADDAADADT(0.902)AIINAEGGQNNS(0.098)EEKK	1	282
-0.0826981	S	3			0.552463	0.000315927	84.581	84.581	84.581	-0.4479	3624100	2028100	1596000	410	Q13112	410	Q13112	Q13112	Chromatin assembly factor 1 subunit B	CHAF1B	PDTAKKTKSQTHRGSSPGPRPVEGTPASRTQ	GS(0.448)S(0.552)PGPRPVEGTPASR	1	535
-0.0834317	T	2	+		0.970911	0.0276553	52.579	52.579	52.579	2.073	298950	173720	125230	164			REV__Q86VE3-2	REV__Q86VE3-2				GGPHS(0.029)MGT(0.971)QK		732
-0.0848998	S	2			0.831017	0.00607745	106.67	83.981	106.67	-0.048245	2897200	1596000	1301200	35	H0YFP2;E9PS41;Q6RFH5-2;Q6RFH5	35;325;363;382	H0YFP2	H0YFP2	WD repeat-containing protein 74	WDR74	QGALQTRRRKKKRPGSTSP____________	KRPGS(0.831)T(0.169)S(1)P	2	266
-0.0848998	S	2			0.999587	0.00607745	106.67	83.981	106.67	-0.048245	2897200	1596000	1301200	37	H0YFP2;E9PS41;Q6RFH5-2;Q6RFH5	37;327;365;384	H0YFP2	H0YFP2	WD repeat-containing protein 74	WDR74	ALQTRRRKKKRPGSTSP______________	KRPGS(0.831)T(0.169)S(1)P	2	266
-0.0872122	S	2			1	0.000126518	103.67	63.481	103.67	-0.030817	3399300	1804700	1594700	761	A9Z1X7;Q8IYB3;Q8IYB3-2;E9PCT1	761;752;750;764	A9Z1X7;E9PCT1	A9Z1X7	Serine/arginine repetitive matrix protein 1	SRRM1	ASPSPQSVRRVSSSRSVSGSPEPAAKKPPAP	S(1)VS(1)GS(1)PEPAAK	3	40;237
-0.087902	S	3			1	0.00047389	81.788	81.788	81.788	-0.069761	384060000	223870000	160190000	248	Q9Y2W1	248	Q9Y2W1	Q9Y2W1	Thyroid hormone receptor-associated protein 3	THRAP3	ASRASAVSELSPRERSPALKSPLQSVVVRRR	ERS(1)PALKS(1)PLQSVVVR	2	711
-0.0883621	S	2			0.99991	3.50698e-07	123.61	123.61	123.61	0.085488	53352000	29219000	24133000	103	F8VPA4;A2AB15;B0V0F8;O60231	103;43;103;103	F8VPA4	F8VPA4	Putative pre-mRNA-splicing factor ATP-dependent RNA helicase DHX16	DHX16	RALLEKNRSYRLLEDSEESSEETVSRAGSSL	LLEDS(1)EES(0.943)S(0.057)EETVSR	2	7
-0.0883621	S	2			0.942671	3.50698e-07	123.61	123.61	123.61	0.085488	53352000	29219000	24133000	106	F8VPA4;A2AB15;B0V0F8;O60231	106;46;106;106	F8VPA4	F8VPA4	Putative pre-mRNA-splicing factor ATP-dependent RNA helicase DHX16	DHX16	LEKNRSYRLLEDSEESSEETVSRAGSSLQKK	LLEDS(1)EES(0.943)S(0.057)EETVSR	2	7
-0.0884541	S	2			0.986808	0.000481448	80.314	54.891	80.314	0.073788	2880000	1662000	1218100	414	P02545-3;P02545;Q5TCJ4;Q3BDU5;P02545-2;Q6UYC3;D6RAQ3;E7EUI9;Q5TCI8	414;414;414;414;414;414;315;302;333	P02545-3	P02545-3	Prelamin-A/C;Lamin-A/C	LMNA	RGRASSHSSQTQGGGSVTKKRKLESTESRSS	AS(0.065)S(0.269)HS(0.493)S(0.173)QT(0.004)QGGGS(0.987)VT(0.01)K	2;3	462
-0.0890065	S	3			0.933991	2.99906e-12	170.35	140.68	80.508	-0.11583	25184000	13295000	11889000	36	D6RD83;D6RAF8;Q14103-3;Q14103	36;82;82;82	D6RD83	D6RD83	Heterogeneous nuclear ribonucleoprotein D0	HNRNPD	KIDASKNEEDEGHSNSSPRHSEAATAQREEW	IDASKNEEDEGHS(0.985)NS(0.934)S(0.081)PR	1;2	184
-0.0897892	S	2			1	0.0111895	79.23	8.6898	79.23	-0.39602	61883000	34499000	27384000	30	H3BTK3;I3L3X8;H3BSW7;H3BUY4;H3BPY5;H3BNU9;Q9Y2V2	30;30;30;30;30;30;30	H3BTK3	H3BTK3	Calcium-regulated heat stable protein 1	CARHSP1	QASVGLLDTPRSRERSPSPLRGNVVPSPLPT	ERS(1)PS(1)PLR	3	393
-0.0897892	S	2			1	0.0111895	79.23	8.6898	79.23	-0.39602	61883000	34499000	27384000	32	H3BTK3;I3L3X8;H3BSW7;H3BUY4;H3BPY5;H3BNU9;Q9Y2V2	32;32;32;32;32;32;32	H3BTK3	H3BTK3	Calcium-regulated heat stable protein 1	CARHSP1	SVGLLDTPRSRERSPSPLRGNVVPSPLPTRR	ERS(1)PS(1)PLR	3	393
-0.0915406	S	2			0.950649	5.71942e-10	144.4	96.03	144.4	-0.11573	2496300	1305600	1190700	188	F5H6R1;Q9Y388	188;188	F5H6R1	F5H6R1	RNA-binding motif protein, X-linked 2	RBMX2	EKADREVQAEQPSSSSPRRKTVKEKDDTGPK	ADREVQAEQPSS(0.002)S(0.048)S(0.951)PR	1	309
-0.0918788	S	3			0.831821	0.000855862	58.964	44.279	58.964	0.043481	15571000	8824200	6747100	335	C9JPL0;Q9UK58	335;335	C9JPL0	C9JPL0	Cyclin-L1	CCNL1	LNPDGTPALSTLGGFSPASKPSSPREVKAEE	GLNPDGTPALS(0.09)T(0.09)LGGFS(0.832)PAS(0.939)KPS(0.525)S(0.525)PR	2;3	169
-0.0924325	S	2			0.999999	4.18639e-14	160.09	127.08	160.09	0.00012835	5348800	2584600	2764200	458	O94874-3;O94874-2;O94874	458;393;458	O94874-3	O94874-3	E3 UFM1-protein ligase 1	UFL1	YKIKKVKKKGRKDDDSDDESQSSHTGKKKPE	DDDS(1)DDESQSSHTGK	1	449
-0.093171	S	2			1	0.000545139	92.096	92.096	92.096	-0.33814	23414000	13021000	10393000	397	A9Z1X7;Q8IYB3;E9PCT1	397;402;402	A9Z1X7;E9PCT1	A9Z1X7	Serine/arginine repetitive matrix protein 1	SRRM1	RLSPSASPPRRRHRPSPPATPPPKTRHSPTP	HRPS(1)PPAT(1)PPPK	2	40;237
-0.093171	T	2			1	0.000545139	92.096	92.096	92.096	-0.33814	23414000	13021000	10393000	401	A9Z1X7;Q8IYB3;E9PCT1	401;406;406	A9Z1X7;E9PCT1	A9Z1X7	Serine/arginine repetitive matrix protein 1	SRRM1	SASPPRRRHRPSPPATPPPKTRHSPTPQQSN	HRPS(1)PPAT(1)PPPK	2	40;237
-0.0938637	S	3			1	0.00253869	67.579	67.579	67.579	0.29092	31805000	18250000	13555000	260	A9Z1X7;Q8IYB3;Q8IYB3-2;B4DED5;E9PCT1	260;260;260;129;260	A9Z1X7;E9PCT1	A9Z1X7	Serine/arginine repetitive matrix protein 1	SRRM1	LKVPKPEPIPEPKEPSPEKNSKKEKEKEKTR	VPKPEPIPEPKEPS(1)PEK	1	40;237
-0.0943872	S	3			0.982478	1.5893e-09	134.09	113.14	134.09	-0.22809	26511000	14249000	12261000	230	E9PIE5;C9JZR2;F8WA43;O60716-24;O60716-23;O60716-21;O60716-19;O60716-22;O60716-20;O60716-16;O60716-18;O60716-15;O60716-17;O60716-13;O60716-11;O60716-14;O60716-12;O60716-10;O60716-8;O60716-9;O60716-7;O60716-5;O60716-3;O60716-6;O60716-4;O60716-2;O60716;E9PRE2	230;230;230;129;129;129;129;129;129;176;129;176;129;176;176;176;176;176;230;176;230;230;230;230;230;230;230;152	E9PIE5	E9PIE5	Catenin delta-1	CTNND1	RHYEDGYPGGSDNYGSLSRVTRIEERYRPSM	HYEDGYPGGSDNY(0.001)GS(0.982)LS(0.017)R	1	175
-0.0950805	S	2			1	4.16179e-37	229.62	190.67	229.62	0.95931	2526900	1413700	1113300	1435	Q9BXW9-2	1435	Q9BXW9-2	Q9BXW9-2			ASKSKATEDGEEDEVSAGEKEQDSDESYDDS	ATEDGEEDEVS(1)AGEK	1	663
-0.0961442	S	2			0.862873	0.00214559	78.529	58.146	78.529	0.059785	4236700	2230900	2005800	9	Q5QPJ9;E9PHH5;Q5QPK2;E9PBD4;O60762	9;9;9;9;9	Q5QPJ9	Q5QPJ9	Dolichol-phosphate mannosyltransferase subunit 1	DPM1	_______MASLEVSRSPRRSRRELEVRSPRQ	ASLEVS(0.137)RS(0.863)PR	1	232
-0.0962058	S	2			0.999681	0.00403436	90.861	54.414	90.861	-0.22487	825310	471300	354000	7	H7BYB5;O60271-3;O60271;D6RHI8;F5H7H7	7;251;251;108;251	H7BYB5	H7BYB5	C-Jun-amino-terminal kinase-interacting protein 4	SPAG9	_________SVKVSNSPEPQKAVEQEDELSD	VSNS(1)PEPQK	1	401
-0.096684	S	2			0.999995	0.000197826	127.79	76.181	116.78	-0.1903	31619000	16771000	14848000	556	E7ERS3;Q86VM9;H3BP01;H7BXJ7;Q86VM9-2	556;532;197;500;500	E7ERS3	E7ERS3	Zinc finger CCCH domain-containing protein 18	ZC3H18	DPWRRSKSPKKKLGVSVSPSRARRRRKTSAS	KLGVS(1)VS(0.999)PS(0.001)R	2	207
-0.096684	S	2			0.999167	0.000197826	127.79	76.181	116.78	-0.1903	31619000	16771000	14848000	558	E7ERS3;Q86VM9;H3BP01;H7BXJ7;Q86VM9-2	558;534;199;502;502	E7ERS3	E7ERS3	Zinc finger CCCH domain-containing protein 18	ZC3H18	WRRSKSPKKKLGVSVSPSRARRRRKTSASSA	KLGVS(1)VS(0.999)PS(0.001)R	2	207
-0.0967612	S	3			0.995804	5.15362e-05	92.773	92.773	92.773	0.1207	9190200	5001700	4188400	711	F8W028;F8VXG7;Q99590-2;Q99590	711;579;456;771	F8W028	F8W028	Protein SCAF11	SCAF11	NMPSSDLADEKVETVSQPSESPKDTIDKTKK	VET(0.004)VS(0.996)QPS(0.127)ES(0.871)PKDT(0.002)IDK	2	327
-0.0967612	S	3			0.870838	5.15362e-05	92.773	92.773	92.773	0.1207	9190200	5001700	4188400	716	F8W028;F8VXG7;Q99590-2;Q99590	716;584;461;776	F8W028	F8W028	Protein SCAF11	SCAF11	DLADEKVETVSQPSESPKDTIDKTKKPRTRR	VET(0.004)VS(0.996)QPS(0.127)ES(0.871)PKDT(0.002)IDK	2	327
-0.0984437	S	3			0.800479	0.00518476	66.004	45.408	66.004	-0.2914	5745200	3648600	2096600	310	O95218-2	310	O95218-2	O95218-2	Zinc finger Ran-binding domain-containing protein 2	ZRANB2	SGDRKKRRTRSRSPESQVIGENTKQP_____	S(0.216)RS(0.983)PES(0.8)QVIGENTK	2	452
-0.0986137	S	2			1	0.000120016	109.67	76.66	109.67	-0.0037017	1356600	690500	666060	190	A6NM98;P41227	190;205	A6NM98	A6NM98	N-alpha-acetyltransferase 10	NAA10	SGEACREEKGLAAEDSGGDSKDLSEVSETTE	GLAAEDS(1)GGDS(1)K	1;2	24
-0.0986137	S	2			1	0.000120016	109.67	76.66	109.67	-0.0037017	1356600	690500	666060	194	A6NM98;P41227	194;209	A6NM98	A6NM98	N-alpha-acetyltransferase 10	NAA10	CREEKGLAAEDSGGDSKDLSEVSETTESTDV	GLAAEDS(1)GGDS(1)K	2	24
-0.0989844	S	2			0.960377	0.0117845	76.1	59.57	76.1	-0.10508	424630	221050	203580	464	Q8N3X1;Q8N3X1-2	464;466	Q8N3X1	Q8N3X1	Formin-binding protein 4	FNBP4	LMSKRGKWKMFVRATSPESTSRSSSKTGRDT	AT(0.039)S(0.96)PESTS(0.001)R	1	608
-0.0999273	S	2			0.99859	0.0167217	68.192	68.192	68.192	-0.16544	4453600	2361500	2092100	332	H7BZ93;C9JG86;H7BXT4;H7C3H4;F5H340;F2Z317;Q9BYW2-3;Q9BYW2-2;Q9BYW2	332;570;486;248;614;614;614;614;614	H7BZ93	H7BZ93	Histone-lysine N-methyltransferase SETD2	SETD2	ELRMINKNPEREKAGSPAPSNRLNDSPTLKK	AGS(0.999)PAPS(0.002)NRLNDS(0.99)PT(0.01)LK	2	160
-0.0999273	S	2			0.989633	0.0167217	68.192	68.192	68.192	-0.16544	4453600	2361500	2092100	342	H7BZ93;C9JG86;H7BXT4;H7C3H4;F5H340;F2Z317;Q9BYW2-3;Q9BYW2-2;Q9BYW2	342;580;496;258;624;624;624;624;624	H7BZ93	H7BZ93	Histone-lysine N-methyltransferase SETD2	SETD2	REKAGSPAPSNRLNDSPTLKKLDELPIFKSE	AGS(0.999)PAPS(0.002)NRLNDS(0.99)PT(0.01)LK	2	160
-0.100159	T	2			1	1.53767e-05	114.96	89.49	114.96	-0.61027	8268600	4527500	3741100	1003	Q9UQ35;Q9UQ35-2;I3L2L6;F5GWZ7;I3L4D8	1003;1003;1003;255;1003	Q9UQ35	Q9UQ35	Serine/arginine repetitive matrix protein 2	SRRM2	SHSGSISPYPKVKAQTPPGPSLSGSKSPCPQ	AQT(1)PPGPSLSGSK	1	705
-0.100778	S	2			0.998465	0.0314811	65.719	6.652	65.719	-0.21494	1580100	899080	680970	1937	Q9UQ35;Q9UQ35-2;I3L2L6;F5GWZ7	1937;1937;1937;1189	Q9UQ35	Q9UQ35	Serine/arginine repetitive matrix protein 2	SRRM2	RSRSRTPPVTRRRSRSRTPTTRRRSRSRTPP	S(0.998)RT(0.991)PT(0.008)T(0.003)R	2	705
-0.101273	S	2			0.933396	0.00396169	74.783	59.197	74.783	0.33652	90698	46603	44095	1085	Q6PD62	1085	Q6PD62	Q6PD62	RNA polymerase-associated protein CTR9 homolog	CTR9	AGSPRRPRRQRSDQDSDSDQPSRKRRPSGSE	SDQDS(0.933)DS(0.066)DQPSR	1	590
-0.103565	S	3			0.507976	0.000820293	51.39	39.586	51.39	-0.73578	8838700	5347500	3491100	401	B4DR76;B1AKL4;Q9NRA8-2;B1AKL3;Q9NRA8	401;722;571;572;746	B4DR76	B4DR76	Eukaryotic translation initiation factor 4E transporter	EIF4ENIF1	QKASEENLLSSSSVPSADRDSSPTTNSKLSA	ASEENLLS(0.009)S(0.021)S(0.007)S(0.007)VPS(0.508)ADRDS(0.187)S(0.187)PT(0.055)T(0.017)NS(0.002)K	1	43
-0.104496	S	2			0.993418	0.0233235	78.674	78.674	78.674	-0.59822	4896700	2403300	2493400	481	Q5VTL8	481	Q5VTL8	Q5VTL8	Pre-mRNA-splicing factor 38B	PRPF38B	KSNKRSRSGSQGRTDSVEKSKKREHSPSKEK	S(0.189)GS(0.81)QGRT(0.007)DS(0.993)VEK	2	584
-0.104713	S	2			1	1.85756e-08	148.19	148.19	148.19	-0.04502	8616600	4635000	3981600	76	H0Y419;A6NL93;A6NEL0;P05114	76;76;102;86	H0Y419	H0Y419	Non-histone chromosomal protein HMG-14	HMGN1	KEDLPAENGETKTEESPASDEAGEKEAKSD_	TEES(1)PAS(1)DEAGEK	2	14
-0.105489	S	3			0.718691	0.00074796	57.238	44.606	57.238	-0.42442	1859500	1123300	736240	471	F5H4P2;Q6GQQ9	471;471	F5H4P2	F5H4P2	OTU domain-containing protein 7B	OTUD7B	DEPRSTPESGDSDKESVGSSSTSNEGGRRKE	S(0.005)T(0.005)PES(0.055)GDS(0.207)DKES(0.719)VGS(0.003)S(0.004)S(0.004)TSNEGGR	1	302
-0.106296	S	2			1	0.00147758	82.121	59.583	82.121	-0.39191	4986400	2763600	2222800	752	A9Z1X7;Q8IYB3;Q8IYB3-2;E9PCT1	752;743;741;755	A9Z1X7;E9PCT1	A9Z1X7	Serine/arginine repetitive matrix protein 1	SRRM1	PEPKKIKKAASPSPQSVRRVSSSRSVSGSPE	AAS(1)PS(1)PQS(1)VR	3	40;237
-0.107586	S	3			0.989059	0.0129207	50.874	50.874	50.874	0.44282	42792000	24941000	17851000	392	P02545-3;P02545;Q5TCJ4;Q3BDU5;P02545-2;Q6UYC3;D6RAQ3;E7EUI9;Q5TCI8	392;392;392;392;392;392;293;280;311	P02545-3	P02545-3	Prelamin-A/C;Lamin-A/C	LMNA	RKLLEGEEERLRLSPSPTSQRSRGRASSHSS	LRLS(0.982)PS(0.989)PT(0.02)S(0.009)QR	2	462
-0.108643	S	2			0.697511	1.14182e-07	132.5	78.981	132.5	-0.5656	6111700	3272500	2839300	617	Q9UPN6;B7Z888	617;683	Q9UPN6	Q9UPN6	Protein SCAF8	SCAF8	VKSSEPVKETVQTTQSPTPVEKETVVTTQAE	ET(0.001)VQT(0.07)T(0.22)QS(0.698)PT(0.011)PVEK	1	130
-0.10869	S	2			0.999609	0.000523231	106.76	87.48	102.87	-0.11802	54953000	29817000	25136000	2692	Q9UQ35;Q9UQ35-2;I3L4U6;E7EU37	2692;2274;18;173	Q9UQ35	Q9UQ35	Serine/arginine repetitive matrix protein 2	SRRM2	SPRKPIDSLRDSRSLSYSPVERRRPSPQPSP	SLS(1)Y(0.001)S(0.999)PVER	2;3	705
-0.10869	S	2			0.999454	0.000523231	106.76	87.48	106.76	-0.32544	54953000	29817000	25136000	2694	Q9UQ35;Q9UQ35-2;I3L4U6;E7EU37	2694;2276;20;175	Q9UQ35	Q9UQ35	Serine/arginine repetitive matrix protein 2	SRRM2	RKPIDSLRDSRSLSYSPVERRRPSPQPSPRD	S(1)LS(1)Y(0.001)S(0.999)PVER	2;3	705
-0.108799	S	2			1	2.38821e-20	186.74	186.74	186.74	0.53951	29437000	16347000	13090000	871	P52948-4;P52948-3;P52948-6;P52948-2;P52948-5;P52948	871;888;888;871;871;888	P52948-4	P52948-4	Nuclear pore complex protein Nup98-Nup96;Nuclear pore complex protein Nup98;Nuclear pore complex protein Nup96	NUP98	WVFKVSHFSKYGLQDSDEEEEEHPSKTSTKK	YGLQDS(1)DEEEEEHPSK	1	505
-0.109546	S	3			1	5.94275e-17	184.21	153.12	106.32	-0.25533	11644000	6913100	4730500	1666	Q9C0C2	1666	Q9C0C2	Q9C0C2	182 kDa tankyrase-1-binding protein	TNKS1BP1	LSPSALKAKLRPRNRSAEEGELAESKSSQKE	NRS(1)AEEGELAESK	1	666
-0.110511	S	3			1	0.000799363	86.288	86.288	86.288	-0.14202	5341100	2833200	2507900	323	H0Y9H2;E7EV99;E7ENY0;P35611-2;Q86XM2;A2A3N8;P35611;P35611-3;H0YG19	323;586;617;586;617;617;586;617;32	H0Y9H2	H0Y9H2	Alpha-adducin	ADD1	ELEEYRREVERKQKGSEENLDEAREQKEKSP	QKGS(1)EENLDEAREQK	1	4
-0.110838	S	2			0.999523	0.0126563	51.359	6.0125	51.359	0.11673	1040700	585150	455580	121	B3KP49;B4DID0;B4DQH9;Q6VN20	121;233;294;350	B3KP49	B3KP49	Ran-binding protein 10	RANBP10	RQFVEMVNGTDSEVRSLSSRSPKSQDSYPGS	S(1)LS(0.985)S(0.973)RS(0.042)PK	3	50
-0.110838	S	2			0.985012	0.0126563	51.359	6.0125	51.359	0.11673	1040700	585150	455580	123	B3KP49;B4DID0;B4DQH9;Q6VN20	123;235;296;352	B3KP49	B3KP49	Ran-binding protein 10	RANBP10	FVEMVNGTDSEVRSLSSRSPKSQDSYPGSPS	S(1)LS(0.985)S(0.973)RS(0.042)PK	3	50
-0.110838	S	2			0.973149	0.0126563	51.359	6.0125	51.359	0.11673	1040700	585150	455580	124	B3KP49;B4DID0;B4DQH9;Q6VN20	124;236;297;353	B3KP49	B3KP49	Ran-binding protein 10	RANBP10	VEMVNGTDSEVRSLSSRSPKSQDSYPGSPSL	S(1)LS(0.985)S(0.973)RS(0.042)PK	3	50
-0.110838	S	2			0.999987	0.00554159	71.806	13.921	71.806	0.11673	1040700	585150	455580	761	Q9UQ35;Q9UQ35-2;I3L2L6;F5GWZ7;I3L4D8;I3L182;Q9UQ39	761;761;761;13;761;665;726	Q9UQ35	Q9UQ35	Serine/arginine repetitive matrix protein 2	SRRM2	SPEMKKSRISSRRSRSLSSPRSKAKSRLSLR	S(1)LS(0.997)S(0.843)PRS(0.16)K	3	705
-0.110838	S	2			0.997232	0.00554159	71.806	13.921	71.806	0.11673	1040700	585150	455580	763	Q9UQ35;Q9UQ35-2;I3L2L6;F5GWZ7;I3L4D8;I3L182;Q9UQ39	763;763;763;15;763;667;728	Q9UQ35	Q9UQ35	Serine/arginine repetitive matrix protein 2	SRRM2	EMKKSRISSRRSRSLSSPRSKAKSRLSLRRS	S(1)LS(0.997)S(0.843)PRS(0.16)K	3	705
-0.110838	S	2			0.842613	0.00554159	71.806	13.921	71.806	0.11673	1040700	585150	455580	764	Q9UQ35;Q9UQ35-2;I3L2L6;F5GWZ7;I3L4D8;I3L182;Q9UQ39	764;764;764;16;764;668;729	Q9UQ35	Q9UQ35	Serine/arginine repetitive matrix protein 2	SRRM2	MKKSRISSRRSRSLSSPRSKAKSRLSLRRSL	S(1)LS(0.997)S(0.843)PRS(0.16)K	3	705
-0.111898	S	2			0.999999	0.000159328	111.11	91.821	111.11	0.70478	4873200	2540600	2332700	952	Q9UQ35;Q9UQ35-2;I3L2L6;F5GWZ7;I3L4D8;I3L182;Q9UQ39	952;952;952;204;952;856;917	Q9UQ35	Q9UQ35	Serine/arginine repetitive matrix protein 2	SRRM2	SPSRVTSRTTPRRSRSVSPCSNVESRLLPRY	S(1)VS(1)PCSNVESR	2	705
-0.111898	S	2			0.999609	0.000159328	111.11	91.821	111.11	0.70478	4873200	2540600	2332700	954	Q9UQ35;Q9UQ35-2;I3L2L6;F5GWZ7;I3L4D8;I3L182;Q9UQ39	954;954;954;206;954;858;919	Q9UQ35	Q9UQ35	Serine/arginine repetitive matrix protein 2	SRRM2	SRVTSRTTPRRSRSVSPCSNVESRLLPRYSH	S(1)VS(1)PCSNVESR	2	705
-0.113598	S	2			1	0.00597216	77.744	42.99	77.744	-0.3056	791220	439180	352040	177	A9Z1X7;Q8IYB3;Q8IYB3-2;E7EVG6;Q9Y6A9;Q5VV67-2;Q5VV67;E9PCT1	177;177;177;1239;47;1383;1503;177	A9Z1X7;E9PCT1	A9Z1X7	Serine/arginine repetitive matrix protein 1;Signal peptidase complex subunit 1;Peroxisome proliferator-activated receptor gamma coactivator-related protein 1	SRRM1;PPRC1;SPCS1	SREKRERSRSPRRRKSRSPSPRRRSSPVRRE	S(1)RS(1)PS(1)PR	3	40;237
-0.113598	S	2			1	0.00597216	77.744	42.99	77.744	-0.3056	791220	439180	352040	179	A9Z1X7;Q8IYB3;Q8IYB3-2;E7EVG6;Q9Y6A9;Q5VV67-2;Q5VV67;E9PCT1	179;179;179;1241;49;1385;1505;179	A9Z1X7;E9PCT1	A9Z1X7	Serine/arginine repetitive matrix protein 1;Signal peptidase complex subunit 1;Peroxisome proliferator-activated receptor gamma coactivator-related protein 1	SRRM1;PPRC1;SPCS1	EKRERSRSPRRRKSRSPSPRRRSSPVRRERK	S(1)RS(1)PS(1)PR	3	40;237
-0.113598	S	2			1	0.00597216	77.744	42.99	77.744	-0.3056	791220	439180	352040	181	A9Z1X7;Q8IYB3;Q8IYB3-2;E7EVG6;Q9Y6A9;Q5VV67-2;Q5VV67;E9PCT1	181;181;181;1243;51;1387;1507;181	A9Z1X7;E9PCT1	A9Z1X7	Serine/arginine repetitive matrix protein 1;Signal peptidase complex subunit 1;Peroxisome proliferator-activated receptor gamma coactivator-related protein 1	SRRM1;PPRC1;SPCS1	RERSRSPRRRKSRSPSPRRRSSPVRRERKRS	S(1)RS(1)PS(1)PR	3	40;237
-0.113942	T	3			0.992427	0.000874352	57.088	57.088	57.088	-0.26457	25946000	14170000	11776000	53	P17096;H7BYM6;P17096-3	53;53;53	P17096	P17096	High mobility group protein HMG-I/HMG-Y	HMGA1	GTALVGSQKEPSEVPTPKRPRGRPKGSKNKG	KQPPVS(0.913)PGT(0.014)ALVGS(0.061)QKEPS(0.019)EVPT(0.992)PK	2	480
-0.11466	S	3			1	2.72579e-74	271.97	271.97	97.129	-0.34025	210370000	122270000	88092000	545	H0Y3P4;P35579-2;P35579	545;1365;1943	H0Y3P4	H0Y3P4	Myosin-9	MYH9	FVVPRRMARKGAGDGSDEEVDGKADGAEAKP	KGAGDGS(1)DEEVDGK	1	368
-0.115535	S	2	+		1	0.0280272	53.168	53.168	53.168	0.90148	3020700	1562000	1458700	5			REV__B5A955	REV__B5A955				APCLS(1)PS(1)PT(1)GVR		727
-0.115535	S	2	+		1	0.0280272	53.168	53.168	53.168	0.90148	3020700	1562000	1458700	7			REV__B5A955	REV__B5A955				APCLS(1)PS(1)PT(1)GVR		727
-0.115535	T	2	+		1	0.0280272	53.168	53.168	53.168	0.90148	3020700	1562000	1458700	9			REV__B5A955	REV__B5A955				APCLS(1)PS(1)PT(1)GVR		727
-0.115629	S	2			1	7.10283e-05	119.62	86.616	119.62	0.64049	23587000	13529000	10058000	163	P37802	163	P37802	P37802	Transgelin-2	TAGLN2	PNWFPKKSKENPRNFSDNQLQEGKNVIGLQM	NFS(1)DNQLQEGK	1	492
-0.115801	S	2			0.985736	0.00030072	98.727	52.026	98.727	0.14928	4363000	2597300	1765700	651	E7EX83;C9J840;H7C0P6;E7ENQ1;G3XAA2;H7C360;E7EN19;E7ESS2;G5E948;O95819-4;O95819-2;O95819;O95819-5;O95819-3	651;655;669;767;771;783;885;892;933;770;824;852;847;932	E7EX83	E7EX83	Mitogen-activated protein kinase kinase kinase kinase 4	MAP4K4	VRQTQSASSTLQKHKSSSSFTPFIDPRLLQI	HKS(0.986)S(0.089)S(0.141)S(0.392)FT(0.392)PFIDPR	2	154
-0.116238	S	2			0.998823	1.59511e-24	176.61	144.09	176.61	-0.0092133	26334000	14361000	11973000	1358	Q9NTI5-2;Q9NTI5	1358;1358	Q9NTI5-2	Q9NTI5-2	Sister chromatid cohesion protein PDS5 homolog B	PDS5B	SKQHRVSRRAQQRAESPESSAIESTQSTPQK	AES(0.999)PES(0.001)SAIESTQSTPQK	1	685
-0.116551	S	2			1	1.08266e-13	179.19	144.17	179.19	-0.23547	27878000	15722000	12156000	684	A9Z1X7;Q8IYB3;Q8IYB3-2;E9PCT1	684;675;673;687	A9Z1X7;E9PCT1	A9Z1X7	Serine/arginine repetitive matrix protein 1	SRRM1	HRKGSSPSRSTREARSPQPNKRHSPSPRPRA	EARS(1)PQPNK	1	40;237
-0.116614	S	2			1	0.00161495	78.166	40.645	70.335	0.089981	16839000	9477700	7360800	207	A9Z1X7;Q8IYB3;Q8IYB3-2;B4DED5;E9PCT1	207;207;207;76;207	A9Z1X7;E9PCT1	A9Z1X7	Serine/arginine repetitive matrix protein 1	SRRM1	ERKRSHSRSPRHRTKSRSPSPAPEKKEKTPE	S(1)RS(1)PS(1)PAPEKK	2;3	40;237
-0.118226	S	2			0.999993	8.86139e-08	152.34	117.57	152.34	0.50643	15736000	8539800	7196200	668	Q8N556;E9PDT7	668;752	Q8N556	Q8N556	Actin filament-associated protein 1	AFAP1	LGLAIEPKSGTSSPQSPVFRHRTLENSPISS	SGTSSPQS(1)PVFR	1	239
-0.118931	S	3			0.860548	0.000320187	69.845	69.845	69.845	-0.41586	11371000	6603600	4767600	1270	H7BXX8;C9J5P2;H7BXH5;P11388;P11388-2;P11388-3;P11388-4	1270;1283;1327;1247;1273;1283;1328	H7BXX8	H7BXX8	DNA topoisomerase 2-alpha	TOP2A	EKKNKKKIKNENTEGSPQEDGVELEGLKQRL	IKNENT(0.139)EGS(0.861)PQEDGVELEGLK	1	150
-0.121	S	2			0.500475	5.15661e-06	115.53	115.53	115.53	0.10923	5183900	2744400	2439500	1151	Q5T1M5-2;Q5T1M5	1151;1161	Q5T1M5-2	Q5T1M5-2	FK506-binding protein 15	FKBP15	TVAGAALRPSHHSQRSSLSGDEEDELFKGAT	S(0.5)S(0.5)LS(0.999)GDEEDELFK	2	577
-0.121	S	2			0.500475	5.15661e-06	115.53	115.53	115.53	0.10923	5183900	2744400	2439500	1152	Q5T1M5-2;Q5T1M5	1152;1162	Q5T1M5-2	Q5T1M5-2	FK506-binding protein 15	FKBP15	VAGAALRPSHHSQRSSLSGDEEDELFKGATL	S(0.5)S(0.5)LS(0.999)GDEEDELFK	2	577
-0.121	S	2			0.99905	5.15661e-06	115.53	115.53	115.53	0.10923	5183900	2744400	2439500	1154	Q5T1M5-2;Q5T1M5	1154;1164	Q5T1M5-2	Q5T1M5-2	FK506-binding protein 15	FKBP15	GAALRPSHHSQRSSLSGDEEDELFKGATLKA	S(0.5)S(0.5)LS(0.999)GDEEDELFK	2	577
-0.12133	S	3			0.823871	0.0046026	42.705	32.285	42.705	-0.2949	11419000	6597100	4821500	96	H3BM04;B4E105;E9PEH9;E9PBR5;Q05209	96;469;458;469;588	H3BM04	H3BM04	Protein-tyrosine-phosphatase;Tyrosine-protein phosphatase non-receptor type 12	PTPN12	TTQVETPDLVDHDNTSPLFRTPLSFTNPLHS	T(0.202)VS(0.208)LT(0.571)PS(0.694)PT(0.218)T(0.076)QVET(0.05)PDLVDHDNT(0.157)S(0.824)PLFR	3	101
-0.12133	T	3			0.570656	0.000741098	65.244	65.244	42.705	-0.2949	11419000	6597100	4821500	77	H3BM04;B4E105;E9PEH9;E9PBR5;Q05209	77;450;439;450;569	H3BM04	H3BM04	Protein-tyrosine-phosphatase;Tyrosine-protein phosphatase non-receptor type 12	PTPN12	NSSDINYQTRKTVSLTPSPTTQVETPDLVDH	T(0.202)VS(0.208)LT(0.571)PS(0.694)PT(0.218)T(0.076)QVET(0.05)PDLVDHDNT(0.157)S(0.824)PLFR	3	101
-0.123198	S	3			0.721431	2.88362e-05	79.845	48.26	79.845	0.018491	3416900	2298400	1118500	64	F5GZU3;F5H1L1;F5H0H3;Q15424;B7Z2F6;C9JPX0;A8MXT5;Q14151	64;129;165;234;77;129;233;233	F5GZU3	F5GZU3	Scaffold attachment factor B1;Scaffold attachment factor B2	SAFB;SAFB2	DILGETCKSEPVKEESSELEQPFAQDTSSVG	S(0.018)EPVKEES(0.721)S(0.261)ELEQPFAQDTSSVGPDR	1	277
-0.124299	S	3			0.94886	0.000187213	85.493	85.493	85.493	0.28058	8446700	4909900	3536800	10	Q9H3Z4-2;Q9H3Z4	10;10	Q9H3Z4-2	Q9H3Z4-2	DnaJ homolog subfamily C member 5	DNAJC5	______MADQRQRSLSTSGESLYHVLGLDKN	S(0.023)LS(0.949)T(0.023)S(0.005)GESLYHVLGLDK	1	673
-0.125463	S	2			0.996477	0.00844391	93.478	33.321	93.478	0.1922	18331000	10380000	7950900	14	F5H1R9;Q9NVD7-2;Q9NVD7	14;14;14	F5H1R9	F5H1R9	Alpha-parvin	PARVA	__MATSPQKSPSVPKSPTPKSPPSRKKDDSF	S(0.996)PT(0.004)PKS(0.997)PPS(0.003)R	2	289
-0.125463	S	2			0.99667	0.00844391	93.478	33.321	93.478	0.1922	18331000	10380000	7950900	19	F5H1R9;Q9NVD7-2;Q9NVD7	19;19;19	F5H1R9	F5H1R9	Alpha-parvin	PARVA	SPQKSPSVPKSPTPKSPPSRKKDDSFLGKLG	S(0.996)PT(0.004)PKS(0.997)PPS(0.003)R	2	289
-0.125888	S	3			0.999639	0.00207655	87.824	87.824	57.885	0.082281	3486400	1959800	1526600	127	Q5T8P6-3;Q5T8P6-2;Q5T8P6	127;127;127	Q5T8P6-3	Q5T8P6-3	RNA-binding protein 26	RBM26	KEEEREKKFSRRLNHSPPQSSSRYRENRSRD	LNHS(1)PPQSSSR	1	579
-0.126549	S	3			0.999988	0.000378544	65.765	65.765	65.765	0.097261	107920000	61258000	46666000	16	F8WBS8;C9JPC0;F5GZ16;Q13200	16;16;16;16	F8WBS8	F8WBS8	26S proteasome non-ATPase regulatory subunit 2	PSMD2	MEEGGRDKAPVQPQQSPAAAPGGTDEKPSGK	APVQPQQS(1)PAAAPGGTDEKPSGK	1	168
-0.128535	S	2			0.843675	3.2143e-07	153.2	102.42	153.2	-0.47755	8724900	4694400	4030400	739	H0Y4E7;H0Y7I9;C9IZ08;F8W9S7;Q14C86-3;Q14C86-4;Q14C86-5;Q14C86-2;Q14C86;Q14C86-6	739;739;902;881;902;881;876;902;902;929	H0Y4E7	H0Y4E7	GTPase-activating protein and VPS9 domain-containing protein 1	GAPVD1	FKQRHSYPERLVRSRSSDIVSSVRRPMSDPS	S(0.155)RS(0.844)S(0.001)DIVSSVR	1	143
-0.128708	S	3			0.978339	0.000343967	61.903	61.903	61.903	0.2525	12820000	6857700	5962500	557	Q9Y5B6-2;Q9Y5B6	557;557	Q9Y5B6-2	Q9Y5B6-2	PAX3- and PAX7-binding protein 1	PAXBP1	AREQTGKMADHLEGLSSDDEETSTDITNFNL	MADHLEGLS(0.978)S(0.994)DDEET(0.027)S(0.001)TDITNFNLEK	2	719
-0.128708	S	3			0.993505	0.000343967	61.903	61.903	61.903	0.2525	12820000	6857700	5962500	558	Q9Y5B6-2;Q9Y5B6	558;558	Q9Y5B6-2	Q9Y5B6-2	PAX3- and PAX7-binding protein 1	PAXBP1	REQTGKMADHLEGLSSDDEETSTDITNFNLE	MADHLEGLS(0.978)S(0.994)DDEET(0.027)S(0.001)TDITNFNLEK	2	719
-0.128819	S	2			1	0.0106679	90.412	90.412	90.412	-0.087328	3209700	1788500	1421200	77	Q15061	77	Q15061	Q15061	WD repeat-containing protein 43	WDR43	CTCLAWAPARLQAKESPQRKKRKSEAVGMSN	LQAKES(1)PQR	1	552
-0.128961	S	2			1	5.55036e-09	166.86	73.098	166.86	-0.056988	12781000	7098000	5682800	264	P62995;H7C2L4;H7BXF3;B4DQI6;B4DUA9;P62995-3;Q13595	264;83;103;158;159;164;260	P62995	P62995	Transformer-2 protein homolog beta;Transformer-2 protein homolog alpha	TRA2B;TRA2A	GWRAAQDRDQIYRRRSPSPYYSRGGYRSRSR	RS(1)PS(1)PYYSR	2	511
-0.128961	S	2			0.999942	5.55036e-09	166.86	73.098	166.86	-0.056988	12781000	7098000	5682800	266	P62995;H7C2L4;H7BXF3;B4DQI6;B4DUA9;P62995-3;Q13595	266;85;105;160;161;166;262	P62995	P62995	Transformer-2 protein homolog beta;Transformer-2 protein homolog alpha	TRA2B;TRA2A	RAAQDRDQIYRRRSPSPYYSRGGYRSRSRSR	RS(1)PS(1)PYYSR	2	511
-0.129339	S	2			1	4.45155e-24	176.52	176.52	106.38	-0.093129	124790000	73770000	51024000	5752	Q09666	5752	Q09666	Q09666	Neuroblast differentiation-associated protein AHNAK	AHNAK	SGSKGDLKSSKASLGSLEGEAEAEASSPKGK	AS(1)LGS(1)LEGEAEAEASSPK	1;2	532
-0.130634	S	2			1	6.61446e-06	119.72	119.72	119.72	-0.70125	413240	226790	186440	237	B7Z4M2;O75554	237;258	B7Z4M2	B7Z4M2	WW domain-binding protein 4	WBP4	ETEKPKIKFKEKNKNSDGGSDPETQKEKSIQ	NKNS(1)DGGS(1)DPETQK	2	123
-0.130634	S	2			0.99995	6.61446e-06	119.72	119.72	119.72	-0.70125	413240	226790	186440	241	B7Z4M2;O75554	241;262	B7Z4M2	B7Z4M2	WW domain-binding protein 4	WBP4	PKIKFKEKNKNSDGGSDPETQKEKSIQKQNS	NKNS(1)DGGS(1)DPETQK	2	123
-0.130634	S	2			0.909128	0.000741651	92.147	61.58	92.147	0.34266	3212300	1699000	1513300	295	Q9UQ35;Q9UQ35-2;I3L2L6;I3L4D8;I3L182;Q9UQ39;I3L1I8;Q9UQ35-3	295;295;295;295;199;260;199;199	Q9UQ35	Q9UQ35	Serine/arginine repetitive matrix protein 2	SRRM2	RSAAAKTHTTALAGRSPSPASGRRGEGDAPF	T(0.011)HT(0.016)T(0.02)ALAGRS(0.909)PS(0.962)PAS(0.082)GR	2	705
-0.130634	S	2			0.961573	0.000741651	92.147	61.58	92.147	0.34266	3212300	1699000	1513300	297	Q9UQ35;Q9UQ35-2;I3L2L6;I3L4D8;I3L182;Q9UQ39;I3L1I8;Q9UQ35-3	297;297;297;297;201;262;201;201	Q9UQ35	Q9UQ35	Serine/arginine repetitive matrix protein 2	SRRM2	AAAKTHTTALAGRSPSPASGRRGEGDAPFSE	T(0.011)HT(0.016)T(0.02)ALAGRS(0.909)PS(0.962)PAS(0.082)GR	2	705
-0.130713	T	2			1	0.0292793	61.56	24.38	61.56	0.41271	19194000	10764000	8429700	114	E7EVM8;P08684	114;264	E7EVM8	E7EVM8	Cytochrome P450 3A4	CYP3A4	LRKSVKRMKESRLEDTQKHRVDFLQLMIDSQ	LEDT(1)QKHR	1	224
-0.131629	S	2			0.97825	8.67125e-05	103.9	80.266	103.9	0.038313	3731400	2018400	1713000	728	P46087-2;P46087;Q3KQS4	728;732;765	P46087-2	P46087-2	Probable 28S rRNA (cytosine(4447)-C(5))-methyltransferase	NOP2	NAPPKGTDTQTPAVLSPSKTQATLKPKDHHQ	GTDTQTPAVLS(0.978)PS(0.022)K	1	495
-0.132799	S	3			0.791157	0.00166972	43.92	43.92	43.92	0.044998	8062900	5065900	2997000	14	Q96EB6-2;Q96EB6	14;14	Q96EB6-2	Q96EB6-2	NAD-dependent protein deacetylase sirtuin-1;SirtT1 75 kDa fragment	SIRT1	__MADEAALALQPGGSPSAAGADREAASSPA	ADEAALALQPGGS(0.791)PS(0.311)AAGADREAAS(0.746)S(0.152)PAGEPLRK	2	639
-0.132799	S	3			0.746002	0.00166972	43.92	43.92	43.92	0.044998	8062900	5065900	2997000	26	Q96EB6-2;Q96EB6	26;26	Q96EB6-2	Q96EB6-2	NAD-dependent protein deacetylase sirtuin-1;SirtT1 75 kDa fragment	SIRT1	PGGSPSAAGADREAASSPAGEPLRKRPRRDG	ADEAALALQPGGS(0.791)PS(0.311)AAGADREAAS(0.746)S(0.152)PAGEPLRK	2	639
-0.133416	S	3			0.999999	0.000150225	89.26	45.465	89.26	-0.87734	2384400	1317800	1066600	185	P61006	185	P61006	P61006	Ras-related protein Rab-8A	RAB8A	KAKMDKKLEGNSPQGSNQGVKITPDQQKRSS	KLEGNSPQGS(1)NQGVK	1	509
-0.133812	S	2			0.999889	4.05737e-08	149.86	105.13	149.86	-0.12628	5412900	3192500	2220500	207	B4DJ58;O76021	207;427	B4DJ58	B4DJ58	Ribosomal L1 domain-containing protein 1	RSL1D1	ASETPKAAESETPGKSPEKKPKIKEEAVKEK	AAESETPGKS(1)PEK	1	72
-0.133939	T	3			0.777939	0.000389068	81.884	35.636	57.986	0.10863	6308100	3842900	2465200	913	E9PJ24;F8WEF5;Q9P1Y6-2;Q9P1Y6-3;Q9P1Y6	913;915;917;916;917	E9PJ24	E9PJ24	PHD and RING finger domain-containing protein 1	PHRF1	MSKLRGAVAAEGASDTEREEPTESQGLAARL	GAVAAEGAS(0.221)DT(0.778)EREEPT(0.001)ESQGLAAR	1	255
-0.134081	T	3			0.922469	6.86429e-05	89.47	89.47	89.47	-0.08455	34691000	19431000	15260000	211	O15173	211	O15173	O15173	Membrane-associated progesterone receptor component 2	PGRMC2	YVGRLLKPGEEPSEYTDEEDTKDHNKQD___	LLKPGEEPS(0.022)EY(0.055)T(0.922)DEEDTK	1;2	430
-0.134905	S	3			1	1.59844e-09	137.41	111.06	97.08	0.15156	23040000	12971000	10069000	16	A2A2D0;P16949;P16949-2	16;16;16	A2A2D0	A2A2D0	Stathmin	STMN1	MASSDIQVKELEKRASGQAFELILSPRSKES	RAS(1)GQAFELILS(1)PR	2	2
-0.134905	S	3			1	1.59844e-09	137.41	111.06	97.08	0.15156	23040000	12971000	10069000	25	A2A2D0;P16949;P16949-2	25;25;25	A2A2D0	A2A2D0	Stathmin	STMN1	ELEKRASGQAFELILSPRSKESVPEFPLSPP	RAS(1)GQAFELILS(1)PR	2	2
-0.13603	S	2			0.992186	1.15114e-06	137.95	102.33	137.95	-0.025741	16078000	9376700	6701100	223	Q9H1E3;Q9H1E3-2	223;183	Q9H1E3	Q9H1E3	Nuclear ubiquitous casein and cyclin-dependent kinase substrate 1	NUCKS1	EDEEPESPPEKKTSTSPPPEKSGDEGSEDEA	KTS(0.007)TS(0.992)PPPEK	1;2	669
-0.136315	S	3			0.796189	0.0118981	44.6	44.6	44.6	0.23909	16290000	8777700	7511900	30	A2RU67	30	A2RU67	A2RU67	Uncharacterized protein KIAA1467	KIAA1467	KSPDLGEYDPLTQADSDESEDDLVLNLQKNG	KS(0.001)PDLGEY(0.009)DPLT(0.397)QADS(0.796)DES(0.796)EDDLVLNLQK	2	11
-0.136315	S	3			0.796189	0.0118981	44.6	44.6	44.6	0.23909	16290000	8777700	7511900	33	A2RU67	33	A2RU67	A2RU67	Uncharacterized protein KIAA1467	KIAA1467	DLGEYDPLTQADSDESEDDLVLNLQKNGGVK	KS(0.001)PDLGEY(0.009)DPLT(0.397)QADS(0.796)DES(0.796)EDDLVLNLQK	2	11
-0.136315	S	2			0.999991	0.0130459	55.04	55.04	55.04	-0.041988	11737000	6483500	5253300	4	F8WE54;Q9BXP5-5;Q9BXP5-4;Q9BXP5-2;Q9BXP5-3;Q9BXP5	4;4;4;4;4;4	F8WE54	F8WE54	Serrate RNA effector molecule homolog	SRRT	____________MGDSDDEYDRRRRDKFRRE	GDS(1)DDEYDRR	1	340
-0.136537	S	3			0.949498	0.0185232	42.679	28.317	42.679	1.4432	5237500	3425900	1811600	53	F5H6G2;Q6P6C2-2;Q6P6C2	53;64;64	F5H6G2	F5H6G2	RNA demethylase ALKBH5	ALKBH5	EPYPVSGAKRKYQEDSDPERSDYEEQQLQKE	Y(0.054)QEDS(0.949)DPERS(0.969)DY(0.027)EEQQLQK	2	308
-0.136537	S	3			0.969333	0.0185232	42.679	28.317	42.679	1.4432	5237500	3425900	1811600	58	F5H6G2;Q6P6C2-2;Q6P6C2	58;69;69	F5H6G2	F5H6G2	RNA demethylase ALKBH5	ALKBH5	SGAKRKYQEDSDPERSDYEEQQLQKEEEARK	Y(0.054)QEDS(0.949)DPERS(0.969)DY(0.027)EEQQLQK	2	308
-0.137077	S	3			0.996603	0.00249088	84.508	62.626	43.37	0.14905	265170000	151600000	113580000	390	P02545-3;P02545;Q5TCJ4;Q3BDU5;P02545-2;Q6UYC3;D6RAQ3;E7EUI9;Q5TCI8	390;390;390;390;390;390;291;278;309	P02545-3	P02545-3	Prelamin-A/C;Lamin-A/C	LMNA	AYRKLLEGEEERLRLSPSPTSQRSRGRASSH	LLEGEEERLRLS(0.997)PS(0.926)PT(0.057)S(0.021)QR	2	462
-0.138045	S	3			0.800873	3.96195e-37	222.51	222.51	44.743	-0.61378	4770000	2804000	1966000	8	P17096;H7BYM6;P17096-3;P17096-2;E5RIT9	8;8;8;8;8	P17096	P17096	High mobility group protein HMG-I/HMG-Y	HMGA1;C2orf81	________MSESSSKSSQPLASKQEKDGTEK	S(0.048)ES(0.068)S(0.078)S(0.22)KS(0.801)S(0.779)QPLAS(0.005)KQEK	1;2	480
-0.139442	S	2			0.545781	7.17793e-07	114.39	79.227	114.39	-0.41017	8216700	4230900	3985800	232	E9PIE5;C9JZR2;F8WA43;O60716-24;O60716-23;O60716-21;O60716-19;O60716-22;O60716-20;O60716-16;O60716-18;O60716-15;O60716-17;O60716-13;O60716-11;O60716-14;O60716-12;O60716-10;O60716-8;O60716-9;O60716-7;O60716-5;O60716-3;O60716-6;O60716-4;O60716-2;O60716;E9PRE2	232;232;232;131;131;131;131;131;131;178;131;178;131;178;178;178;178;178;232;178;232;232;232;232;232;232;232;154	E9PIE5	E9PIE5	Catenin delta-1	CTNND1	YEDGYPGGSDNYGSLSRVTRIEERYRPSMEG	HYEDGYPGGSDNYGS(0.454)LS(0.546)R	1	175
-0.139824	S	2			1	0.0210462	52.527	6.7019	52.527	-0.33958	1479800	874220	605600	132	O94811	132	O94811	O94811	Tubulin polymerization-promoting protein	TPPP	QEALEELAKKRFKDKSSEEAVREVHRLIEGK	S(1)S(1)EEAVREVHR	2	448
-0.139824	S	2			1	0.0210462	52.527	6.7019	52.527	-0.33958	1479800	874220	605600	133	O94811	133	O94811	O94811	Tubulin polymerization-promoting protein	TPPP	EALEELAKKRFKDKSSEEAVREVHRLIEGKA	S(1)S(1)EEAVREVHR	2	448
-0.139919	S	3			0.902544	0.0011885	83.856	83.856	83.856	-0.58542	8500800	4828900	3671900	1083	Q9UQ35;Q9UQ35-2;I3L2L6;F5GWZ7	1083;1083;1083;335	Q9UQ35	Q9UQ35	Serine/arginine repetitive matrix protein 2	SRRM2	RSDTSSPEVRQSHSESPSLQSKSQTSPKGGR	QS(0.015)HS(0.082)ES(0.903)PS(0.001)LQSK	1	705
-0.140062	S	2			0.999994	0.032992	80.014	80.014	80.014	0.40744	228150	144090	84053	516	H0Y2T7;Q9P2C4	516;609	H0Y2T7	H0Y2T7	Transmembrane protein 181	TMEM181	PLQNGQAIRAKYKEESDSD____________	YKEES(1)DS(1)D		365
-0.140062	S	2			1	0.032992	80.014	80.014	80.014	0.40744	228150	144090	84053	518	H0Y2T7;Q9P2C4	518;611	H0Y2T7	H0Y2T7	Transmembrane protein 181	TMEM181	QNGQAIRAKYKEESDSD______________	YKEES(1)DS(1)D		365
-0.141048	S	3			0.70061	0.0122587	40.779	40.779	40.779	-0.11402	5484600	2793100	2691500	1123	Q96T23-3;Q96T23-2;Q96T23	1123;1344;1375	Q96T23-3	Q96T23-3	Remodeling and spacing factor 1	RSF1	PLDYSLVDLPSTNGQSPGKAIENLIGKPTEK	VGS(0.405)PLDY(0.115)S(0.48)LVDLPS(0.081)T(0.219)NGQS(0.701)PGK	2	648
-0.142067	S	3			1	8.26271e-07	106.3	106.3	93.546	-0.039978	109580000	60911000	48672000	23	C9JX83;O00566	23;163	C9JX83	C9JX83	U3 small nucleolar ribonucleoprotein protein MPP10	MPHOSPH10	MGERAENSSKSDLRKSPVFSDEDSDLDFDIS	S(1)PVFS(1)DEDS(1)DLDFDISKLEQQSK	3	173
-0.143867	S	3			0.996771	0.000565545	81.128	81.128	81.128	-0.36459	7062800	4174800	2888000	177	F5H8E6;B3KPG5;B3KR43;B5MBZ9;H0YJJ1;G3V2F8;Q8TBZ3;Q8TBZ3-2;E7EUY8	177;261;310;364;373;373;434;434;465	F5H8E6	F5H8E6	WD repeat-containing protein 20	WDR20	TTPGNSVPPPLPRSNSLPHSAVSNAGSKSSV	S(0.002)NS(0.997)LPHS(0.002)AVSNAGSK	1	52
-0.145956	S	3			0.510096	0.00028361	56.265	56.265	56.265	0.006091	7084800	4146900	2937900	398	Q9UQ35;Q9UQ35-2;I3L2L6;I3L4D8;I3L182;Q9UQ39	398;398;398;398;302;363	Q9UQ35	Q9UQ35	Serine/arginine repetitive matrix protein 2	SRRM2	TTPLSQEPVNPPSEASPTRDRSPPKSPEKLP	HGGS(0.953)PQPLAT(0.325)T(0.327)PLS(0.395)QEPVNPPS(0.325)EAS(0.51)PT(0.165)R	3	705
-0.146962	S	2			1	0.007358	107.34	33.503	107.34	0.084782	2645500	1544700	1100700	73	Q5TBM3;F2Z3D7;B4DY72;Q92598-2;Q92598-3;Q92598;B4DYH1	73;95;628;765;768;809;811	Q5TBM3	Q5TBM3	Heat shock protein 105 kDa	HSPH1	NTCEPVVTQPKPKIESPKLERTPNGPNIDKK	IES(1)PKLER	1	96
-0.147554	S	2			1	0.0218324	67.879	33.891	67.879	-0.19289	2542600	1273800	1268800	2020	Q9UQ35;F5GWZ7	2020;1272	Q9UQ35	Q9UQ35	Serine/arginine repetitive matrix protein 2	SRRM2	RSRSRTSPVTRRRSRSRTPPAIRRRSRSRTP	S(1)RT(1)PPAIR	2	705
-0.147554	T	2			1	0.0218324	67.879	33.891	67.879	-0.19289	2542600	1273800	1268800	2022	Q9UQ35;F5GWZ7	2022;1274	Q9UQ35	Q9UQ35	Serine/arginine repetitive matrix protein 2	SRRM2	RSRTSPVTRRRSRSRTPPAIRRRSRSRTPLL	S(1)RT(1)PPAIR	2	705
-0.147921	S	3			0.999791	0.0109305	49.333	24.404	49.333	0.25498	3447900	1919800	1528100	782	Q8TDD1;Q8TDD1-2	782;782	Q8TDD1	Q8TDD1	ATP-dependent RNA helicase DDX54	DDX54	LYQKWKQKQKIDDRDSDEEGASDRRGPERRG	IDDRDS(1)DEEGASDR	1	619
-0.148481	S	2			0.999885	2.53355e-17	164.12	113.92	164.12	-0.61506	10106000	5840300	4265300	23	H3BS86;Q9UNE7	23;23	H3BS86	H3BS86	E3 ubiquitin-protein ligase CHIP	STUB1	EGGARLGAGGGSPEKSPSAQELKEQGNRLFV	LGAGGGS(1)PEKS(1)PSAQELK	2	398
-0.148769	S	2			0.930364	0.0167144	62.94	52.379	62.94	-0.4512	3465000	1968200	1496700	593	Q15678	593	Q15678	Q15678	Tyrosine-protein phosphatase non-receptor type 14	PTPN14	STPDLASHRHKYVSGSSPDLVTRKVQLSVKT	YVS(0.088)GS(0.93)S(0.981)PDLVT(0.001)R		557
-0.148769	S	2			0.980594	0.0167144	62.94	52.379	62.94	-0.4512	3465000	1968200	1496700	594	Q15678	594	Q15678	Q15678	Tyrosine-protein phosphatase non-receptor type 14	PTPN14	TPDLASHRHKYVSGSSPDLVTRKVQLSVKTF	YVS(0.088)GS(0.93)S(0.981)PDLVT(0.001)R		557
-0.148881	S	3			0.995778	0.000522835	57.533	57.533	45.042	-0.47243	316590000	169510000	147080000	80	Q15637-4;Q15637-6;C9JJE2;Q15637-3;Q15637-2;Q15637;Q15637-5	80;80;54;80;80;80;205	Q15637-4	Q15637-4	Splicing factor 1	SF1	LRTGDLGIPPNPEDRSPSPEPIYNSEGKRLN	LRT(0.001)GDLGIPPNPEDRS(0.996)PS(0.964)PEPIY(0.034)NS(0.006)EGK	2	164
-0.148881	S	4			0.98847	0.000522835	57.533	57.533	50.364	0.036438	84094000	44518000	39576000	82	Q15637-4;Q15637-6;C9JJE2;Q15637-3;Q15637-2;Q15637;Q15637-5	82;82;56;82;82;82;207	Q15637-4	Q15637-4	Splicing factor 1	SF1	TGDLGIPPNPEDRSPSPEPIYNSEGKRLNTR	LRT(0.002)GDLGIPPNPEDRS(0.995)PS(0.988)PEPIY(0.009)NS(0.005)EGK	2	164
-0.150849	T	2			0.997565	0.0157579	85.522	25.124	85.522	-0.24257	3035200	1692000	1343200	779	E9PGT0;P49792	779;779	E9PGT0	E9PGT0	E3 SUMO-protein ligase RanBP2	RANBP2	KNGSLRNADSEIKHSTPSPTRYSLSPSKSYK	HS(0.002)T(0.998)PS(0.965)PT(0.035)R	2;3	248
-0.15149	S	3			0.770172	0.00609601	52.365	52.365	52.365	-0.2658	3282900	2151300	1131500	1093	Q96T23-3;Q96T23-2;Q96T23	1093;1314;1345	Q96T23-3	Q96T23-3	Remodeling and spacing factor 1	RSF1	LPSEQESTKKPYRIESDEEEDFENVGKVGSP	KPY(0.23)RIES(0.77)DEEEDFENVGK	1	648
-0.152099	S	3			0.999926	2.605e-06	93.92	93.92	93.92	0.54138	17186000	9255800	7930400	308	F5H4V4;P46013	308;308	F5H4V4	F5H4V4	Antigen KI-67	MKI67	RPKSGGSGHAVAEPASPEQELDQNKGKGRDV	SGGSGHAVAEPAS(1)PEQELDQNK	1	303
-0.152163	S	3			1	9.44057e-11	153.76	117.1	100.02	-0.47761	70845000	40758000	30087000	370	E5RJU9;Q86UE4;H0YBJ8	370;426;96	E5RJU9	E5RJU9	Protein LYRIC	MTDH	SLLKSQEPIPDDQKVSDDDKEKGEGALPTGK	SQEPIPDDQKVS(1)DDDK	1	194
-0.152212	S	2			0.84089	0.000995134	92.19	61.621	92.19	0.060348	618770	347120	271650	96	P61927	96	P61927	P61927	60S ribosomal protein L37	RPL37	GTTPKPKRAAVAASSSS______________	RAAVAASS(0.012)S(0.841)S(0.147)	1	510
-0.153013	S	2			1	9.38275e-06	95.209	95.209	95.209	0.33921	102170000	55868000	46300000	204	Q9H1E3;Q9H1E3-2	204;164	Q9H1E3	Q9H1E3	Nuclear ubiquitous casein and cyclin-dependent kinase substrate 1	NUCKS1	VGRPTASKASKEKTPSPKEEDEEPESPPEKK	EKT(1)PS(1)PKEEDEEPES(1)PPEK	2;3	669
-0.15327	S	2			0.999969	6.26703e-13	157.7	120.42	157.7	-0.27649	49501000	27784000	21717000	305	O95218-2	305	O95218-2	O95218-2	Zinc finger Ran-binding domain-containing protein 2	ZRANB2	SRSSSSGDRKKRRTRSRSPESQVIGENTKQP	S(1)RS(1)PESQVIGENTK	2	452
-0.15327	S	2			0.999737	6.26703e-13	157.7	120.42	157.7	-0.27649	55246000	31433000	23814000	307	O95218-2	307	O95218-2	O95218-2	Zinc finger Ran-binding domain-containing protein 2	ZRANB2	SSSSGDRKKRRTRSRSPESQVIGENTKQP__	S(1)RS(1)PESQVIGENTK	2	452
-0.157496	S	2			0.996624	7.74745e-20	179.09	116.39	179.09	-0.29867	4662200	2604700	2057400	24	Q01105-2	24	Q01105-2	Q01105-2			SKKELNSNHDGADETSEKEQQEAIEHIDEVQ	ELNSNHDGADET(0.003)S(0.997)EK	1	516
-0.158719	S	3			0.997659	0.0012655	51.044	48.224	51.044	0.17413	5938700	3560600	2378200	37	B4DNI1;F8WEE8;Q7Z422-2;Q7Z422-4;Q7Z422-3;C9K0U0;Q7Z422	37;17;17;18;19;36;37	B4DNI1	B4DNI1	SUZ domain-containing protein 1	SZRD1	RLEKKLKITQKESRKSKSPPKVPIVIQDDSL	S(0.998)KS(0.993)PPKVPIVIQDDS(0.009)LPAGPPPQIR	2	83
-0.158719	S	3			0.992936	0.0012655	51.044	48.224	51.044	0.17413	5938700	3560600	2378200	39	B4DNI1;F8WEE8;Q7Z422-2;Q7Z422-4;Q7Z422-3;C9K0U0;Q7Z422	39;19;19;20;21;38;39	B4DNI1	B4DNI1	SUZ domain-containing protein 1	SZRD1	EKKLKITQKESRKSKSPPKVPIVIQDDSLPA	S(0.998)KS(0.993)PPKVPIVIQDDS(0.009)LPAGPPPQIR	2	83
-0.159718	S	2			0.788982	0.000695698	101.53	57.432	101.53	1.0879	1961800	1059400	902380	578	H7C4X9;F8WAN7;E7ETU8;Q9ULU4-4;Q9ULU4-3;Q9ULU4-6;B7ZM62;H7C0U2;Q9ULU4-8;Q9ULU4-14;Q2HXV3;Q9ULU4-12;Q9ULU4-9;Q9ULU4-5;Q9ULU4;Q9ULU4-13;Q9ULU4-10;Q9ULU4-11;Q9ULU4-7;F5H0X3;Q9ULU4-2;Q2HXV1	578;651;671;274;505;505;645;587;670;645;645;670;650;645;650;670;670;650;670;677;124;598	H7C4X9	H7C4X9	Protein kinase C-binding protein 1	ZMYND8	KPKPTNPVEIKEELKSTSPASEKADPGAVKD	S(0.789)T(0.159)S(0.053)PAS(1)EKADPGAVK	2	136
-0.159718	S	2			0.999815	0.000695698	101.53	57.432	101.53	1.0879	1961800	1059400	902380	583	H7C4X9;F8WAN7;E7ETU8;Q9ULU4-4;Q9ULU4-3;Q9ULU4-6;B7ZM62;H7C0U2;Q9ULU4-8;Q9ULU4-14;Q2HXV3;Q9ULU4-12;Q9ULU4-9;Q9ULU4-5;Q9ULU4;Q9ULU4-13;Q9ULU4-10;Q9ULU4-11;Q9ULU4-7;F5H0X3;Q9ULU4-2;Q2HXV1	583;656;676;279;510;510;650;592;675;650;650;675;655;650;655;675;675;655;675;682;129;603	H7C4X9	H7C4X9	Protein kinase C-binding protein 1	ZMYND8	NPVEIKEELKSTSPASEKADPGAVKDKASPE	S(0.789)T(0.159)S(0.053)PAS(1)EKADPGAVK	2	136
-0.159831	S	2			0.854012	0.00100751	116.52	16.501	116.52	0.010492	4071000	2289100	1782000	4	Q5JRR9;P22314	4;4	Q5JRR9	Q5JRR9	Ubiquitin-like modifier-activating enzyme 1	UBA1	____________MSSSPLSKKRRVSGPDPKP	S(0.009)S(0.137)S(0.854)PLSKK	1	485
-0.159976	S	2			0.99998	0.0156457	70.438	37.687	70.438	0.12546	3969700	2289000	1680700	370	E9PG79;Q0JRZ9	370;403	E9PG79	E9PG79	F-BAR domain only protein 2	FCHO2	PAISRHSPVQMNRNLSNEELTKSKPSAPPNE	NLS(1)NEELTK	1	244
-0.161282	S	2			0.998527	0.000174374	97.502	72.048	97.502	-0.024424	16650000	8974200	7675500	561	E5RH50;Q6PKG0-3;Q6PKG0;H0YC33	561;689;766;80	E5RH50	E5RH50	La-related protein 1	LARP1	ANKLFGAPEPSTIARSLPTTVPESPNYRNTR	S(0.999)LPT(0.001)TVPES(0.572)PNY(0.428)R	2	189
-0.163106	S	3			1	0.00247056	58.01	58.01	58.01	0.28337	3089100	1684700	1404400	2218	E7EVA0;P27816-2;P27816-6;P27816;B4DSQ1;H0Y2V1;H7C4C5;B9ZVR1;F8W9U4;E9PGM5;P27816-5;P27816-4	2218;900;1073;1073;187;401;415;732;766;808;731;793	E7EVA0	E7EVA0	Microtubule-associated protein;Microtubule-associated protein 4	MAP4	SQKLNFKEKAQAKVGSLDNVGHLPAGGAVKT	VGS(1)LDNVGHLPAGGAVK	1	220
-0.165758	S	2			0.999101	0.00374628	61.904	30.494	61.904	0.28961	2026800	1029200	997620	408	Q6UB99	408	Q6UB99	Q6UB99	Ankyrin repeat domain-containing protein 11	ANKRD11	KNNTIAPKKASHRILSDTSDEEDASVTVGTG	ILS(0.999)DT(0.999)S(0.999)DEEDAS(0.002)VT(0.001)VGTGEK		592
-0.165758	S	2			0.999182	0.00374628	61.904	30.494	61.904	0.28961	2026800	1029200	997620	411	Q6UB99	411	Q6UB99	Q6UB99	Ankyrin repeat domain-containing protein 11	ANKRD11	TIAPKKASHRILSDTSDEEDASVTVGTGEKL	ILS(0.999)DT(0.999)S(0.999)DEEDAS(0.002)VT(0.001)VGTGEK		592
-0.165758	T	2			0.999086	0.00374628	61.904	30.494	61.904	0.28961	2026800	1029200	997620	410	Q6UB99	410	Q6UB99	Q6UB99	Ankyrin repeat domain-containing protein 11	ANKRD11	NTIAPKKASHRILSDTSDEEDASVTVGTGEK	ILS(0.999)DT(0.999)S(0.999)DEEDAS(0.002)VT(0.001)VGTGEK		592
-0.166422	S	2			1	1.85756e-08	148.19	148.19	148.19	-0.04502	8616600	4635000	3981600	79	H0Y419;A6NL93;A6NEL0;P05114	79;79;105;89	H0Y419	H0Y419	Non-histone chromosomal protein HMG-14	HMGN1	LPAENGETKTEESPASDEAGEKEAKSD____	TEES(1)PAS(1)DEAGEK	2	14
-0.167134	T	2			0.655211	0.00249088	84.508	62.626	84.508	0.35934	222380000	126650000	95724000	394	P02545-3;P02545;Q5TCJ4;Q3BDU5;P02545-2;Q6UYC3;D6RAQ3;E7EUI9;Q5TCI8	394;394;394;394;394;394;295;282;313	P02545-3	P02545-3	Prelamin-A/C;Lamin-A/C	LMNA	LLEGEEERLRLSPSPTSQRSRGRASSHSSQT	LRLS(0.955)PS(0.13)PT(0.655)S(0.26)QR	2	462
-0.168901	S	3			0.967052	1.71144e-05	83.31	83.31	83.31	-0.54161	12828000	6148600	6679800	267	A6NG79;E9PGC6;Q92733	267;211;267	A6NG79	A6NG79	Proline-rich protein PRCC	PRCC	AALQVTKQITQEEDDSDEEVAPENFFSLPEK	QIT(0.033)QEEDDS(0.967)DEEVAPENFFSLPEK	1	16
-0.168998	S	2			0.937208	0.000984616	88.951	69.31	88.951	0.27522	1272000	745850	526100	685	Q7RTP6;Q7RTP6-2;Q7RTP6-4;Q7RTP6-3;Q7RTP6-5	685;685;685;685;685	Q7RTP6	Q7RTP6	Protein-methionine sulfoxide oxidase MICAL3	MICAL3	KKEKDLDGAGKRRKTSQSEEEEAPRGHRGER	KT(0.061)S(0.937)QS(0.002)EEEEAPR	1	595
-0.169599	S	2			0.986804	0.00749932	87.083	87.083	87.083	-0.26301	872970	530710	342250	660	E7EMM2;G5E988;O14617-3;O14617-2;O14617;O14617-5	660;738;660;738;829;829	E7EMM2	E7EMM2	AP-3 complex subunit delta-1	AP3D1	EKLPIQKHRNTETSKSPEKDVPMVEKKSKKP	NTETS(0.013)KS(0.987)PEK	1	197
-0.171856	S	3			1	0.0156369	52.172	41.825	52.172	-0.02109	4310000	2477700	1832300	625	A9Z1X7;Q8IYB3;Q8IYB3-2;E9PCT1	625;616;614;628	A9Z1X7;E9PCT1	A9Z1X7	Serine/arginine repetitive matrix protein 1	SRRM1	QRRYSPSPPPKRRTASPPPPPKRRASPSPPP	RRT(1)AS(1)PPPPPK	2	40;237
-0.171856	T	3			1	0.0156369	52.172	41.825	52.172	-0.02109	4310000	2477700	1832300	623	A9Z1X7;Q8IYB3;Q8IYB3-2;E9PCT1	623;614;612;626	A9Z1X7;E9PCT1	A9Z1X7	Serine/arginine repetitive matrix protein 1	SRRM1	PIQRRYSPSPPPKRRTASPPPPPKRRASPSP	RRT(1)AS(1)PPPPPK	2	40;237
-0.172311	S	3			0.561619	0.00068534	52.158	52.158	52.158	-0.16651	23818000	13100000	10718000	1148	E9PHK9;Q13428-2;Q13428-8;Q13428;Q13428-3;Q13428-4	1148;1034;1034;1111;1111;1147	E9PHK9	E9PHK9	Treacle protein	TCOF1	PSSGVDSAVGTLPATSPQSTSVQAKGTNKLR	TQPSSGVDSAVGTLPAT(0.243)S(0.562)PQS(0.08)T(0.08)S(0.036)VQAK	1	251
-0.173222	S	2			1	0.0133425	59.884	45.614	59.884	0.19808	6116700	3294800	2822000	2067	Q9UQ35;F5GWZ7	2067;1319	Q9UQ35	Q9UQ35	Serine/arginine repetitive matrix protein 2	SRRM2	RRSRSRTPRTARGKRSLTRSPPAIRRRSASG	S(1)LT(1)RS(1)PPAIR	3	705
-0.173222	S	2			1	0.0133425	59.884	45.614	59.884	0.19808	6116700	3294800	2822000	2071	Q9UQ35;F5GWZ7	2071;1323	Q9UQ35	Q9UQ35	Serine/arginine repetitive matrix protein 2	SRRM2	SRTPRTARGKRSLTRSPPAIRRRSASGSSSD	S(1)LT(1)RS(1)PPAIR	3	705
-0.173222	T	2			1	0.0133425	59.884	45.614	59.884	0.19808	6116700	3294800	2822000	2069	Q9UQ35;F5GWZ7	2069;1321	Q9UQ35	Q9UQ35	Serine/arginine repetitive matrix protein 2	SRRM2	SRSRTPRTARGKRSLTRSPPAIRRRSASGSS	S(1)LT(1)RS(1)PPAIR	3	705
-0.173449	S	2			0.999997	0.00395876	95.618	41.275	95.618	0.26715	1883200	988420	894780	1842	Q9UQ35;Q9UQ35-2;I3L2L6;F5GWZ7	1842;1842;1842;1094	Q9UQ35	Q9UQ35	Serine/arginine repetitive matrix protein 2	SRRM2	RQESSRTSSRRRRGRSRTPPTSRKRSRSRTS	S(1)RT(1)PPTSR	2	705
-0.173449	T	2			0.999684	0.00395876	95.618	41.275	95.618	0.26715	1883200	988420	894780	1844	Q9UQ35;Q9UQ35-2;I3L2L6;F5GWZ7	1844;1844;1844;1096	Q9UQ35	Q9UQ35	Serine/arginine repetitive matrix protein 2	SRRM2	ESSRTSSRRRRGRSRTPPTSRKRSRSRTSPA	S(1)RT(1)PPTSR	2	705
-0.17397	S	2			0.999998	0.000813556	91.565	91.565	91.565	-0.12056	720960000	396520000	324450000	43	B4DL87;F8WE04;P04792	43;78;78	B4DL87	B4DL87	Heat shock protein beta-1	HSPB1	IESPAVAAPAYSRALSRQLSSGVSEIRHTAD	ALS(1)RQLS(0.82)S(0.179)GVS(0.002)EIR	2	77
-0.174035	S	2			0.999999	0.000774575	76.807	30.313	76.807	-0.013355	4302800	2515100	1787600	2138	Q01082;Q01082-3;Q01082-2	2138;2125;2138	Q01082	Q01082	Spectrin beta chain, non-erythrocytic 1	SPTBN1	KGEQVSQNGLPAEQGSPRMAETVDTSEMVNG	GEQVSQNGLPAEQGS(1)PR	1	515
-0.1741	Y	2			0.670473	0.0118432	49.125	34.859	49.125	-0.18368	12027000	6859900	5167500	195	H0Y7Y8;H7C5R6;G8JLI1;Q4LE39-4;Q4LE39-3;Q4LE39-2;Q4LE39	195;109;795;476;795;709;795	H0Y7Y8	H0Y7Y8	AT-rich interactive domain-containing protein 4B	ARID4B	ERLRKDIEVLSEDTDYEEDEVTKKRKDVKKD	DIEVLS(0.86)EDT(0.47)DY(0.67)EEDEVTK	2	364
-0.174784	S	2			0.98537	0.000676957	94.45	66.09	94.45	-0.2927	1979400	1073800	905640	93	C9JMZ9;F8WDE3;B3KNS5;E9PFF9;H0Y452;Q8WVR3-2;Q8WVR3-3;Q8WVR3	93;136;248;285;423;136;143;517	C9JMZ9	C9JMZ9	Uncharacterized protein C7orf43	C7orf43	RDLVERHQASLGRSQSFSHQQPSRSHLMRSG	S(0.015)QS(0.985)FSHQQPSR	1	49
-0.174817	S	3			1	0.0104791	46.461	26.772	46.461	0.40326	12067000	6841000	5226300	501	Q9Y4W2-3;Q9Y4W2-2;Q9Y4W2	501;543;560	Q9Y4W2-3	Q9Y4W2-3	Ribosomal biogenesis protein LAS1L	LAS1L	SFGSEAKAQQQEEQGSVNDVKEEEKEEKEVL	AQQQEEQGS(1)VNDVKEEEKEEK	1	716
-0.175713	S	3			0.843553	1.05937e-07	94.631	94.631	94.631	-0.31502	10358000	5864100	4494300	297	Q5W135;Q9Y2H2	297;907	Q5W135	Q5W135	Phosphatidylinositide phosphatase SAC2	INPP5F	CGIIASAPRLGSRSQSLSSTDSSVHAPSEIT	S(0.158)QS(0.844)LS(0.894)S(0.738)T(0.278)DS(0.086)S(0.003)VHAPSEITVAHGSGLGK	3	588
-0.175713	S	3			0.893956	1.05937e-07	94.631	94.631	94.631	-0.31502	10358000	5864100	4494300	299	Q5W135;Q9Y2H2	299;909	Q5W135	Q5W135	Phosphatidylinositide phosphatase SAC2	INPP5F	IIASAPRLGSRSQSLSSTDSSVHAPSEITVA	S(0.158)QS(0.844)LS(0.894)S(0.738)T(0.278)DS(0.086)S(0.003)VHAPSEITVAHGSGLGK	3	588
-0.175713	S	3			0.737794	1.05937e-07	94.631	94.631	94.631	-0.31502	10358000	5864100	4494300	300	Q5W135;Q9Y2H2	300;910	Q5W135	Q5W135	Phosphatidylinositide phosphatase SAC2	INPP5F	IASAPRLGSRSQSLSSTDSSVHAPSEITVAH	S(0.158)QS(0.844)LS(0.894)S(0.738)T(0.278)DS(0.086)S(0.003)VHAPSEITVAHGSGLGK	3	588
-0.17674	S	3			0.597968	3.51122e-05	75.912	75.912	75.912	0.035975	3506500	2080300	1426300	563	Q9H0L4	563	Q9H0L4	Q9H0L4	Cleavage stimulation factor subunit 2 tau variant	CSTF2T	IQGASKQGGSQPSSFSPGQSQVTPQDQEKAA	QGGS(0.001)QPS(0.2)S(0.2)FS(0.598)PGQS(0.001)QVTPQDQEK	1	668
-0.18007	T	3			0.991841	0.000402055	66.294	51.336	66.294	-0.35051	20651000	11570000	9081300	1121	F5GZH6;O75976	1121;1368	F5GZH6	F5GZH6	Carboxypeptidase D	CPD	TGSKKSLLSHEFQDETDTEEETLYSSKH___	S(0.002)LLS(0.006)HEFQDET(0.992)DT(0.998)EEET(0.002)LYSSKH	2	276
-0.18007	T	3			0.997807	0.000402055	66.294	51.336	66.294	-0.35051	20651000	11570000	9081300	1123	F5GZH6;O75976	1123;1370	F5GZH6	F5GZH6	Carboxypeptidase D	CPD	SKKSLLSHEFQDETDTEEETLYSSKH_____	S(0.002)LLS(0.006)HEFQDET(0.992)DT(0.998)EEET(0.002)LYSSKH	2	276
-0.181084	S	4			1	0.00460623	44.683	44.683	44.683	0.10873	15822000	8793100	7028900	50	Q96AT1	50	Q96AT1	Q96AT1	Uncharacterized protein KIAA1143	KIAA1143	TKRIQPQPPDEDGDHSDKEDEQPQVVVLKKG	RIQPQPPDEDGDHS(1)DKEDEQPQVVVLK	1	635
-0.181918	S	2			0.81727	0.0253568	51.528	20.959	51.528	-0.069849	26753000	15037000	11716000	17	C9JMR7	17	C9JMR7	C9JMR7		NAGK	RTRTGSQLAAREVTGSGAVPRQLEGRRCQAG	EVT(0.183)GS(0.817)GAVPR	1	167
-0.18254	S	3			1	0.00911642	67.997	44.871	49.356	-0.49521	1155600	645170	510430	583	Q9P2E9-2;Q9P2E9	583;583	Q9P2E9-2	Q9P2E9-2	Ribosome-binding protein 1	RRBP1	KKAEGSPSEGKKAEGSPNQGKKADAAANQGK	KAEGS(1)PNQGKK	1	694
-0.183376	S	3			0.953114	1.10882e-05	77.169	77.169	56.265	0.006091	37929000	20679000	17250000	377	Q9UQ35;Q9UQ35-2;I3L2L6;I3L4D8;I3L182;Q9UQ39	377;377;377;377;281;342	Q9UQ35	Q9UQ35	Serine/arginine repetitive matrix protein 2	SRRM2	EPPAPTPLLAERHGGSPQPLATTPLSQEPVN	HGGS(0.953)PQPLAT(0.325)T(0.327)PLS(0.395)QEPVNPPS(0.325)EAS(0.51)PT(0.165)R	2;3	705
-0.183998	S	3			0.882564	9.54873e-06	103.73	88.805	103.73	-0.01225	4073200	2358800	1714400	377	E7EU42;P47712	377;437	E7EU42	E7EU42	Cytosolic phospholipase A2;Phospholipase A2;Lysophospholipase	PLA2G4A	ENITTKHIVSNDSSDSDDESHEPKGTENEDA	HIVSNDSS(0.117)DS(0.883)DDESHEPK	1	217
-0.184933	S	3			0.816011	0.000287295	74.029	74.029	74.029	-0.10434	68678000	37514000	31164000	15	F8WAM4;Q9NQC3-2;Q9NQC3-5;Q9NQC3-4;Q9NQC3	15;15;15;15;15	F8WAM4	F8WAM4	Reticulon-4	RTN4	_MEDLDQSPLVSSSDSPPRPQPAFKYQFVRE	MEDLDQSPLVS(0.004)S(0.031)S(0.149)DS(0.816)PPRPQPAFK	1	335
-0.185737	T	2			0.771921	8.37813e-05	96.435	74.749	96.435	-0.19868	5198000	2848700	2349200	244	O75533	244	O75533	O75533	Splicing factor 3B subunit 1	SF3B1	SLRWDETPGRAKGSETPGATPGSKIWDPTPS	GS(0.228)ET(0.772)PGAT(1)PGSK	2	444
-0.185737	T	2			0.999844	8.37813e-05	96.435	74.749	96.435	-0.19868	5198000	2848700	2349200	248	O75533	248	O75533	O75533	Splicing factor 3B subunit 1	SF3B1	DETPGRAKGSETPGATPGSKIWDPTPSHTPA	GS(0.228)ET(0.772)PGAT(1)PGSK	2	444
-0.186295	S	3			0.621442	0.000346365	66.1	53.187	66.1	-0.55947	13842000	8945300	4897200	101	F5GXQ3;Q5SUL4;Q5SRN5;P30455;P30443;P16188;P13746;P04439;P13746-2	101;358;358;352;352;352;352;352;358	F5GXQ3	F5GXQ3	HLA class I histocompatibility antigen, A-36 alpha chain;HLA class I histocompatibility antigen, A-1 alpha chain;HLA class I histocompatibility antigen, A-30 alpha chain;HLA class I histocompatibility antigen, A-11 alpha chain;HLA class I histocompatibility antigen, A-3 alpha chain	HLA-A	WDRKGGSYTQAASSDSAQGSDVSLTACKV__	KGGSYTQAAS(0.265)S(0.367)DS(0.621)AQGS(0.759)DVS(0.906)LT(0.082)ACKV	1;3	271
-0.187149	S	2			0.921038	0.0097291	80.014	62.181	80.014	-0.12652	3255700	1795300	1460400	141	P26599;P26599-2;P26599-3	141;141;141	P26599	P26599	Polypyrimidine tract-binding protein 1	PTBP1	IYIQFSNHKELKTDSSPNQARAQAALQAVNS	TDS(0.079)S(0.921)PNQAR	1	488
-0.187576	S	2			1	0.0287709	57.55	7.0979	57.55	-0.20799	303430	197970	105460	2504	Q15911-2;Q15911	2504;3418	Q15911-2	Q15911-2	Zinc finger homeobox protein 3	ZFHX3	VPPGAPSPDKDPAKESPKPEEQKNTPREVSP	DPAKES(1)PK		559
-0.189664	S	2			0.999999	2.11582e-11	155.24	155.24	155.24	-0.082138	4112500	2397300	1715200	357	F5H4V4;P46013	357;357	F5H4V4	F5H4V4	Antigen KI-67	MKI67	PAKMKTPVQYSQQQNSPQKHKNKDLYTTGRR	TPVQYSQQQNS(1)PQK	1	303
-0.191393	S	3			0.737862	0.0214746	47.228	15.749	47.228	-0.22176	7144600	4050800	3093800	198	H7C044;E7EX73;E9PGM1;E7EUU4;Q04637-6;G5E9S1;Q04637-5;Q04637-4;Q04637-3;Q04637;E9PFM1	198;981;1058;1105;948;949;980;1057;1104;1144;1151	H7C044	H7C044	Eukaryotic translation initiation factor 4 gamma 1	EIF4G1	AVPTESTDNRRVVQRSSLSRERGEKAGDRGD	VVQRS(0.738)S(0.738)LS(0.524)RER	2	219
-0.191393	S	3			0.737862	0.0214746	47.228	15.749	47.228	-0.22176	7144600	4050800	3093800	199	H7C044;E7EX73;E9PGM1;E7EUU4;Q04637-6;G5E9S1;Q04637-5;Q04637-4;Q04637-3;Q04637;E9PFM1	199;982;1059;1106;949;950;981;1058;1105;1145;1152	H7C044	H7C044	Eukaryotic translation initiation factor 4 gamma 1	EIF4G1	VPTESTDNRRVVQRSSLSRERGEKAGDRGDR	VVQRS(0.738)S(0.738)LS(0.524)RER	2	219
-0.191771	S	3			0.775876	0.00021326	67.11	67.11	67.11	-0.50477	8832100	5005900	3826200	432	F8W7M0;O95628-3;O95628-2;O95628;O95628-8;O95628-4;O95628-7;E7ET38;F8VQP3;O95628-6	432;415;429;432;429;432;432;429;432;432	F8W7M0	F8W7M0	CCR4-NOT transcription complex subunit 4	CNOT4	DLIEKELSVQDQPSLSPTSLQNSSSHTTTAK	ELSVQDQPS(0.156)LS(0.776)PT(0.043)S(0.01)LQNS(0.003)S(0.003)S(0.003)HT(0.003)T(0.003)T(0.001)AK	1	213
-0.194443	S	2			0.999999	0.00984686	74.89	55.197	74.89	0.10102	4025000	2346600	1678300	663	Q7Z4V5-2;Q7Z4V5;I3L080	663;664;669	Q7Z4V5-2	Q7Z4V5-2	Hepatoma-derived growth factor-related protein 2	HDGFRP2	RPGSDRQERERARGDSEALDEES________	ARGDS(1)EALDEES	1	413
-0.194939	S	3			0.974733	0.0108936	66.267	66.267	66.267	-0.25837	534380	307420	226960	447	F5GZU3;F5H1L1;F5H0H3;Q15424	447;512;548;617	F5GZU3	F5GZU3	Scaffold attachment factor B1	SAFB	VVSFDKVKEPRKSRDSESHSRVRERSEREQR	S(0.025)RDS(0.975)ESHSR	1	277
-0.195583	Y	3			0.890845	0.000933535	89.232	71.729	89.232	-0.036853	5367300	2704100	2663200	67	E0CX09;D6RAD2;P35251-2;P35251	67;39;67;67	E0CX09	E0CX09	Replication factor C subunit 1	RFC1	DDFKQKQPSKKKRIIYDSDSESEETLQVKNA	RIIY(0.891)DS(0.916)DS(0.192)ES(0.001)EETLQVK	2	183
-0.196095	S	2			0.593961	0.00738003	74.237	57.174	74.237	0.28207	1492300	836590	655720	449	H0Y2V6;Q5SW79;H0YB66	449;485;69	H0Y2V6	H0Y2V6	Centrosomal protein of 170 kDa	CEP170	RPSQEMDKMLKNQATSATSEKDNDDDQSDKG	NQAT(0.01)S(0.594)AT(0.096)S(0.3)EK	1	366
-0.197153	S	2			1	4.30921e-09	132.87	132.87	124.73	0.43004	26935000	15963000	10972000	522	Q02952-3;Q02952-2;Q02952	522;529;627	Q02952-3	Q02952-3	A-kinase anchor protein 12	AKAP12	SFKKMVTPKKRVRRPSESDKEDELDKVKSAT	RPS(1)ES(1)DKEDELDK	1;2	520
-0.197914	S	2			1	1.57694e-10	129.85	129.85	73.247	-0.3348	20054000	11209000	8844800	8	Q96QR8	8	Q96QR8	Q96QR8	Transcriptional activator protein Pur-beta	PURB	________MADGDSGSERGGGGGPCGFQPAS	ADGDS(1)GS(1)ERGGGGGPCGFQPASR	1;2	647
-0.198179	S	2			1	0.00074612	96.673	96.673	96.673	-0.12928	1881300	987360	893890	197	Q9BRD0;Q9BRD0-2	197;197	Q9BRD0	Q9BRD0	BUD13 homolog	BUD13	HDSSDTSPPRRARHDSPDPSPPRRPQHNSSG	HDS(1)PDPS(1)PPR	2	652
-0.198179	S	2			1	0.00074612	96.673	96.673	96.673	-0.12928	1881300	987360	893890	201	Q9BRD0;Q9BRD0-2	201;201	Q9BRD0	Q9BRD0	BUD13 homolog	BUD13	DTSPPRRARHDSPDPSPPRRPQHNSSGASPR	HDS(1)PDPS(1)PPR	2	652
-0.198444	S	2			1	6.00529e-36	224.55	224.55	130.64	-0.062915	32784000	17952000	14832000	58	Q9H1E3	58	Q9H1E3	Q9H1E3	Nuclear ubiquitous casein and cyclin-dependent kinase substrate 1	NUCKS1	EAKNKRRSGKNSQEDSEDSEDKDVKTKKDDS	NSQEDS(1)EDS(1)EDK	1;2	669
-0.198477	S	2			0.954004	0.000681344	86.453	59.628	86.453	-0.14161	2536800	1456600	1080200	189	F8W7E2;Q99569-2;Q99569	189;337;337	F8W7E2	F8W7E2	Plakophilin-4	PKP4	QTRVASPSQGQVGSSSPKRSGMTAVPQHLGP	VASPSQGQVGS(0.002)S(0.044)S(0.954)PK	1	329
-0.198709	S	3			1	0.0152158	54.953	54.953	54.953	-0.67712	1411600	774160	637430	222	Q9BRD0	222	Q9BRD0	Q9BRD0	BUD13 homolog	BUD13	QHNSSGASPRRVRHDSPDPSPPRRARHGSSD	VRHDS(1)PDPS(1)PPR	2	652
-0.198709	S	3			1	0.0152158	54.953	54.953	54.953	-0.67712	1411600	774160	637430	226	Q9BRD0	226	Q9BRD0	Q9BRD0	BUD13 homolog	BUD13	SGASPRRVRHDSPDPSPPRRARHGSSDISSP	VRHDS(1)PDPS(1)PPR	2	652
-0.200996	S	3			0.796579	0.000498662	73.383	45.05	73.383	1.857	2667400	1422300	1245200	425	O95232	425	O95232	O95232	Luc7-like protein 3	LUC7L3	SDTKNEVNGTSEDIKSEGDTQSN________	ESDT(0.005)KNEVNGT(0.051)S(0.142)EDIKS(0.797)EGDT(0.005)QS(0.001)N	1	453
-0.201792	S	3			0.999837	0.000958835	58.054	44.2	58.054	-0.35558	30063000	17282000	12781000	315	Q4VXW4;E7ESW4;Q9NZT2-2;Q9NZT2	315;170;315;315	Q4VXW4	Q4VXW4	Opioid growth factor receptor	OGFR	LPHPLEGSRKVEEEGSPGDPDHEASTQGRTC	KVEEEGS(1)PGDPDHEASTQGR	1	211
-0.203004	S	2			0.99911	2.02451e-07	129.05	100.24	129.05	0.029644	1775700	1123200	652450	64	H0Y9H2;E7EV99;E7ENY0;P35611-2;Q86XM2;A2A3N8;P35611;P35611-3;Q96D30	64;358;358;358;358;358;358;358;358	H0Y9H2	H0Y9H2	Alpha-adducin	ADD1	LLNPEKYKAKSRSPGSPVGEGTGSPPKWQIG	S(0.001)PGS(0.999)PVGEGTGSPPK	1	4
-0.203352	S	3			0.921573	0.00699155	73.881	73.881	73.881	-0.10898	17900000	10140000	7760300	672	E9PG73;Q13427	672;687	E9PG73	E9PG73	Peptidyl-prolyl cis-trans isomerase G	PPIG	NSSNNSREKKADRDQSPFSKIKQSSQDNELK	KADRDQS(0.922)PFS(0.078)K	1	243
-0.20395	S	2			0.970089	0.00736124	72.932	24.736	72.932	0.24879	2365200	1690200	674990	333	F8W9H9;P08651-4;P08651-5;P08651-3;P08651-2;P08651	333;300;333;324;324;333	F8W9H9	F8W9H9	Nuclear factor 1 C-type	NFIC	EGGISSPVKKTEMDKSPFNSPSPQDSPRLSS	S(0.97)PFNS(0.03)PS(0.993)PQDS(0.007)PR		332
-0.204117	S	2			0.961855	0.000407539	93.738	50.433	93.738	0.68695	10111000	5749100	4361800	101	H7C5L6;P78362;P78362-2	101;494;505	H7C5L6	H7C5L6	SRSF protein kinase 2;SRSF protein kinase 2 N-terminal;SRSF protein kinase 2 C-terminal	SRPK2	EQEESSPSHDRSRTVSASSTGDLPKAKTRAA	TVS(0.962)AS(0.066)S(0.779)T(0.193)GDLPK	2	411
-0.204117	S	2			0.779262	0.000407539	93.738	50.433	93.738	0.68695	10111000	5749100	4361800	104	H7C5L6;P78362;P78362-2	104;497;508	H7C5L6	H7C5L6	SRSF protein kinase 2;SRSF protein kinase 2 N-terminal;SRSF protein kinase 2 C-terminal	SRPK2	ESSPSHDRSRTVSASSTGDLPKAKTRAADLL	TVS(0.962)AS(0.066)S(0.779)T(0.193)GDLPK	2	411
-0.204798	S	3			0.904791	0.000758848	58.564	42.903	58.564	0.35037	36629000	19689000	16940000	301	C9J0I9;Q86WB0-2;Q86WB0	301;323;344	C9J0I9	C9J0I9	Nuclear-interacting partner of ALK	ZC3HC1	SQDATFSPGSEQAEKSPGPIVSRTRSWDSSS	SQDATFS(0.002)PGS(0.02)EQAEKS(0.905)PGPIVS(0.074)R	1;2	145
-0.205746	S	3			0.999998	0.00165701	63.937	63.937	63.937	-0.065081	3573800	2040000	1533800	135	Q09666;E9PLZ1	135;59	Q09666	Q09666	Neuroblast differentiation-associated protein AHNAK	AHNAK	EYQRIYTTKIKPRLKSEDGVEGDLGETQSRT	LKS(1)EDGVEGDLGETQSR	1	532
-0.206795	S	3			1	2.1848e-05	94.359	78.119	94.359	-0.17381	3844600	2284000	1560600	941	Q6PD62	941	Q6PD62	Q6PD62	RNA polymerase-associated protein CTR9 homolog	CTR9	DDDLPISKKKKRRKGSGSEQEGEDEEGGERK	KGS(1)GS(1)EQEGEDEEGGERK	2	590
-0.206795	S	3			1	2.1848e-05	94.359	78.119	94.359	-0.17381	3844600	2284000	1560600	943	Q6PD62	943	Q6PD62	Q6PD62	RNA polymerase-associated protein CTR9 homolog	CTR9	DLPISKKKKRRKGSGSEQEGEDEEGGERKKK	KGS(1)GS(1)EQEGEDEEGGERK	2	590
-0.207078	S	2			0.924214	0.0121414	58.564	10.925	58.564	0.29864	1229600	772400	457180	88	F5H2K0;H0Y751;O60861-1;A8KAC2;O60861	88;91;88;92;152	F5H2K0	F5H2K0	Growth arrest-specific protein 7	GAS7	TPAHPPETAHMSVRKSTGDSQNLGSSSPSKK	S(0.924)T(0.076)GDSQNLGSSSPSKK	1	32
-0.207661	S	2			0.997343	7.5754e-05	112.12	112.12	59.728	-0.2269	1249200	697600	551640	973	Q9UQ35;Q9UQ35-2;I3L2L6;F5GWZ7;I3L4D8;I3L182;Q9UQ39	973;973;973;225;973;877;938	Q9UQ35	Q9UQ35	Serine/arginine repetitive matrix protein 2	SRRM2	NVESRLLPRYSHSGSSSPDTKVKPETPPRQS	Y(0.001)S(0.008)HS(0.996)GS(0.996)S(0.997)S(0.986)PDT(0.016)K	2;3;4	705
-0.207661	S	2			0.987189	7.5754e-05	112.12	112.12	57.788	-0.52882	1249200	697600	551640	974	Q9UQ35;Q9UQ35-2;I3L2L6;F5GWZ7;I3L4D8;I3L182;Q9UQ39	974;974;974;226;974;878;939	Q9UQ35	Q9UQ35	Serine/arginine repetitive matrix protein 2	SRRM2	VESRLLPRYSHSGSSSPDTKVKPETPPRQSH	Y(0.358)S(0.46)HS(0.385)GS(0.905)S(0.903)S(0.987)PDT(0.001)K	2;3;4	705
-0.207828	S	2			1	0.00228206	111.07	76.036	111.07	0.1196	1152400	599340	553100	185	A2AAT0;E7ESG6;F5H0B5;Q92504	185;180;256;275	A2AAT0	A2AAT0	Zinc transporter SLC39A7	SLC39A7	SHGHGRQERSTKEKQSSEEEEKETRGVQKRR	EKQS(1)S(1)EEEEK	2	6
-0.211181	S	3			0.9996	0.000608983	66.017	49.404	66.017	0.50686	7896800	4614900	3281900	672	Q9C0C2;Q9C0C2-2	672;123	Q9C0C2	Q9C0C2	182 kDa tankyrase-1-binding protein	TNKS1BP1	ETTQARTEAQDLCRASPEPPGPESSSRWLDD	TEAQDLCRAS(1)PEPPGPESSSR	1	666
-0.212049	S	3			0.88345	0.00680844	47.723	47.723	47.723	-0.1999	16489000	9837000	6651800	1355	E9PJ24;F8WEF5;Q9P1Y6-2;Q9P1Y6-3;Q9P1Y6	1355;1357;1359;1358;1359	E9PJ24	E9PJ24	PHD and RING finger domain-containing protein 1	PHRF1	PHLLRPDAAEKAEAPSSPDVAPAGKEDSPSA	AEAPS(0.883)S(0.119)PDVAPAGKEDS(0.665)PS(0.21)AS(0.123)GR	2	255
-0.212049	S	3			0.664917	0.00680844	47.723	47.723	47.723	-0.1999	16489000	9837000	6651800	1367	E9PJ24;F8WEF5;Q9P1Y6-2;Q9P1Y6-3;Q9P1Y6	1367;1369;1371;1370;1371	E9PJ24	E9PJ24	PHD and RING finger domain-containing protein 1	PHRF1	EAPSSPDVAPAGKEDSPSASGRVQEAARPEE	AEAPS(0.883)S(0.119)PDVAPAGKEDS(0.665)PS(0.21)AS(0.123)GR	2	255
-0.214424	S	2			0.978776	0.0225644	61.276	32.177	61.276	0.74445	2783300	1664300	1119000	73	B3KRG5;H3BUY5;H0Y6E7;H3BT71;P38159-2;Q96E39;P38159	73;80;210;208;195;208;208	B3KRG5	B3KRG5	RNA-binding motif protein, X chromosome;RNA-binding motif protein, X chromosome, N-terminally processed;RNA binding motif protein, X-linked-like-1	RBMX;RBMXL1	PPRREPLPSRRDVYLSPRDDGYSTKDSYSSR	DVYLS(0.979)PRDDGYS(0.009)T(0.012)K	1	55
-0.214793	S	3			1	1.01573e-06	99.11	64.962	99.11	0.4215	98426000	61194000	37233000	366	P05455	366	P05455	P05455	Lupus La protein	SSB	GKGKVQFQGKKTKFASDDEHDEHDENGATGP	FAS(1)DDEHDEHDENGATGPVKR	1	464
-0.215647	S	3			0.81613	0.00267212	46.771	46.771	46.771	-0.18794	5761700	3239400	2522300	2449	Q9UQ35;F5GWZ7;I3L3Q8	2449;1701;52	Q9UQ35	Q9UQ35	Serine/arginine repetitive matrix protein 2	SRRM2	APSQSLLPPAQDQPRSPVPSAFSDQSRCLIA	MGQAPSQSLLPPAQDQPRS(0.816)PVPS(0.152)AFS(0.025)DQS(0.007)R	1	705
-0.215898	S	2			1	0.0146757	107.39	48.633	107.39	-0.0051812	68019000	39259000	28760000	181	Q9H1E3;Q9H1E3-2	181;141	Q9H1E3	Q9H1E3	Nuclear ubiquitous casein and cyclin-dependent kinase substrate 1	NUCKS1	EKKMPKPRLKATVTPSPVKGKGKVGRPTASK	ATVT(1)PS(1)PVK	2	669
-0.216753	S	3			0.974922	0.0111774	41.482	41.482	41.482	-0.442	5019300	3200700	1818600	429	Q9C0C2	429	Q9C0C2	Q9C0C2	182 kDa tankyrase-1-binding protein	TNKS1BP1	GDAHLRPTSLVQRRFSEGVLQSPSQDQEKLG	RFS(0.975)EGVLQS(0.024)PS(0.001)QDQEK	1	666
-0.217491	S	3			1	0.000476125	70.334	70.334	70.334	0.99265	12291000	7107200	5183500	1129	H7BXX8;C9J5P2;H7BXH5;P11388;P11388-2;P11388-3;P11388-4	1129;1142;1186;1106;1132;1142;1187	H7BXX8	H7BXX8	DNA topoisomerase 2-alpha	TOP2A	KEAQQKVPDEEENEESDNEKETEKSDSVTDS	EAQQKVPDEEENEES(1)DNEK	1	150
-0.21927	S	2			0.998662	0.00813787	83.045	49.988	83.045	-0.0050135	1894000	1011500	882550	337	H7C560;P15056	337;729	H7C560	H7C560	Serine/threonine-protein kinase B-raf	BRAF	IELLARSLPKIHRSASEPSLNRAGFQTEDFS	S(0.001)AS(0.999)EPS(0.001)LNR	1	410
-0.219908	S	2			0.681521	0.0182154	70.889	28.572	70.889	-0.34022	6422900	3712700	2710200	1674	Q9UQ35;Q9UQ35-2;I3L2L6;F5GWZ7	1674;1674;1674;926	Q9UQ35	Q9UQ35	Serine/arginine repetitive matrix protein 2	SRRM2	PEHPPKSRTARRGSRSSPEPKTKSRTPPRRR	RGS(0.417)RS(0.682)S(0.902)PEPK	2	705
-0.219908	S	2			0.901619	0.0182154	70.889	28.572	70.889	-0.34022	6422900	3712700	2710200	1675	Q9UQ35;Q9UQ35-2;I3L2L6;F5GWZ7	1675;1675;1675;927	Q9UQ35	Q9UQ35	Serine/arginine repetitive matrix protein 2	SRRM2	EHPPKSRTARRGSRSSPEPKTKSRTPPRRRS	RGS(0.417)RS(0.682)S(0.902)PEPK	2	705
-0.220379	S	3			0.858355	0.0019928	72.433	72.433	72.433	-0.32826	22677000	13728000	8949000	346	E7EQT4;Q9UKV3-5;Q9UKV3	346;386;386	E7EQT4	E7EQT4	Apoptotic chromatin condensation inducer in the nucleus	ACIN1	EREIKSSQGLKEKSKSPSPPRLTEDRKKASL	S(0.137)KS(0.858)PS(0.019)PPRLT(0.985)EDR	2	204
-0.220379	T	3			0.985157	0.0019928	72.433	72.433	72.433	-0.32826	22677000	13728000	8949000	353	E7EQT4;Q9UKV3-5;Q9UKV3	353;393;393	E7EQT4	E7EQT4	Apoptotic chromatin condensation inducer in the nucleus	ACIN1	QGLKEKSKSPSPPRLTEDRKKASLVALPEQT	S(0.137)KS(0.858)PS(0.019)PPRLT(0.985)EDR	2	204
-0.220446	S	3			1	7.19204e-08	108.79	108.79	108.79	-0.027104	92517000	51468000	41049000	680	Q9NYV4-3;Q9NYV4-2;Q9NYV4	680;681;681	Q9NYV4-3	Q9NYV4-3	Cyclin-dependent kinase 12	CDK12	LTDLPLPPELPGGDLSPPDSPEPKAITPPQQ	HLLTDLPLPPELPGGDLS(1)PPDS(1)PEPK	2	691
-0.220446	S	3			1	7.19204e-08	108.79	108.79	108.79	-0.027104	92517000	51468000	41049000	684	Q9NYV4-3;Q9NYV4-2;Q9NYV4	684;685;685	Q9NYV4-3	Q9NYV4-3	Cyclin-dependent kinase 12	CDK12	PLPPELPGGDLSPPDSPEPKAITPPQQPYKK	HLLTDLPLPPELPGGDLS(1)PPDS(1)PEPK	2	691
-0.221724	S	3			0.603212	0.000809384	59.857	58.093	59.857	-0.015974	9918500	5611700	4306800	30	B7ZKK9;Q16537	30;30	B7ZKK9	B7ZKK9	Serine/threonine-protein phosphatase 2A 56 kDa regulatory subunit epsilon isoform	PPP2R5E	DGFSRKSVRKARQKRSQSSSQFRSQGKPIEL	S(0.603)QS(0.67)S(0.35)S(0.35)QFRS(0.028)QGKPIELTPLPLLK	2	133
-0.221724	S	3			0.669846	0.000809384	59.857	58.093	59.857	-0.015974	9918500	5611700	4306800	32	B7ZKK9;Q16537	32;32	B7ZKK9	B7ZKK9	Serine/threonine-protein phosphatase 2A 56 kDa regulatory subunit epsilon isoform	PPP2R5E	FSRKSVRKARQKRSQSSSQFRSQGKPIELTP	S(0.603)QS(0.67)S(0.35)S(0.35)QFRS(0.028)QGKPIELTPLPLLK	2	133
-0.223273	S	2			0.999993	0.00150586	94.845	72.748	94.845	-0.29729	2731500	1601700	1129800	168	H3BQZ7;Q1KMD3	168;168	H3BQZ7	H3BQZ7	Heterogeneous nuclear ribonucleoprotein U-like protein 2	HNRNPUL2-BSCL2;HNRNPUL2	EEDEPEERSGDETPGSEVPGDKAAEEQGDDQ	S(0.13)GDET(0.87)PGS(1)EVPGDK	2	397
-0.223273	T	2			0.870373	0.00150586	94.845	72.748	94.845	-0.29729	2731500	1601700	1129800	165	H3BQZ7;Q1KMD3	165;165	H3BQZ7	H3BQZ7	Heterogeneous nuclear ribonucleoprotein U-like protein 2	HNRNPUL2-BSCL2;HNRNPUL2	GKREEDEPEERSGDETPGSEVPGDKAAEEQG	S(0.13)GDET(0.87)PGS(1)EVPGDK	2	397
-0.224098	T	2			0.99984	0.000249041	80.02	59.098	80.02	-0.46519	2044700	1029500	1015200	1741	O75691	1741	O75691	O75691	Small subunit processome component 20 homolog	UTP20	KEYTCKSLSDNGQPGTPDPADSGGTSAKESE	SLSDNGQPGT(1)PDPADSGGTSAK	1	445
-0.224149	T	3			0.999971	0.000755342	87.532	66.619	87.532	0.058402	4915000	2602900	2312100	48	A2AB27;P36915	48;50	A2AB27	A2AB27	Guanine nucleotide-binding protein-like 1	GNL1	NSRSGSRERREEQTDTSDGESVTHHIRRLNQ	REEQT(1)DT(1)S(1)DGESVTHHIR	3	8
-0.226021	S	2			0.72925	0.00594525	81.526	49.241	81.526	-0.25106	7031100	3937700	3093400	78	I3L2J8;Q9UPN4-3;Q9UPN4-2;Q9UPN4	78;78;78;78	I3L2J8	I3L2J8	Centrosomal protein of 131 kDa	CEP131	GPGGSQAINNLRRSNSTTQVSQPRSGSPRPT	S(0.2)NS(0.729)T(0.066)T(0.005)QVSQPR		419
-0.226088	S	2			0.549518	1.39072e-05	104.97	104.97	104.97	-0.14004	12141000	6821000	5320200	4215	Q15149-7;Q15149-8;Q15149-9;Q15149-5;Q15149-4;Q15149-6;Q15149-3;Q15149-2;Q15149	4215;4225;4233;4247;4247;4251;4270;4274;4384	Q15149-7	Q15149-7	Plectin	PLEC	FADMLSGNAGGFRSRSSSVGSSSSYPISPAV	S(0.55)S(0.141)S(0.322)VGS(0.488)S(0.13)S(0.162)S(0.043)Y(0.165)PISPAVSR	2	553
-0.22705	S	3			1	1.73171e-33	220.78	178.74	61.423	2.8728	30054000	16591000	13462000	177	E9PK09;E9PQN2;E9PKI6;E9PK91;Q9NYF8-3;Q9NYF8-2;Q9NYF8;E9PJA7;Q9NYF8-4	177;175;177;177;175;175;177;175;177	E9PK09	E9PK09	Bcl-2-associated transcription factor 1	BCLAF1	QEKQTKKAEGEPQEESPLKSKSQEEPKDTFE	KAEGEPQEES(1)PLK	1	256
-0.22776	S	3			0.661174	0.000174374	97.502	72.048	42.348	0.0088893	41177000	22863000	18314000	569	E5RH50;Q6PKG0-3;Q6PKG0;H0YC33	569;697;774;88	E5RH50	E5RH50	La-related protein 1	LARP1	EPSTIARSLPTTVPESPNYRNTRTPRTPRTP	S(0.975)LPT(0.029)T(0.225)VPES(0.661)PNY(0.048)RNT(0.062)R	2	189
-0.229179	S	2			1	1.55055e-07	133.98	89.144	133.98	-0.52119	6366500	3789100	2577400	752	E9PHJ7;F8W9L2;O75400-2;O75400-3;O75400	752;865;856;865;883	E9PHJ7	E9PHJ7	Pre-mRNA-processing factor 40 homolog A	PRPF40A	KSKKHKKKSKKRRHKSDSPESDAEREKDKKE	HKS(1)DS(1)PES(1)DAEREK	2;3	250
-0.229179	S	2			1	1.55055e-07	133.98	89.144	133.98	-0.52119	6366500	3789100	2577400	754	E9PHJ7;F8W9L2;O75400-2;O75400-3;O75400	754;867;858;867;885	E9PHJ7	E9PHJ7	Pre-mRNA-processing factor 40 homolog A	PRPF40A	KKHKKKSKKRRHKSDSPESDAEREKDKKEKD	HKS(1)DS(1)PES(1)DAEREK	2;3	250
-0.229179	S	2			1	1.55055e-07	133.98	89.144	133.98	-0.52119	6366500	3789100	2577400	757	E9PHJ7;F8W9L2;O75400-2;O75400-3;O75400	757;870;861;870;888	E9PHJ7	E9PHJ7	Pre-mRNA-processing factor 40 homolog A	PRPF40A	KKKSKKRRHKSDSPESDAEREKDKKEKDRES	HKS(1)DS(1)PES(1)DAEREK	2;3	250
-0.22967	S	2			0.738966	0.00998061	84.169	27.756	84.169	-0.10909	5271700	2898800	2372900	92	H7C5N8;E7EPN9;E9PF21;Q9Y520-2;Q9Y520-3;Q9Y520-6;Q9Y520-4;Q9Y520-5;Q9Y520;Q9Y520-7	92;1546;1545;1301;1544;1544;1544;1544;1544;1546	H7C5N8	H7C5N8	Protein PRRC2C	PRRC2C	ENVLPPKREIAKRSFSSQRPVDRQNRRGNNG	S(0.11)FS(0.739)S(0.151)QRPVDR	1	202
-0.230177	S	3			0.998505	0.00206789	50.752	50.752	50.752	0.0096961	3601100	2039100	1562000	265	H7C3H7;H7C0J3	265;371	H7C3H7	H7C3H7		CHD3	RPRGRPPAQALGPAASPPPSPPLGPSLG___	GRPPAQALGPAAS(0.999)PPPS(0.985)PPLGPS(0.016)LG	2	405
-0.230177	S	3			0.985127	0.00206789	50.752	50.752	50.752	0.0096961	3601100	2039100	1562000	269	H7C3H7;H7C0J3	269;375	H7C3H7	H7C3H7		CHD3	RPPAQALGPAASPPPSPPLGPSLG_______	GRPPAQALGPAAS(0.999)PPPS(0.985)PPLGPS(0.016)LG	2	405
-0.23099	S	2			1	0.000755064	125.97	36.166	125.97	0.23108	6015100	3529800	2485300	615	E7EQT4;Q9UKV3-5;Q9UKV3	615;655;655	E7EQT4	E7EQT4	Apoptotic chromatin condensation inducer in the nucleus	ACIN1	RSRSRSRSASSNSRKSLSPGVSRDSSTSYTE	S(1)LS(1)PGVSR	2	204
-0.23099	S	2			1	0.000755064	125.97	36.166	125.97	0.23108	6015100	3529800	2485300	617	E7EQT4;Q9UKV3-5;Q9UKV3	617;657;657	E7EQT4	E7EQT4	Apoptotic chromatin condensation inducer in the nucleus	ACIN1	RSRSRSASSNSRKSLSPGVSRDSSTSYTETK	S(1)LS(1)PGVSR	2	204
-0.232413	T	3			0.955025	7.93253e-08	116.87	116.87	116.87	0.064706	13759000	8225500	5533400	118	Q5VZL5-2;Q5VZL5-4;Q5VZL5	118;86;118	Q5VZL5-2	Q5VZL5-2	Zinc finger MYM-type protein 4	ZMYM4	SSIHTDDSLEVERRVTQHESDNENEIQIQNK	VT(0.955)QHES(0.045)DNENEIQIQNK	1	587
-0.235671	S	3			0.837291	0.000346365	66.1	53.187	55.718	-0.65235	26751000	16101000	10650000	105	F5GXQ3;Q5SUL4;Q5SRN5;P30455;P30443;P16188;P13746;P04439;P13746-2	105;362;362;356;356;356;356;356;362	F5GXQ3	F5GXQ3	HLA class I histocompatibility antigen, A-36 alpha chain;HLA class I histocompatibility antigen, A-1 alpha chain;HLA class I histocompatibility antigen, A-30 alpha chain;HLA class I histocompatibility antigen, A-11 alpha chain;HLA class I histocompatibility antigen, A-3 alpha chain	HLA-A	GGSYTQAASSDSAQGSDVSLTACKV______	GGS(0.001)YT(0.001)QAAS(0.005)S(0.006)DS(0.017)AQGS(0.837)DVS(0.738)LT(0.394)ACKV	2;3	271
-0.235671	S	3			0.905717	0.000346365	66.1	53.187	66.1	-0.55947	26751000	16101000	10650000	108	F5GXQ3;Q5SUL4;Q5SRN5;P30455;P30443;P16188;P13746;P04439;P13746-2	108;365;365;359;359;359;359;359;365	F5GXQ3	F5GXQ3	HLA class I histocompatibility antigen, A-36 alpha chain;HLA class I histocompatibility antigen, A-1 alpha chain;HLA class I histocompatibility antigen, A-30 alpha chain;HLA class I histocompatibility antigen, A-11 alpha chain;HLA class I histocompatibility antigen, A-3 alpha chain	HLA-A	YTQAASSDSAQGSDVSLTACKV_________	KGGSYTQAAS(0.265)S(0.367)DS(0.621)AQGS(0.759)DVS(0.906)LT(0.082)ACKV	2;3	271
-0.236503	S	2			1	6.24186e-20	180.76	128.02	180.76	0.05192	48661000	28598000	20062000	1023	G3V0I6;Q01804-3;Q01804	1023;957;1022	G3V0I6	G3V0I6	OTU domain-containing protein 4	OTUD4	GANSVDSRVQRPKEESSEDENEVSNILRSGR	EES(1)S(1)EDENEVSNILR	2	342
-0.236503	S	2			1	6.24186e-20	180.76	128.02	180.76	0.05192	48661000	28598000	20062000	1024	G3V0I6;Q01804-3;Q01804	1024;958;1023	G3V0I6	G3V0I6	OTU domain-containing protein 4	OTUD4	ANSVDSRVQRPKEESSEDENEVSNILRSGRS	EES(1)S(1)EDENEVSNILR	2	342
-0.237422	T	2			0.999922	0.00521637	63.46	24.724	63.46	0.061778	7659200	4845200	2813900	395	Q9UK11	395	Q9UK11	Q9UK11	Zinc finger protein 223	ZNF223	SYITKSGLDLHHRAHTGERPYNCDDCGKSFR	AHT(1)GERPYNCDDCGK	1	700
-0.238187	S	2			1	0.0126218	79.492	39.87	79.492	0.030557	4156300	2277300	1878900	2032	Q9UQ35;F5GWZ7	2032;1284	Q9UQ35	Q9UQ35	Serine/arginine repetitive matrix protein 2	SRRM2	RSRSRTPPAIRRRSRSRTPLLPRKRSRSRSP	S(1)RT(1)PLLPR	2	705
-0.238187	T	2			1	0.0126218	79.492	39.87	79.492	0.030557	4156300	2277300	1878900	2034	Q9UQ35;F5GWZ7	2034;1286	Q9UQ35	Q9UQ35	Serine/arginine repetitive matrix protein 2	SRRM2	RSRTPPAIRRRSRSRTPLLPRKRSRSRSPLA	S(1)RT(1)PLLPR	2	705
-0.239191	S	3			0.999977	0.00102996	83.856	83.856	83.856	-0.37218	2638900	1421700	1217200	100	E5RIS7;P23193-2;P23193	100;79;100	E5RIS7	E5RIS7	Transcription elongation factor A protein 1	TCEA1	DLDEKKKEPAITSQNSPEAREERYFTV____	KKEPAITSQNS(1)PEAR	1	190
-0.243318	S	2			0.999992	1.45777e-08	130.57	130.57	130.57	-0.17899	590990000	335360000	255630000	19	Q9H1E3	19	Q9H1E3	Q9H1E3	Nuclear ubiquitous casein and cyclin-dependent kinase substrate 1	NUCKS1	PVRNRKVVDYSQFQESDDADEDYGRDSGPPT	VVDYSQFQES(1)DDADEDYGR	1	669
-0.244907	S	3			1	0.000537693	85.536	63.761	85.536	0.08739	5419200	3081500	2337700	68	H3BRN3;H3BVD2;H3BUJ5;F8W9X2;H3BT57;H2N333;P29590-4;P29590-12;P29590-2;P29590-5;P29590-9;P29590-13;P29590-3;P29590-8;P29590-11;P29590	68;162;219;79;470;518;518;470;518;518;518;470;518;518;470;518	H3BRN3	H3BRN3	Protein PML	PML	RSSPEQPRPSTSKAVSPPHLDGPPSPRSPVI	AVS(1)PPHLDGPPS(1)PR	2	334
-0.244907	S	3			1	0.000537693	85.536	63.761	85.536	0.08739	5419200	3081500	2337700	77	H3BRN3;H3BVD2;H3BUJ5;F8W9X2;H3BT57;H2N333;P29590-4;P29590-12;P29590-2;P29590-5;P29590-9;P29590-13;P29590-3;P29590-8;P29590-11;P29590	77;171;228;88;479;527;527;479;527;527;527;479;527;527;479;527	H3BRN3	H3BRN3	Protein PML	PML	STSKAVSPPHLDGPPSPRSPVIGSEVFLPNS	AVS(1)PPHLDGPPS(1)PR	2	334
-0.247371	S	2			1	7.82012e-06	133.88	96.264	86.803	-0.089356	9451400	4814000	4637300	268	E9PIE5;C9JZR2;F8WA43;O60716-24;O60716-23;O60716-21;O60716-19;O60716-22;O60716-20;O60716-16;O60716-18;O60716-15;O60716-17;O60716-13;O60716-11;O60716-14;O60716-12;O60716-10;O60716-8;O60716-9;O60716-7;O60716-5;O60716-3;O60716-6;O60716-4;O60716-2;O60716;E9PRE2	268;268;268;167;167;167;167;167;167;214;167;214;167;214;214;214;214;214;268;214;268;268;268;268;268;268;268;190	E9PIE5	E9PIE5	Catenin delta-1	CTNND1	RQDVYGPQPQVRVGGSSVDLHRFHPEPYGLE	VGGS(1)S(1)VDLHR	1;2	175
-0.247371	S	2			0.999454	1.7128e-09	143.67	101.68	143.67	-0.33524	4517100	2668400	1848700	216	Q8ND56-2;Q8ND56;B4DTG6	216;216;175	Q8ND56-2	Q8ND56-2	Protein LSM14 homolog A	LSM14A	TASAHLPAPAAVGRRSPVSTRPLPSASQKAG	S(0.999)PVSTRPLPSASQK	1	615
-0.247731	S	2			0.999999	5.60045e-06	147.58	147.58	147.58	-0.090391	3085600	1792100	1293500	140	P16104	140	P16104	P16104	Histone H2AX	H2AFX	VGPKAPSGGKKATQASQEY____________	KATQAS(1)QEY	1	475
-0.25008	S	3			1	7.36381e-05	97.395	97.395	97.395	0.33681	38243000	21010000	17233000	8	A6PVD3;B4DV62;P56693	8;8;8	A6PVD3	A6PVD3	Transcription factor SOX-10	SOX10	________MAEEQDLSEVELSPVGSEEPRCL	AEEQDLS(1)EVELS(1)PVGS(1)EEPR	2;3	29
-0.25008	S	3			1	7.36381e-05	97.395	97.395	97.395	0.33681	38243000	21010000	17233000	13	A6PVD3;B4DV62;P56693	13;13;13	A6PVD3	A6PVD3	Transcription factor SOX-10	SOX10	___MAEEQDLSEVELSPVGSEEPRCLSPGSA	AEEQDLS(1)EVELS(1)PVGS(1)EEPR	2;3	29
-0.250097	S	3			0.733446	0.0106955	42.863	42.863	42.863	-0.015716	7580400	4445000	3135400	757	A9Z1X7;Q8IYB3;Q8IYB3-2;E9PCT1	757;748;746;760	A9Z1X7;E9PCT1	A9Z1X7	Serine/arginine repetitive matrix protein 1	SRRM1	IKKAASPSPQSVRRVSSSRSVSGSPEPAAKK	RVS(0.733)S(0.481)S(0.426)RS(0.374)VS(0.99)GS(0.996)PEPAAK	4	40;237
-0.251075	S	3			0.932847	4.49008e-05	87.963	87.963	87.963	-0.30192	35518000	20853000	14665000	135	Q8WXI9	135	Q8WXI9	Q8WXI9	Transcriptional repressor p66-beta	GATAD2B	TPSPDIIVLSDNEASSPRSSSRMEERLKAAN	GRLT(1)PS(1)PDIIVLSDNEAS(0.067)S(0.933)PR	3;4	624
-0.252948	S	3			1	0.00035931	86.189	86.189	86.189	0.25582	3489900	2162800	1327100	118	Q8WX93-7;Q8WX93-4;Q8WX93-8;Q8WX93-3;Q8WX93-2;Q8WX93-9;Q8WX93-5;Q8WX93	118;405;510;734;892;909;892;1116	Q8WX93-7	Q8WX93-7	Palladin	PALLD	SPRSPSGHPHVRRPRSRSRDSGDENEPIQER	S(1)RS(1)RDS(1)GDENEPIQER	3	623
-0.252948	S	3			1	0.00035931	86.189	86.189	86.189	0.25582	3489900	2162800	1327100	120	Q8WX93-7;Q8WX93-4;Q8WX93-8;Q8WX93-3;Q8WX93-2;Q8WX93-9;Q8WX93-5;Q8WX93	120;407;512;736;894;911;894;1118	Q8WX93-7	Q8WX93-7	Palladin	PALLD	RSPSGHPHVRRPRSRSRDSGDENEPIQERFF	S(1)RS(1)RDS(1)GDENEPIQER	3	623
-0.252948	S	3			1	0.00035931	86.189	86.189	86.189	0.25582	3489900	2162800	1327100	123	Q8WX93-7;Q8WX93-4;Q8WX93-8;Q8WX93-3;Q8WX93-2;Q8WX93-9;Q8WX93-5;Q8WX93	123;410;515;739;897;914;897;1121	Q8WX93-7	Q8WX93-7	Palladin	PALLD	SGHPHVRRPRSRSRDSGDENEPIQERFFRPH	S(1)RS(1)RDS(1)GDENEPIQER	3	623
-0.255787	S	3			0.992514	0.000877867	57.537	57.537	57.537	0.42235	11442000	6487500	4954500	48	E7ENF8;Q15311	48;48	E7ENF8	E7ENF8	RalA-binding protein 1	RALBP1	ISPTKFPGLYRTGEPSPPHDILHEPPDVVSD	T(0.007)GEPS(0.993)PPHDILHEPPDVVS(1)DDEK	2	200
-0.255787	S	3			0.999996	0.000877867	57.537	57.537	57.537	0.42235	11442000	6487500	4954500	62	E7ENF8;Q15311	62;62	E7ENF8	E7ENF8	RalA-binding protein 1	RALBP1	PSPPHDILHEPPDVVSDDEKDHGKKKGKFKK	T(0.007)GEPS(0.993)PPHDILHEPPDVVS(1)DDEK	2	200
-0.255839	S	2			0.997423	0.00163538	115.29	23.04	115.29	0.14339	1501100	864760	636370	68	B3KUS7;Q9H3Q1	68;138	B3KUS7	B3KUS7	Cdc42 effector protein 4	CDC42EP4	LNSKAAEKGTSKLPKSLSSSPVKKANDGEGG	S(0.997)LS(0.003)S(0.05)S(0.949)PVK	2	59
-0.255839	S	2			0.94943	0.00163538	115.29	23.04	115.29	0.14339	1501100	864760	636370	72	B3KUS7;Q9H3Q1	72;142	B3KUS7	B3KUS7	Cdc42 effector protein 4	CDC42EP4	AAEKGTSKLPKSLSSSPVKKANDGEGGDEEA	S(0.997)LS(0.003)S(0.05)S(0.949)PVK	2	59
-0.256115	S	3			0.99514	0.000115672	87.388	87.388	87.388	-0.24726	8363800	5365900	2997900	186	B2RAX6;Q9Y5J1	186;210	B2RAX6	B2RAX6	U3 small nucleolar RNA-associated protein 18 homolog	UTP18	AWAETTKRKTSSDDESEEDEDDLLQRTGNFI	RKT(0.335)S(0.335)S(0.335)DDES(0.995)EEDEDDLLQR	2	48
-0.256838	S	2			1	7.4714e-73	289.81	201.33	289.81	-0.5553	28524000	16070000	12454000	78	H0YJ03;G3V4X5;P25788-2;P25788	78;175;243;250	H0YJ03	H0YJ03	Proteasome subunit alpha type-3	PSMA3	EAEKYAKESLKEEDESDDDNM__________	ESLKEEDES(1)DDDNM	1	352
-0.257149	S	2			0.765982	0.00675381	62.678	62.678	62.678	0.43464	366860000	214570000	152290000	240	Q9Y2W1	240	Q9Y2W1	Q9Y2W1	Thyroid hormone receptor-associated protein 3	THRAP3	DATYGTGSASRASAVSELSPRERSPALKSPL	AS(0.223)AVS(0.766)ELS(0.011)PRERS(1)PALK	2	711
-0.257287	S	3			0.856638	0.0306358	40.097	27.207	40.097	0.16851	3816600	2023300	1793300	234	Q9H7L9	234	Q9H7L9	Q9H7L9	Sin3 histone deacetylase corepressor complex component SDS3	SUDS3	DLRTLNKLKSPKRPASPSSPEHLPATPAESP	RPAS(0.857)PS(0.549)S(0.558)PEHLPAT(0.035)PAES(0.001)PAQR	2	676
-0.257287	S	3			0.549042	0.0306358	40.097	27.207	40.097	0.16851	3816600	2023300	1793300	236	Q9H7L9	236	Q9H7L9	Q9H7L9	Sin3 histone deacetylase corepressor complex component SDS3	SUDS3	RTLNKLKSPKRPASPSSPEHLPATPAESPAQ	RPAS(0.857)PS(0.549)S(0.558)PEHLPAT(0.035)PAES(0.001)PAQR	2	676
-0.257287	S	3			0.557935	0.0306358	40.097	27.207	40.097	0.16851	3816600	2023300	1793300	237	Q9H7L9	237	Q9H7L9	Q9H7L9	Sin3 histone deacetylase corepressor complex component SDS3	SUDS3	TLNKLKSPKRPASPSSPEHLPATPAESPAQR	RPAS(0.857)PS(0.549)S(0.558)PEHLPAT(0.035)PAES(0.001)PAQR	2	676
-0.257718	S	3			0.5	0.000121918	76.176	76.176	76.176	-0.47997	4681600	3022500	1659100	266	C9JIQ2;Q6IQ49-3;Q6IQ49-2;Q6IQ49	266;183;266;278	C9JIQ2	C9JIQ2	Protein SDE2 homolog	SDE2	PSGSQRARVVNTDHGSPEQLQIPVTDSGRHI	VVNT(0.5)DHGS(0.5)PEQLQIPVTDSGR	1	163
-0.257718	T	3			0.5	0.000121918	76.176	76.176	76.176	-0.47997	4681600	3022500	1659100	262	C9JIQ2;Q6IQ49-3;Q6IQ49-2;Q6IQ49	262;179;262;274	C9JIQ2	C9JIQ2	Protein SDE2 homolog	SDE2	AAKFPSGSQRARVVNTDHGSPEQLQIPVTDS	VVNT(0.5)DHGS(0.5)PEQLQIPVTDSGR	1	163
-0.260221	T	2			0.999939	0.000748971	129	75.988	107.39	-0.0051812	72370000	41714000	30656000	179	Q9H1E3;Q9H1E3-2	179;139	Q9H1E3	Q9H1E3	Nuclear ubiquitous casein and cyclin-dependent kinase substrate 1	NUCKS1	RKEKKMPKPRLKATVTPSPVKGKGKVGRPTA	ATVT(1)PS(1)PVK	1;2	669
-0.261396	S	2			0.532109	0.000201607	86.791	86.791	86.791	0.41372	25202000	13757000	11444000	83	Q4KMP7-2;Q4KMP7	83;658	Q4KMP7-2	Q4KMP7-2	TBC1 domain family member 10B	TBC1D10B	HEERRRQQPPLGPSSSLLSLPGLKSRGSRAA	QQPPLGPS(0.019)S(0.452)S(0.532)LLS(0.996)LPGLK	2	569
-0.262607	S	2			0.615024	2.72687e-05	98.376	59.68	98.376	-3.3198	2253600	1204700	1048900	1187	I3L1L3;Q9BQG0;Q9BQG0-2	1187;1267;1267	I3L1L3	I3L1L3	Myb-binding protein 1A	MYBBP1A	QKKNQKPSQVNGAPGSPTEPAGQKQHQKALP	PSQVNGAPGS(0.615)PT(0.385)EPAGQK	1	417
-0.263923	S	3			1	0.032414	45.992	6.9594	45.992	-0.61017	962590	578070	384530	1762	Q9UQ35;Q9UQ35-2;I3L2L6;F5GWZ7	1762;1762;1762;1014	Q9UQ35	Q9UQ35	Serine/arginine repetitive matrix protein 2	SRRM2	SASSPRTKTTSRRGRSPSPKPRGLQRSRSRS	GRS(1)PS(1)PKPR	2	705
-0.263923	S	3			1	0.032414	45.992	6.9594	45.992	-0.61017	962590	578070	384530	1764	Q9UQ35;Q9UQ35-2;I3L2L6;F5GWZ7	1764;1764;1764;1016	Q9UQ35	Q9UQ35	Serine/arginine repetitive matrix protein 2	SRRM2	SSPRTKTTSRRGRSPSPKPRGLQRSRSRSRR	GRS(1)PS(1)PKPR	2	705
-0.264582	S	3			0.999553	5.66729e-06	104.78	104.78	104.78	-0.057097	16187000	9654500	6532100	122	Q5VZL5-2;Q5VZL5-4;Q5VZL5	122;90;122	Q5VZL5-2	Q5VZL5-2	Zinc finger MYM-type protein 4	ZMYM4	TDDSLEVERRVTQHESDNENEIQIQNKLKKD	RVTQHES(1)DNENEIQIQNK	1	587
-0.264998	S	2			0.7939	0.0307731	82.925	82.925	82.925	-0.063841	62487000	36106000	26381000	623	Q2M2I8-2;Q2M2I8;E9PG46	623;623;623	Q2M2I8-2	Q2M2I8-2	AP2-associated protein kinase 1	AAK1	PPAVQGQKVGSLTPPSSPKTQRAGHRRILSD	VGSLT(0.999)PPS(0.794)S(0.207)PK	2	563
-0.266194	S	3			0.999578	0.00317542	55.986	55.986	55.986	0.057558	70749000	41054000	29695000	1329	Q9UQ35;Q9UQ35-2;I3L2L6;F5GWZ7	1329;1329;1329;581	Q9UQ35	Q9UQ35	Serine/arginine repetitive matrix protein 2	SRRM2	HKELSNSPLRENSFGSPLEFRNSGPLGTEMN	ELS(0.984)NS(0.018)PLRENS(0.999)FGS(1)PLEFR	2;3	705
-0.270173	S	2			0.999591	0.000256958	83.54	50.838	83.54	-0.39396	65384000	36842000	28541000	351	Q9UQ35;Q9UQ35-2;I3L2L6;I3L4D8;I3L182;Q9UQ39;I3L1I8;Q9UQ35-3	351;351;351;351;255;316;255;255	Q9UQ35	Q9UQ35	Serine/arginine repetitive matrix protein 2	SRRM2	EDKDKDKKEKSATRPSPSPERSSTGPEPPAP	SATRPS(1)PS(1)PER	2;3	705
-0.270173	S	2			0.999859	0.00553576	83.54	50.838	83.54	-0.39396	55104000	30063000	25041000	353	Q9UQ35;Q9UQ35-2;I3L2L6;I3L4D8;I3L182;Q9UQ39;I3L1I8;Q9UQ35-3	353;353;353;353;257;318;257;257	Q9UQ35	Q9UQ35	Serine/arginine repetitive matrix protein 2	SRRM2	KDKDKKEKSATRPSPSPERSSTGPEPPAPTP	SATRPS(1)PS(1)PER	2	705
-0.27033	S	2			1	0.000223313	130.44	130.44	130.44	0.3842	3788400	2071600	1716800	1427	P46821	1427	P46821	P46821	Microtubule-associated protein 1B;MAP1B heavy chain;MAP1 light chain LC1	MAP1B	SFLSADDKASGRGAESPFEEKSGKQGSPDQV	GAES(1)PFEEK	1	497
-0.270556	S	3			0.56554	0.00181754	61.612	61.612	61.612	0.24771	23005000	13667000	9337900	601	P51116	601	P51116	P51116	Fragile X mental retardation syndrome-related protein 2	FXR2	NRSRRRRNRGNRTDGSISGDRQPVTVADYIS	T(0.435)DGS(0.566)IS(0.999)GDRQPVTVADYISR	2	504
-0.27113	S	2			1	4.55151e-16	188	68.548	188	-0.027732	2803100	1664700	1138400	298	O94880	298	O94880	O94880	PHD finger protein 14	PHF14	DEELTNDSLTLSQSKSNEDSLILEKSQNWSS	S(1)NEDS(1)LILEK	2	450
-0.27113	S	2			1	4.55151e-16	188	68.548	188	-0.027732	2803100	1664700	1138400	302	O94880	302	O94880	O94880	PHD finger protein 14	PHF14	TNDSLTLSQSKSNEDSLILEKSQNWSSQKMD	S(1)NEDS(1)LILEK	2	450
-0.271392	S	2	+		1	0.0065477	76.679	76.679	76.679	0.90307	6324200	3713600	2610600	269			REV__P17948-7	REV__P17948-7				IDFIS(1)EPAMK	1	726
-0.271635	S	2			0.999592	0.0113753	71.592	47.167	71.592	0.13885	3787800	2087000	1700800	12	O43399-2;O43399-4;O43399;O43399-3;O43399-5;Q5JWU6	12;12;12;12;12;12	O43399-2	O43399-2	Tumor protein D54	TPD52L2	____MDSAGQDINLNSPNKGLLSDSMTDVPV	MDSAGQDINLNS(1)PNK	1	432
-0.271705	S	2			0.992668	1.29246e-12	149.12	106.3	122.84	0.64847	17543000	8681700	8861700	23	I3L436;F5H7J5;Q8N122	23;705;863	I3L436	I3L436	Regulatory-associated protein of mTOR	RPTOR	QRVLDTSSLTQSAPASPTNKGVHIHQAGGSP	VLDTSSLT(0.034)QS(0.965)APAS(0.993)PT(0.007)NK	1;2	313
-0.272088	S	2			0.999926	3.12039e-05	109.12	109.12	109.12	-0.05732	2371100	1438000	933040	993	C9JXV0;A6NNK5;Q12888;F8VY86;Q12888-2	993;1033;1028;1033;1033	C9JXV0	C9JXV0	Tumor suppressor p53-binding protein 1	TP53BP1	GERKNGSTAVAESVASPQKTMSVLSCICEAR	NGSTAVAESVAS(1)PQK	1	27
-0.27507	S	2			0.980537	1.7393e-07	127.59	127.59	127.59	-0.018278	2511400	1512200	999170	89	C9JWS9;B5MD17;P83916	89;89;89	C9JWS9	C9JWS9	Chromobox protein homolog 1	CBX1	AHETDKSEGGKRKADSDSEDKGEESKPKKKK	ADS(0.981)DS(0.019)EDKGEESKPK	1	113
-0.277447	S	2			1	0.00429979	80.459	62.277	80.459	0.043139	21421000	12031000	9389900	384	A9Z1X7;Q8IYB3;Q8IYB3-2;E9PCT1	384;389;388;389	A9Z1X7;E9PCT1	A9Z1X7	Serine/arginine repetitive matrix protein 1	SRRM1	PPKRTSSPPRKTRRLSPSASPPRRRHRPSPP	RLS(1)PS(1)AS(1)PPR	3	40;237
-0.277516	S	3			0.553613	0.00323334	51.524	51.524	51.524	-0.23119	11241000	6574600	4666700	142	C9J4K0;B4E2G9;Q9BVC5	142;180;184	C9J4K0	C9J4K0	Ashwin	C2orf49	KPPPQNHDLTHRKSPSGPVKSPPLSPVGTTP	S(0.481)PS(0.554)GPVKS(0.963)PPLS(0.002)PVGTTPVK	2	103
-0.277516	S	3			0.973454	0.000472213	71.289	71.289	71.289	-0.22002	27785000	14163000	13623000	147	C9J4K0;B4E2G9;Q9BVC5	147;185;189	C9J4K0	C9J4K0	Ashwin	C2orf49	NHDLTHRKSPSGPVKSPPLSPVGTTPVKLKR	S(0.714)PS(0.312)GPVKS(0.973)PPLS(0.984)PVGT(0.013)T(0.002)PVK	2;3	103
-0.277744	S	3			0.999448	0.000201607	86.791	86.791	49.528	0.26627	44660000	24219000	20442000	86	Q4KMP7-2;Q4KMP7	86;661	Q4KMP7-2	Q4KMP7-2	TBC1 domain family member 10B	TBC1D10B	RRRQQPPLGPSSSLLSLPGLKSRGSRAAGGA	QQPPLGPS(0.215)S(0.424)S(0.362)LLS(0.999)LPGLK	2	569
-0.279214	S	3			0.999301	5.98468e-07	93.568	93.568	93.568	-0.15045	125350000	73827000	51526000	95	E7EMN6;Q6NXS1;P41236	95;121;121	E7EMN6	E7EMN6	Protein phosphatase inhibitor 2-like protein 3;Protein phosphatase inhibitor 2	PPP1R2;PPP1R2P3	AAEGLEPKYRIQEQESSGEEDSDLSPEEREK	Y(0.001)RIQEQES(0.999)S(0.999)GEEDS(0.001)DLSPEEREK	2	199
-0.279214	S	3			0.998832	5.98468e-07	93.568	93.568	93.568	-0.15045	125350000	73827000	51526000	96	E7EMN6;Q6NXS1;P41236	96;122;122	E7EMN6	E7EMN6	Protein phosphatase inhibitor 2-like protein 3;Protein phosphatase inhibitor 2	PPP1R2;PPP1R2P3	AEGLEPKYRIQEQESSGEEDSDLSPEEREKK	Y(0.001)RIQEQES(0.999)S(0.999)GEEDS(0.001)DLSPEEREK	2	199
-0.280159	S	2			0.808364	2.7259e-06	111.35	111.35	111.35	0.73156	6453600	3682200	2771400	400	E9PHI6;Q9Y6G9	400;516	E9PHI6	E9PHI6	Cytoplasmic dynein 1 light intermediate chain 1	DYNC1LI1	RITRKPVTVSPTTPTSPTEGEAS________	KPVTVSPTT(0.002)PT(0.188)S(0.808)PT(0.001)EGEAS	1	249
-0.281912	S	3			0.975375	0.0130692	48.788	31.95	48.788	0.16389	3415200	1995500	1419700	715	Q9Y6X9-2;Q9Y6X9	715;777	Q9Y6X9-2	Q9Y6X9-2	MORC family CW-type zinc finger protein 2	MORC2	GRFVVKEEKKDSNELSDSAGEEDSADLKRAQ	KDS(0.059)NELS(0.975)DS(0.965)AGEEDS(0.001)ADLK	2	723
-0.281912	S	3			0.965243	0.0130692	48.788	31.95	48.788	0.16389	3415200	1995500	1419700	717	Q9Y6X9-2;Q9Y6X9	717;779	Q9Y6X9-2	Q9Y6X9-2	MORC family CW-type zinc finger protein 2	MORC2	FVVKEEKKDSNELSDSAGEEDSADLKRAQKD	KDS(0.059)NELS(0.975)DS(0.965)AGEEDS(0.001)ADLK	2	723
-0.283193	S	3			0.999926	0.000877565	58.755	46.847	58.755	0.317	9129100	5316700	3812400	307	Q9HCE3	307	Q9HCE3	Q9HCE3	Zinc finger protein 532	ZNF532	ANSRESSPLPKEVNDSPRAADKSPESQNLID	EVNDS(1)PRAADKS(0.995)PES(0.005)QNLIDGTK	2	681
-0.283193	S	3			0.995001	0.000877565	58.755	46.847	58.755	0.317	9129100	5316700	3812400	314	Q9HCE3	314	Q9HCE3	Q9HCE3	Zinc finger protein 532	ZNF532	PLPKEVNDSPRAADKSPESQNLIDGTKKPSL	EVNDS(1)PRAADKS(0.995)PES(0.005)QNLIDGTK	2	681
-0.284072	S	2			1	2.76361e-08	119.52	119.52	65.731	-0.25852	60365000	33144000	27222000	100	A8K8G0;B7Z525;Q5SZ08;P51858;Q5SZ07	100;155;125;132;148	A8K8G0	A8K8G0	Hepatoma-derived growth factor	HDGF	EAAEGDGDKKGNAEGSSDEEGKLVIDEPAKE	KGNAEGS(1)S(1)DEEGKLVIDEPAK	1;2	31
-0.287959	S	2			0.889067	0.000481448	71.524	54.173	71.524	-0.30998	855940	490590	365350	407	P02545-3;P02545;Q5TCJ4;Q3BDU5;P02545-2;Q6UYC3;D6RAQ3;E7EUI9;Q5TCI8	407;407;407;407;407;407;308;295;326	P02545-3	P02545-3	Prelamin-A/C;Lamin-A/C	LMNA	SPTSQRSRGRASSHSSQTQGGGSVTKKRKLE	AS(0.181)S(0.776)HS(0.056)S(0.889)QT(0.115)QGGGS(0.889)VT(0.094)K	3	462
-0.289563	S	3			0.9986	0.000670927	69.016	57.802	69.016	0.2397	47757000	28001000	19756000	451	O60832	451	O60832	O60832	H/ACA ribonucleoprotein complex subunit 4	DKC1	QVVAEAAKTAKRKRESESESDETPPAAPQLI	KRES(0.999)ES(0.986)ES(0.982)DET(0.033)PPAAPQLIK	2;3	440
-0.289563	S	3			0.981722	0.000670927	69.016	57.802	69.016	0.2397	47757000	28001000	19756000	455	O60832	455	O60832	O60832	H/ACA ribonucleoprotein complex subunit 4	DKC1	EAAKTAKRKRESESESDETPPAAPQLIKKEK	KRES(0.999)ES(0.986)ES(0.982)DET(0.033)PPAAPQLIK	2;3	440
-0.292723	S	2			1	2.66207e-07	126.29	126.29	126.29	-0.10228	4958700	2912000	2046800	192	F6PQP6;E7EMC3;I3L2B2;I3L0K8;E9PBC2	192;192;192;192;192	F6PQP6	F6PQP6	Epsin-2	EPN2	LSTSHSEQEYGKAGGSPASYHGSTSPRVSSE	AGGS(1)PAS(1)YHGSTSPR	2	195
-0.292723	S	2			0.999896	2.66207e-07	126.29	126.29	126.29	-0.10228	4958700	2912000	2046800	195	F6PQP6;E7EMC3;I3L2B2;I3L0K8;E9PBC2	195;195;195;195;195	F6PQP6	F6PQP6	Epsin-2	EPN2	SHSEQEYGKAGGSPASYHGSTSPRVSSELEQ	AGGS(1)PAS(1)YHGSTSPR	2	195
-0.294261	S	2			1	0.000964678	93.623	48.601	93.623	0.33116	1433700	754570	679160	359	F5GX85;B7Z5Y8;E9PKS6;F5H2Q8;O75382-3;O75382-2;O75382	359;437;437;318;358;426;437	F5GX85	F5GX85	Tripartite motif-containing protein 3	TRIM3	GDLPPSPDDVKRRVKSPGGPGSHVRQKAVRR	S(1)PGGPGSHVR	1	127
-0.294792	S	3			0.539547	6.46412e-06	74.08	52.601	74.08	-0.52356	5785900	3613900	2172000	75	H3BM04;B4E105;E9PEH9;E9PBR5;Q05209	75;448;437;448;567	H3BM04	H3BM04	Protein-tyrosine-phosphatase;Tyrosine-protein phosphatase non-receptor type 12	PTPN12	EGNSSDINYQTRKTVSLTPSPTTQVETPDLV	KT(0.144)VS(0.54)LT(0.182)PS(0.406)PT(0.568)T(0.146)QVET(0.013)PDLVDHDNTSPLFR	2	101
-0.294792	T	3			0.567582	6.46412e-06	74.08	52.601	74.08	-0.52356	5785900	3613900	2172000	81	H3BM04;B4E105;E9PEH9;E9PBR5;Q05209	81;454;443;454;573	H3BM04	H3BM04	Protein-tyrosine-phosphatase;Tyrosine-protein phosphatase non-receptor type 12	PTPN12	INYQTRKTVSLTPSPTTQVETPDLVDHDNTS	KT(0.144)VS(0.54)LT(0.182)PS(0.406)PT(0.568)T(0.146)QVET(0.013)PDLVDHDNTSPLFR	2	101
-0.294951	S	2			1	0.000435221	113.88	113.88	113.88	-0.032398	4634400	2736100	1898300	211	Q13242	211	Q13242	Q13242	Serine/arginine-rich splicing factor 9	SRSF9	RSGSRGRDSPYQSRGSPHYFSPFRPY_____	GS(1)PHYFS(1)PFRPY	2	540
-0.294951	S	2			0.999997	0.000435221	113.88	113.88	113.88	-0.032398	4634400	2736100	1898300	216	Q13242	216	Q13242	Q13242	Serine/arginine-rich splicing factor 9	SRSF9	GRDSPYQSRGSPHYFSPFRPY__________	GS(1)PHYFS(1)PFRPY	2	540
-0.295411	S	3			0.741104	0.000284214	72.359	72.359	72.359	0.19265	8664400	5009300	3655100	382	H0YDB2;E9PNJ4;Q13586	382;447;620	H0YDB2	H0YDB2	Stromal interaction molecule 1	STIM1	PGGSPHLDSSRSHSPSSPDPDTPSPVGDSRA	S(0.023)HS(0.108)PS(0.741)S(0.127)PDPDTPSPVGDSR	1	260
-0.295677	S	2			1	0.000775167	124.48	83.405	55.546	-0.18603	12406000	7402800	5003200	398	E9PG73;Q13427;Q32LZ0;C9JM79	398;413;413;406	E9PG73	E9PG73	Peptidyl-prolyl cis-trans isomerase G	PPIG	PVRVKERKITDHRNVSESPNRKNEKEKKVKD	NVS(1)ES(1)PNRKNEK	2	243
-0.296527	S	3			0.903334	0.00885674	61.903	44.535	61.903	1.2973	6437400	4457200	1980200	117	Q9BVV8	117	Q9BVV8	Q9BVV8	Uncharacterized membrane protein C19orf24	C19orf24	RYGLLANTEDPTEMASLDSDEETVFESRNLR	RYGLLANT(0.004)EDPT(0.058)EMAS(0.903)LDS(0.96)DEET(0.072)VFES(0.003)R	2	659
-0.296527	S	3			0.959646	0.00885674	61.903	44.535	61.903	1.2973	6437400	4457200	1980200	120	Q9BVV8	120	Q9BVV8	Q9BVV8	Uncharacterized membrane protein C19orf24	C19orf24	LLANTEDPTEMASLDSDEETVFESRNLR___	RYGLLANT(0.004)EDPT(0.058)EMAS(0.903)LDS(0.96)DEET(0.072)VFES(0.003)R	2	659
-0.296704	S	2			1	2.53355e-17	164.12	113.92	164.12	-0.61506	16710000	9674100	7035500	19	H3BS86;Q9UNE7	19;19	H3BS86	H3BS86	E3 ubiquitin-protein ligase CHIP	STUB1	KEEKEGGARLGAGGGSPEKSPSAQELKEQGN	LGAGGGS(1)PEKS(1)PSAQELK	1;2	398
-0.297077	S	2			0.9821	0.0346212	44.312	44.312	44.312	-2.1605	2289200	1346300	942900	508	O60673-2;O60673	508;586	O60673-2	O60673-2	DNA polymerase zeta catalytic subunit	REV3L	SSAKITFQCKHTSALSSHVLNKEDLIEDLSQ	HT(0.01)S(0.011)ALS(0.982)S(0.996)HVLNK	2	439
-0.297077	S	2			0.99599	0.0346212	44.312	44.312	44.312	-2.1605	2289200	1346300	942900	509	O60673-2;O60673	509;587	O60673-2	O60673-2	DNA polymerase zeta catalytic subunit	REV3L	SAKITFQCKHTSALSSHVLNKEDLIEDLSQT	HT(0.01)S(0.011)ALS(0.982)S(0.996)HVLNK	2	439
-0.297467	S	3			0.999994	0.00145818	61.904	61.904	61.904	-0.36245	20509000	12157000	8352000	1968	F8W6L6;P35580;P35580-2;P35580-3;F8VTL3	1968;1952;1968;1973;1983	F8W6L6	F8W6L6	Myosin-10	MYH10	SSSRSGRRQLHLEGASLELSDDDTESKTSDV	QLHLEGAS(1)LELS(0.839)DDDT(0.124)ES(0.037)K	2	325
-0.297467	S	3			0.839398	0.00145818	61.904	61.904	61.904	-0.36245	20509000	12157000	8352000	1972	F8W6L6;P35580;P35580-2;P35580-3;F8VTL3	1972;1956;1972;1977;1987	F8W6L6	F8W6L6	Myosin-10	MYH10	SGRRQLHLEGASLELSDDDTESKTSDVNETQ	QLHLEGAS(1)LELS(0.839)DDDT(0.124)ES(0.037)K	2	325
-0.298176	S	3			0.992719	0.0340712	41.513	23.949	41.513	0.53876	2952900	1593200	1359700	875	Q5T200-2;Q5T200	875;875	Q5T200-2	Q5T200-2	Zinc finger CCCH domain-containing protein 13	ZC3H13	KHRLLSQVVRPQESRSLSPSHLTEDRQGRWK	S(0.993)LS(0.979)PS(0.024)HLT(0.004)EDRQGR	2	578
-0.298478	S	2			0.982197	5.66867e-05	105.91	87.944	105.91	-0.30459	7018500	4016800	3001700	1502	Q9UQ35;Q9UQ35-2;I3L2L6;F5GWZ7	1502;1502;1502;754	Q9UQ35	Q9UQ35	Serine/arginine repetitive matrix protein 2	SRRM2	KALPQTPRPRSRSPSSPELNNKCLTPQRERS	S(0.99)RS(0.997)PS(0.031)S(0.982)PELNNK	3	705
-0.299436	T	3			0.628902	0.000224516	67.641	67.641	67.641	-0.10098	12116000	7265700	4850100	409	F5H8D7;H7BZR0;P18887	409;454;440	F5H8D7	F5H8D7	DNA repair protein XRCC1	XRCC1	APKLPQKQPQTKTKPTQAAGPSSPQKPPTPE	T(0.04)KPT(0.629)QAAGPS(0.166)S(0.166)PQKPPT(0.994)PEET(0.006)K	2	315
-0.299436	T	3			0.994464	0.000224516	67.641	67.641	67.641	-0.10098	12116000	7265700	4850100	422	F5H8D7;H7BZR0;P18887	422;467;453	F5H8D7	F5H8D7	DNA repair protein XRCC1	XRCC1	KPTQAAGPSSPQKPPTPEETKAASPVLQEDI	T(0.04)KPT(0.629)QAAGPS(0.166)S(0.166)PQKPPT(0.994)PEET(0.006)K	2	315
-0.30276	S	2			0.995104	0.0325836	51.726	13.731	51.726	1.6147	429620	252760	176850	148	Q14011;B3KT17;B4E2X2	148;95;114	Q14011	Q14011	Cold-inducible RNA-binding protein	CIRBP	GGYGGSRDYYSSRSQSGGYSDRSSGGSYRDS	S(0.004)QS(0.995)GGY(0.001)SDR		57
-0.303597	S	3			0.793644	1.74642e-05	78.122	78.122	78.122	0.30718	19138000	11037000	8101200	1298	Q92538	1298	Q92538	Q92538	Golgi-specific brefeldin A-resistance guanine nucleotide exchange factor 1	GBF1	LQATARADAPDAGAQSDSELPSYHQNDVSLD	ADAPDAGAQS(0.794)DS(0.206)ELPSYHQNDVSLDR	1	628
-0.304844	S	2			1	3.28822e-06	108.38	108.38	108.38	-0.55222	11871000	7378700	4492200	141	Q5STZ8;E9PC67;F8VQZ0;Q8NE71;F5GYK6;Q8NE71-2	141;141;140;140;43;140	Q5STZ8	Q5STZ8	ATP-binding cassette sub-family F member 1	ABCF1	KTKGGNVFAALIQDQSEEEEEEEKHPPKPAK	GGNVFAALIQDQS(1)EEEEEEEK	1	235
-0.306734	S	3			0.999766	0.0082572	51.03	41.184	51.03	-0.69025	17623000	11328000	6295000	670	Q96T37-2;Q96T37-3;Q96T37	670;670;670	Q96T37-2	Q96T37-2	Putative RNA-binding protein 15	RBM15	RSPESDRPRKRHCAPSPDRSPELSSSRDRYN	HCAPS(1)PDRS(0.812)PELS(0.051)S(0.068)S(0.068)R	2	649
-0.306734	S	3			0.812425	0.0082572	51.03	41.184	51.03	-0.69025	17623000	11328000	6295000	674	Q96T37-2;Q96T37-3;Q96T37	674;674;674	Q96T37-2	Q96T37-2	Putative RNA-binding protein 15	RBM15	SDRPRKRHCAPSPDRSPELSSSRDRYNSDND	HCAPS(1)PDRS(0.812)PELS(0.051)S(0.068)S(0.068)R	2	649
-0.310057	S	2			1	1.53892e-15	173.78	145.64	173.78	0.26946	191640000	110060000	81583000	214	Q9H1E3;Q9H1E3-2	214;174	Q9H1E3	Q9H1E3	Nuclear ubiquitous casein and cyclin-dependent kinase substrate 1	NUCKS1	KEKTPSPKEEDEEPESPPEKKTSTSPPPEKS	TPSPKEEDEEPES(1)PPEK	1;2;3	669
-0.310307	S	2			0.99951	0.00239168	95.854	44.567	95.854	-0.30666	17725000	10785000	6940400	258	H0Y7W6;H7BY87;Q96RU3-4;Q96RU3-3;E9PGQ4;Q96RU3-2;Q96RU3	258;296;296;296;296;296;296	H0Y7W6	H0Y7W6	Formin-binding protein 1	FNBP1	DIEFEDYTQPMKRTVSDNSLSNSRGEGKPDL	TVS(1)DNSLSNSR	1	245
-0.310486	S	2			0.999881	0.000299239	107.11	63.454	107.11	-0.37364	2665900	1485100	1180800	837	F5GZ35;B7Z9C6;H0Y507;Q5TCZ1-2;Q5TCZ1-3;Q5TCZ1	837;869;929;809;974;1002	F5GZ35	F5GZ35	SH3 and PX domain-containing protein 2A	SH3PXD2A	PPKDNNLSCALRRNESLTATDGLRGVRRNSS	NES(1)LTATDGLR	1	131
-0.312509	S	2			0.907949	0.0109911	78.985	35.567	78.985	-0.2526	680340	400280	280060	208	E7EW15;E7EMV7;F5H4X3;F5GYD7;E7ERB0;B7Z5B0;E7EPY1;E7ET96;Q6N077;Q15025-2;Q15025	208;208;218;218;218;223;261;261;208;261;261	E7EW15	E7EW15	TNFAIP3-interacting protein 1	TNIP1	ELKKLLMSNGNKEGASGRPGSPKMEGTGKKA	EGAS(0.908)GRPGS(0.092)PK	1	125
-0.314087	S	3			0.54457	0.0329861	56.748	46.608	56.748	-0.51421	1565900	865690	700260	234	E9PGQ7;G3V4X8;G3V3A4;Q13573	234;72;234;234	E9PGQ7	E9PGQ7	SNW domain-containing protein 1	SNW1	PRGPPSPPAPVMHSPSRKMTVKEQQEWKIPP	GPPS(1)PPAPVMHS(0.455)PS(0.545)RK	2	246
-0.315702	S	3			0.999964	0.0092374	56.748	46.608	56.748	-0.51421	4570500	2589600	1980800	224	E9PGQ7;G3V4X8;G3V3A4;Q13573	224;62;224;224	E9PGQ7	E9PGQ7	SNW domain-containing protein 1	SNW1	PPRFKINKKIPRGPPSPPAPVMHSPSRKMTV	GPPS(1)PPAPVMHS(0.455)PS(0.545)RK	2	246
-0.316115	S	2			0.98681	8.25202e-11	163.62	129.52	163.62	0.067128	5067800	2952400	2115300	675	E9PG73;Q13427	675;690	E9PG73	E9PG73	Peptidyl-prolyl cis-trans isomerase G	PPIG	NNSREKKADRDQSPFSKIKQSSQDNELKSSM	KADRDQS(0.013)PFS(0.987)K	1	243
-0.316295	S	2			0.983175	8.2199e-07	118.5	82.792	118.5	0.6491	3827700	2444600	1383100	1185	E9PMS6;E9PMT2;F8WD26;Q8WWI1-3;E9PLH4;Q8WWI1-4;Q8WWI1-2;Q8WWI1	1185;1308;1593;1259;1308;1593;1593;1593	E9PMS6	E9PMS6	LIM domain only protein 7	LMO7	TTGVATTQSPTPRSHSPSASQSGSQLRNRSV	SHS(0.983)PS(0.016)ASQSGSQLR	1	259
-0.316654	S	2			1	0.0267873	61.691	61.691	61.691	0.042774	3335400	1942700	1392700	395	F8VS07;F8VQE1;B4DN52;Q9UHB6-3;Q9UHB6-2;Q9UHB6;Q9UHB6-4	395;537;617;396;538;698;699	F8VS07	F8VS07	LIM domain and actin-binding protein 1	LIMA1	GADSDEDDNSFLKQQSPQEPKSLNWSSFVDN	QQS(1)PQEPK		82
-0.317121	T	3			0.738821	0.000263248	67.214	53.63	67.214	0.45901	6142200	4016400	2125900	569	Q9H2G2-2;Q9H2G2	569;569	Q9H2G2-2	Q9H2G2-2	STE20-like serine/threonine-protein kinase	SLK	AADVAQKVDEDSAEDTQSNDGKEVVEVGQKL	VDEDS(0.105)AEDT(0.739)QS(0.156)NDGKEVVEVGQK	1	670
-0.317319	S	3			0.7735	0.0092374	47.729	47.729	47.729	-0.077813	3004500	1723900	1280600	232	E9PGQ7;G3V4X8;G3V3A4;Q13573	232;70;232;232	E9PGQ7	E9PGQ7	SNW domain-containing protein 1	SNW1	KIPRGPPSPPAPVMHSPSRKMTVKEQQEWKI	GPPS(1)PPAPVMHS(0.774)PS(0.227)R	2	246
-0.319352	S	2			1	9.96642e-07	131.61	93.028	131.61	-0.18085	19012000	11251000	7761100	96	H3BPE3;B4DVQ5;F5H4V1;H3BRV0;Q99613;B5ME19	96;151;151;156;166;166	H3BPE3	H3BPE3	Eukaryotic translation initiation factor 3 subunit C;Eukaryotic translation initiation factor 3 subunit C-like protein	EIF3C;EIF3CL	DFESHITSYKQNPEQSADEDAEKNEEDSEGS	QNPEQS(1)ADEDAEK	1	92
-0.321892	S	2			0.739593	0.00136729	66.845	66.845	66.845	-0.69591	6808300	3396800	3411500	892	F5H7I7;E7EMN0;P07814	892;909;885	F5H7I7	F5H7I7	Bifunctional glutamate/proline--tRNA ligase;Glutamate--tRNA ligase;Proline--tRNA ligase	EPRS	KEYIPGQPPLSQSSDSSPTRNSEPAGLETPE	EYIPGQPPLS(0.197)QS(0.26)S(0.393)DS(0.74)S(0.335)PT(0.074)R	2	198
-0.322036	S	3			0.99801	0.000822726	61.942	61.942	61.942	-0.1133	27334000	16754000	10580000	152	O95684-2;O95684	152;152	O95684-2	O95684-2	FGFR1 oncogene partner	FGFR1OP	QKEKGPTTGEGALDLSDVHSPPKSPEGKTSA	GPTTGEGALDLS(0.998)DVHS(0.991)PPKS(0.011)PEGK	2	458
-0.322397	S	3			0.634813	0.000493656	62.193	62.193	62.193	-0.066474	15703000	8964200	6738600	23	H0YGY5;Q9BUA3	23;248	H0YGY5	H0YGY5	Uncharacterized protein C11orf84	C11orf84	GRPMTKNLDPDPEPPSPDSPTETFAAPAEVR	NLDPDPEPPS(0.635)PDS(0.675)PT(0.421)ET(0.269)FAAPAEVR	2	382
-0.322397	S	3			0.675448	0.000493656	62.193	62.193	62.193	-0.066474	15703000	8964200	6738600	26	H0YGY5;Q9BUA3	26;251	H0YGY5	H0YGY5	Uncharacterized protein C11orf84	C11orf84	MTKNLDPDPEPPSPDSPTETFAAPAEVRHFT	NLDPDPEPPS(0.635)PDS(0.675)PT(0.421)ET(0.269)FAAPAEVR	2	382
-0.322415	S	3			1	0.000805596	68.461	68.461	68.461	-0.236	23437000	12940000	10497000	65	Q6QNY0	65	Q6QNY0	Q6QNY0	Biogenesis of lysosome-related organelles complex 1 subunit 3	BLOC1S3	RPTGLRVAGEAAETDSEPEPEPEPTAAPRDL	VAGEAAET(1)DS(1)EPEPEPEPTAAPR	2	591
-0.322415	T	3			1	0.000805596	68.461	68.461	68.461	-0.236	23437000	12940000	10497000	63	Q6QNY0	63	Q6QNY0	Q6QNY0	Biogenesis of lysosome-related organelles complex 1 subunit 3	BLOC1S3	RGRPTGLRVAGEAAETDSEPEPEPEPTAAPR	VAGEAAET(1)DS(1)EPEPEPEPTAAPR	2	591
-0.322704	S	3			0.999828	0.000104593	68.569	68.569	68.569	0.084384	444590000	264830000	179760000	37	H0YE72;E9PL71;E9PQ49;E9PI39;E9PQZ1;E9PK01;F8W934;E9PRY8;P29692-3;E9PBQ9;P29692;P29692-2	37;138;162;162;119;162;456;578;138;143;162;528	H0YE72	H0YE72	Elongation factor 1-delta	EEF1D	TPAEDDEDDDIDLFGSDNEEEDKEAAQLREE	KPATPAEDDEDDDIDLFGS(1)DNEEEDK	1	234
-0.32413	S	2			0.986137	4.99773e-51	261.88	184.21	261.88	0.2988	3917500	2313000	1604600	37	D6RD83;D6RAF8;Q14103-3;Q14103	37;83;83;83	D6RD83	D6RD83	Heterogeneous nuclear ribonucleoprotein D0	HNRNPD	IDASKNEEDEGHSNSSPRHSEAATAQREEWK	IDASKNEEDEGHSNS(0.014)S(0.986)PR	1;2	184
-0.325811	S	2			0.99997	0.00180547	101.56	40.865	94.673	0.12936	1443000	804100	638950	248	Q9UQ35;Q9UQ35-2;I3L2L6;I3L4D8;I3L182;Q9UQ39;I3L1I8;Q9UQ35-3	248;248;248;248;152;213;152;152	Q9UQ35	Q9UQ35	Serine/arginine repetitive matrix protein 2	SRRM2	TPKSKRKSKDKKRKRSRSTTPAPKSRRAHRS	S(1)RS(0.994)T(0.584)T(0.422)PAPK	2;3	705
-0.327131	S	2			0.552866	0.0242628	54.811	34.728	54.811	0.13192	40107000	24043000	16064000	2165	Q01082	2165	Q01082	Q01082	Spectrin beta chain, non-erythrocytic 1	SPTBN1	MVNGATEQRTSSKESSPIPSPTSDRKAKTAL	ES(0.447)S(0.553)PIPS(0.766)PT(0.128)S(0.106)DRK	2	515
-0.327131	S	2			0.765758	0.0242628	54.811	34.728	54.811	0.13192	40107000	24043000	16064000	2169	Q01082	2169	Q01082	Q01082	Spectrin beta chain, non-erythrocytic 1	SPTBN1	ATEQRTSSKESSPIPSPTSDRKAKTALPAQS	ES(0.447)S(0.553)PIPS(0.766)PT(0.128)S(0.106)DRK	2	515
-0.327276	S	2			0.970198	0.0306148	51.359	28.994	51.359	-3.5015	1365800	792360	573490	905	G3V419;Q9UHC1-2;Q9UHC1	905;905;905	G3V419	G3V419	DNA mismatch repair protein Mlh3	MLH3	MGMMSRFNELPNSDSSRKDSKLCSVLTQDFC	FNELPNS(0.001)DS(0.029)S(0.97)R		351
-0.328852	T	3			0.564741	0.00884661	42.885	42.885	42.885	-0.13375	35214000	21233000	13981000	895	F5H7I7;E7EMN0;P07814	895;912;888	F5H7I7	F5H7I7	Bifunctional glutamate/proline--tRNA ligase;Glutamate--tRNA ligase;Proline--tRNA ligase	EPRS	IPGQPPLSQSSDSSPTRNSEPAGLETPEAKV	EYIPGQPPLS(0.324)QS(0.324)S(0.324)DS(0.153)S(0.153)PT(0.565)RNS(0.138)EPAGLET(0.02)PEAK	2	198
-0.330774	S	3			0.59072	0.0110404	46.494	46.494	46.494	-0.57276	5508100	3300100	2208000	219	H0YIX9;F8WA40;E9PAL1;H7C0E9;B5MCU0;B5MCG9;B7ZL65;Q9Y2K5-2;Q9Y2K5	219;76;76;114;363;349;10;54;349	H0YIX9	H0YIX9	R3H domain-containing protein 2	R3HDM2	DGSVRSMRPPVTKASSFSGISILTRGDSIGS	AS(0.367)S(0.591)FS(0.03)GIS(0.083)ILT(0.222)RGDS(0.606)IGS(0.051)S(0.051)K	2	111
-0.330774	S	3			0.605616	0.0110404	46.494	46.494	46.494	-0.57276	5508100	3300100	2208000	231	H0YIX9;F8WA40;E9PAL1;H7C0E9;B5MCU0;B5MCG9;B7ZL65;Q9Y2K5-2;Q9Y2K5	231;88;88;126;375;361;22;66;361	H0YIX9	H0YIX9	R3H domain-containing protein 2	R3HDM2	KASSFSGISILTRGDSIGSSKGGSAGRISRP	AS(0.367)S(0.591)FS(0.03)GIS(0.083)ILT(0.222)RGDS(0.606)IGS(0.051)S(0.051)K	2	111
-0.330937	S	2			0.995716	0.00779804	106.16	52.56	106.16	-0.61039	2631100	1561200	1069900	19	Q8ND76-3;Q8ND76;H7BZD2;Q8N7R7-3;Q8N7R7-2;Q8N7R7	19;73;28;25;95;95	Q8ND76-3	Q8ND76-3	Cyclin-Y;Cyclin-Y-like protein 1	CCNY;CCNYL1	NPSDHPRASTIFLSKSQTDVREKRKSLFINH	S(0.996)QT(0.004)DVREK	1	616
-0.331118	S	3			0.748765	5.48768e-05	81.639	65.593	81.639	0.36501	2627400	1467900	1159500	952	Q5T1M5-2;Q5T1M5	952;962	Q5T1M5-2	Q5T1M5-2	FK506-binding protein 15	FKBP15	KAEERPRRPSQEQSASASSGQPQAPLNRERP	RPS(0.184)QEQS(0.062)AS(0.749)AS(0.005)SGQPQAPLNR	1	577
-0.331427	S	3			0.989902	0.000933505	72.316	72.316	72.316	-0.083198	4706400	2899400	1807000	36	E7EVG1;Q8TAD8	36;52	E7EVG1	E7EVG1	Smad nuclear-interacting protein 1	SNIP1	EVAPPAHRRPDHSGGSPSPPTSEPARSGHRG	RPDHS(0.015)GGS(0.99)PS(0.993)PPT(0.001)S(0.001)EPAR	2	223
-0.331427	S	3			0.992759	0.000933505	72.316	72.316	72.316	-0.083198	4706400	2899400	1807000	38	E7EVG1;Q8TAD8	38;54	E7EVG1	E7EVG1	Smad nuclear-interacting protein 1	SNIP1	APPAHRRPDHSGGSPSPPTSEPARSGHRGNR	RPDHS(0.015)GGS(0.99)PS(0.993)PPT(0.001)S(0.001)EPAR	2	223
-0.33179	S	3			0.924632	0.0162937	40.493	22.259	40.493	-0.67721	6243100	3741500	2501500	60	F8VS07;F8VQE1;B4DN52;Q9UHB6-3;Q9UHB6-2;Q9UHB6;Q9UHB6-4;F8VRN8	60;202;281;60;202;362;363;362	F8VS07	F8VS07	LIM domain and actin-binding protein 1	LIMA1	QVKSEVQQPVHPKPLSPDSRASSLSESSPPK	SEVQQPVHPKPLS(0.925)PDS(0.075)R	1	82
-0.333243	S	3			0.955265	6.33458e-05	76.208	76.208	76.208	0.03719	17186000	9882000	7304100	592	Q9Y2X7;Q9Y2X7-3	592;601	Q9Y2X7	Q9Y2X7	ARF GTPase-activating protein GIT1	GIT1	SQEGSRHTSKLSRHGSGADSDYENTQSGDPL	HGS(0.955)GADS(0.903)DY(0.134)ENT(0.007)QSGDPLLGLEGKR	1;2	713
-0.33681	S	3			0.705706	0.000134772	82.904	48.686	71.651	-0.017991	12960000	7604200	5355800	342	B4DR64;P17812	342;573	B4DR64	B4DR64	CTP synthase 1	CTPS1	GCRLSPRDTYSDRSGSSSPDSEITELKFPSI	DT(0.006)Y(0.005)S(0.154)DRS(0.237)GS(0.706)S(0.473)S(0.417)PDS(0.002)EITELK	2	86
-0.340587	S	3			0.701614	0.00389467	61.015	61.015	61.015	-0.51056	1941500	1219300	722130	179	B7Z238;B3KPE7;Q9BXK5	179;141;303	B7Z238	B7Z238	Bcl-2-like protein 13	BCL2L13	SLDSNGAGEKSENNSSNSDIVHVEKEEVPEG	SENNS(0.265)S(0.702)NS(0.033)DIVHVEK	1	51
-0.341153	S	2			0.9896	5.66867e-05	105.91	87.944	105.91	-0.30459	10043000	5800000	4242700	1497	Q9UQ35;Q9UQ35-2;I3L2L6;F5GWZ7	1497;1497;1497;749	Q9UQ35	Q9UQ35	Serine/arginine repetitive matrix protein 2	SRRM2	SSPEPKALPQTPRPRSRSPSSPELNNKCLTP	S(0.99)RS(0.997)PS(0.031)S(0.982)PELNNK	2;3	705
-0.341153	S	2			0.997284	5.66867e-05	105.91	87.944	105.91	-0.30459	10043000	5800000	4242700	1499	Q9UQ35;Q9UQ35-2;I3L2L6;F5GWZ7	1499;1499;1499;751	Q9UQ35	Q9UQ35	Serine/arginine repetitive matrix protein 2	SRRM2	PEPKALPQTPRPRSRSPSSPELNNKCLTPQR	S(0.99)RS(0.997)PS(0.031)S(0.982)PELNNK	2;3	705
-0.342177	S	3			0.695115	3.5954e-06	102.59	102.59	102.59	-0.81337	8963900	5392800	3571100	1690	Q9Y5S2	1690	Q9Y5S2	Q9Y5S2	Serine/threonine-protein kinase MRCK beta	CDC42BPB	KHSTPSNSSNPSGPPSPNSPHRSQLPLEGLE	HSTPSNSSNPSGPPS(0.695)PNS(0.305)PHR	1	721
-0.343311	S	3			0.9986	0.00883889	54.875	54.402	54.875	-0.62953	5337900	3227100	2110800	105	B7ZBA0;H0Y594;H0Y7U4;Q8NI27-2;Q8NI27;B7ZB98	105;112;311;337;1516;9	B7ZBA0	B7ZBA0	THO complex subunit 2	THOC2	KEENGTMGVSKHKSESPCESPYPNEKDKEKN	HKS(0.998)ES(0.999)PCES(0.003)PYPNEK	2	132
-0.343568	S	2			0.999897	3.70771e-05	129.76	129.76	129.76	0.09972	11363000	6856800	4506000	180	F5H093;F5GXG9;E5RJ68;O00203	180;276;227;276	F5H093	F5H093	AP-3 complex subunit beta-1	AP3B1	KEGDELEDNGKNFYESDDDQKEKTDKKKKPY	NFYES(1)DDDQK	1	192
-0.343641	S	2			0.911823	0.000102387	120.57	96.886	118.24	-0.071384	24469000	12472000	11997000	702	H0YFY6;F5H2L0;Q9BTE9;Q14980-2;Q14980	702;826;717;1839;1853	H0YFY6	H0YFY6	Nuclear mitotic apparatus protein 1	NUMA1	TRSAPASQASLRATSSTQSLARLGSPDYGNS	ATS(0.011)S(0.912)T(0.082)QS(0.994)LAR	1;2	291
-0.343971	S	3			0.990552	0.000702618	61.942	61.942	61.942	-0.1133	32650000	19608000	13042000	156	O95684-2;O95684	156;156	O95684-2	O95684-2	FGFR1 oncogene partner	FGFR1OP	GPTTGEGALDLSDVHSPPKSPEGKTSAQTTP	GPTTGEGALDLS(0.998)DVHS(0.991)PPKS(0.011)PEGK	2	458
-0.346977	S	3			1	2.63465e-12	131.56	90.138	131.56	0.23744	37655000	22463000	15193000	229	Q5STZ8;E9PC67;F8VQZ0;Q8NE71	229;229;228;228	Q5STZ8	Q5STZ8	ATP-binding cassette sub-family F member 1	ABCF1	PPKQGKEKAKKAEQGSEEEGEGEEEEEEGGE	KAEQGS(1)EEEGEGEEEEEEGGESK	1	235
-0.347784	S	2			0.999691	0.00384934	106.6	36.127	106.6	-0.1372	4921700	2785700	2136000	207	Q5T200-2;Q5T200;C9J4N9	207;207;23	Q5T200-2	Q5T200-2	Zinc finger CCCH domain-containing protein 13	ZC3H13	IIKKEVSPEVVRSKLSPSPSLRKSSKSPKRK	SKLS(1)PS(0.949)PS(0.051)LR	2	578
-0.347784	S	2			0.948917	0.00384934	106.6	36.127	106.6	-0.1372	4921700	2785700	2136000	209	Q5T200-2;Q5T200;C9J4N9	209;209;25	Q5T200-2	Q5T200-2	Zinc finger CCCH domain-containing protein 13	ZC3H13	KKEVSPEVVRSKLSPSPSLRKSSKSPKRKSS	SKLS(1)PS(0.949)PS(0.051)LR	2	578
-0.347803	S	2			1	4.22229e-05	146.11	41.672	146.11	-0.52785	3066100	1785200	1280800	382	E9PG73;Q13427;Q32LZ0;C9JM79	382;397;397;390	E9PG73	E9PG73	Peptidyl-prolyl cis-trans isomerase G	PPIG	KGDKSELNEIKENQRSPVRVKERKITDHRNV	ENQRS(1)PVR	1	243
-0.353487	S	2			0.888701	2.13086e-06	139.64	102.7	139.64	-0.012864	3210900	1949600	1261300	681	E9PG73;Q13427	681;696	E9PG73	E9PG73	Peptidyl-prolyl cis-trans isomerase G	PPIG	KADRDQSPFSKIKQSSQDNELKSSMLKNKED	IKQS(0.111)S(0.889)QDNELK	1	243
-0.353653	S	2			0.633301	0.000696076	105.68	105.68	105.68	-0.5542	4870700	3135500	1735200	435	Q08AD1-2;Q08AD1-3;Q08AD1	435;451;462	Q08AD1-2	Q08AD1-2	Calmodulin-regulated spectrin-associated protein 2	CAMSAP2	EDSVQRSTPNRGITRSISNEGLTLNNSHVSK	S(0.633)IS(0.367)NEGLTLNNSHVSK		529
-0.354501	S	3			0.677916	0.00100564	60.826	60.826	60.826	-0.19888	6475800	4083100	2392700	413	P35712-4;P35712-2;P35712-3;P35712	413;416;454;454	P35712-4	P35712-4	Transcription factor SOX-6	SOX6	SPTSPTQNLFPASKTSPVNLPNKSSIPSPIG	S(0.432)PT(0.432)S(0.107)PT(0.028)QNLFPAS(0.079)KT(0.243)S(0.678)PVNLPNK	2	491
-0.354575	S	2			0.996344	0.00230799	78.708	47.637	78.708	0.26047	1616000	890820	725150	109	Q96T37-2;Q96T37-3;Q96T37	109;109;109	Q96T37-2	Q96T37-2	Putative RNA-binding protein 15	RBM15	SRRSLHLDKSSSRGGSREYDTGGGSSSSRLH	GGS(0.996)REYDTGGGS(0.001)S(0.001)S(0.001)SR	1	649
-0.354704	S	3			1	1.45279e-09	140.27	98.123	115.88	-0.63099	106220000	64782000	41433000	2	B8ZZJ0;B9A032;B8ZZN6;P63165	2;2;2;2	B8ZZJ0	B8ZZJ0	Small ubiquitin-related modifier 1	SUMO1	______________MSDQEAKPSTEDLGDKK	S(1)DQEAKPSTEDLGDKK	1	139
-0.354741	S	2			1	0.000749314	116.51	70.159	116.51	0.20744	3471600	2031200	1440300	13	O94804	13	O94804	O94804	Serine/threonine-protein kinase 10	STK10	___MAFANFRRILRLSTFEKRKSREYEHVRR	ILRLS(1)T(1)FEK	2	447
-0.354741	T	2			1	0.000749314	116.51	70.159	116.51	0.20744	3471600	2031200	1440300	14	O94804	14	O94804	O94804	Serine/threonine-protein kinase 10	STK10	__MAFANFRRILRLSTFEKRKSREYEHVRRD	ILRLS(1)T(1)FEK	2	447
-0.356994	S	2			0.751369	0.00214808	104.2	104.2	104.2	-0.022594	4615800	2731900	1883800	1453	Q5VZL5-2;Q5VZL5-4;Q5VZL5;H7C1I7;Q5VZL5-3	1453;1510;1542;1201;1218	Q5VZL5-2	Q5VZL5-2	Zinc finger MYM-type protein 4	ZMYM4	VREVHEELAKAKSEDSDVELSD_________	AKS(0.249)EDS(0.751)DVELS(1)D	2	587
-0.356994	S	2			1	0.00214808	104.2	104.2	104.2	-0.022594	4615800	2731900	1883800	1458	Q5VZL5-2;Q5VZL5-4;Q5VZL5;H7C1I7;Q5VZL5-3	1458;1515;1547;1206;1223	Q5VZL5-2	Q5VZL5-2	Zinc finger MYM-type protein 4	ZMYM4	EELAKAKSEDSDVELSD______________	AKS(0.249)EDS(0.751)DVELS(1)D	2	587
-0.35764	S	2			1	0.0111179	69.846	14.588	69.846	0.11853	4342300	2692600	1649700	275	E9PG73;Q13427;Q32LZ0;C9JM79;Q13427-2	275;290;290;283;290	E9PG73	E9PG73	Peptidyl-prolyl cis-trans isomerase G	PPIG	EEIPPIPENRFLMRKSPPKADEKERKNRERE	KS(1)PPKADEK	1	243
-0.357825	S	3			0.516811	0.0205403	44.541	44.541	44.541	-0.57004	2061100	1234100	827020	856	O60673-2;O60673	856;934	O60673-2	O60673-2	DNA polymerase zeta catalytic subunit	REV3L	LRAKRKVNYETEDSESSFVTHNSKISLPHPM	VNYET(0.679)EDS(0.328)ES(0.517)S(0.459)FVT(0.012)HNS(0.006)K		439
-0.357825	T	3			0.678737	0.0205403	44.541	44.541	44.541	-0.57004	2061100	1234100	827020	851	O60673-2;O60673	851;929	O60673-2	O60673-2	DNA polymerase zeta catalytic subunit	REV3L	GNKYTLRAKRKVNYETEDSESSFVTHNSKIS	VNYET(0.679)EDS(0.328)ES(0.517)S(0.459)FVT(0.012)HNS(0.006)K		439
-0.359546	S	3			0.724719	0.00112152	54.855	37.184	54.855	0.41139	6323000	3873600	2449400	100	G5E9K7;O95251	100;100	G5E9K7	G5E9K7	Histone acetyltransferase KAT7	KAT7	TPVTPKKYPLRQTRSSGSETEQVVDFSDRET	QT(0.77)RS(0.502)S(0.725)GS(0.696)ET(0.306)EQVVDFSDRETK	3	361
-0.359546	S	3			0.696254	0.00112152	54.855	37.184	54.855	0.41139	6323000	3873600	2449400	102	G5E9K7;O95251	102;102	G5E9K7	G5E9K7	Histone acetyltransferase KAT7	KAT7	VTPKKYPLRQTRSSGSETEQVVDFSDRETKN	QT(0.77)RS(0.502)S(0.725)GS(0.696)ET(0.306)EQVVDFSDRETK	3	361
-0.359546	T	3			0.77038	0.00112152	54.855	37.184	54.855	0.41139	6323000	3873600	2449400	97	G5E9K7;O95251	97;97	G5E9K7	G5E9K7	Histone acetyltransferase KAT7	KAT7	QQPTPVTPKKYPLRQTRSSGSETEQVVDFSD	QT(0.77)RS(0.502)S(0.725)GS(0.696)ET(0.306)EQVVDFSDRETK	3	361
-0.361769	S	3			0.999557	0.00022646	74.364	40.491	73.383	0.014834	24666000	14797000	9868800	173	Q13951-2	173	Q13951-2	Q13951-2			RSHREEMEARRQQDPSPGSNLGGGDDLKLR_	RQQDPS(1)PGSNLGGGDDLK	1	546
-0.362418	S	2			0.994904	0.000551873	87.519	37.431	87.519	-0.0018938	3917100	2342900	1574200	8	F5H1R9;Q9NVD7-2;Q9NVD7	8;8;8	F5H1R9	F5H1R9	Alpha-parvin	PARVA	________MATSPQKSPSVPKSPTPKSPPSR	AT(0.002)S(0.002)PQKS(0.995)PSVPK	1;2	289
-0.362436	S	3			0.939311	0.000855862	58.964	44.279	58.964	0.043481	8284800	4768500	3516300	338	C9JPL0;Q9UK58	338;338	C9JPL0	C9JPL0	Cyclin-L1	CCNL1	DGTPALSTLGGFSPASKPSSPREVKAEEKSP	GLNPDGTPALS(0.09)T(0.09)LGGFS(0.832)PAS(0.939)KPS(0.525)S(0.525)PR	3	169
-0.362436	S	3			0.524541	0.000855862	58.964	44.279	58.964	0.043481	8284800	4768500	3516300	341	C9JPL0;Q9UK58	341;341	C9JPL0	C9JPL0	Cyclin-L1	CCNL1	PALSTLGGFSPASKPSSPREVKAEEKSPISI	GLNPDGTPALS(0.09)T(0.09)LGGFS(0.832)PAS(0.939)KPS(0.525)S(0.525)PR	3	169
-0.362436	S	3			0.524541	0.000855862	58.964	44.279	58.964	0.043481	8284800	4768500	3516300	342	C9JPL0;Q9UK58	342;342	C9JPL0	C9JPL0	Cyclin-L1	CCNL1	ALSTLGGFSPASKPSSPREVKAEEKSPISIN	GLNPDGTPALS(0.09)T(0.09)LGGFS(0.832)PAS(0.939)KPS(0.525)S(0.525)PR	3	169
-0.36316	S	2			1	2.24667e-05	113.14	80.438	113.14	-0.026515	10895000	6077400	4817300	47	F2Z3H0;F2Z3N9;F5H621;H7C3L7;Q99543-2;Q99543	47;47;47;36;47;47	F2Z3H0	F2Z3H0	DnaJ homolog subfamily C member 2;DnaJ homolog subfamily C member 2, N-terminally processed	DNAJC2	GRWFEAFVKRRNRNASASFQELEDKKELSEE	NAS(1)AS(1)FQELEDKK	1;2	268
-0.36589	S	4			0.999738	0.000702618	54.668	43.902	54.668	-0.15473	5315700	2853300	2462400	160	O95684-2;O95684	160;160	O95684-2	O95684-2	FGFR1 oncogene partner	FGFR1OP	GEGALDLSDVHSPPKSPEGKTSAQTTPSKKA	GPTTGEGALDLS(0.018)DVHS(0.982)PPKS(1)PEGK	2	458
-0.36829	S	2			0.996707	0.0346212	54.343	10.693	54.343	-0.18206	370580	227470	143120	103	H9KV86;Q96JP5-2;Q96JP5	103;103;103	H9KV86	H9KV86	E3 ubiquitin-protein ligase ZFP91	ZFP91	PPDVPGQQPQAAKSPSPVQGKKSPRLLCIEK	S(0.003)PS(0.997)PVQGK	1	412
-0.368756	S	2			0.979594	5.27355e-08	153.41	114.38	153.41	0.2798	3909000	2340200	1568900	703	A9Z1X7;Q8IYB3;Q8IYB3-2;E9PCT1	703;694;692;706	A9Z1X7;E9PCT1	A9Z1X7	Serine/arginine repetitive matrix protein 1	SRRM1	NKRHSPSPRPRAPQTSSSPPPVRRGASSSPQ	APQT(0.003)S(0.98)S(0.024)S(0.993)PPPVR	2	40;237
-0.370415	S	2			1	8.16923e-20	178.1	144.56	178.1	-0.55578	25556000	15283000	10273000	438	O94804	438	O94804	O94804	Serine/threonine-protein kinase 10	STK10	QVAQEKQVAEQGGDLSPAANRSQKASQSRPN	QVAEQGGDLS(1)PAANR	1	447
-0.371758	S	3			0.993652	0.00127797	55.691	55.691	55.691	-0.34319	21012000	12003000	9008400	21	H0YDJ7;E9PIQ3;B0V072;H0Y602;B0V073;F8VXF8;H0Y6K2;H0Y5T9;B0S7P1;Q658Y7;P25440;P25440-2	21;298;298;304;298;178;304;304;298;178;298;298	H0YDJ7	H0YDJ7	Bromodomain-containing protein 2	BRD2	ADTTTPTPTAILAPGSPASPPGSLEPKAARL	KADTTTPTPTAILAPGS(0.994)PAS(0.89)PPGS(0.116)LEPK	2	41
-0.371758	S	3			0.890103	0.00127797	55.691	55.691	55.691	-0.34319	21012000	12003000	9008400	24	H0YDJ7;E9PIQ3;B0V072;H0Y602;B0V073;F8VXF8;H0Y6K2;H0Y5T9;B0S7P1;Q658Y7;P25440;P25440-2	24;301;301;307;301;181;307;307;301;181;301;301	H0YDJ7	H0YDJ7	Bromodomain-containing protein 2	BRD2	TTPTPTAILAPGSPASPPGSLEPKAARLPPM	KADTTTPTPTAILAPGS(0.994)PAS(0.89)PPGS(0.116)LEPK	2	41
-0.371908	T	2			0.999873	0.00909811	79.393	57.073	79.393	0.138	6700200	4022200	2677900	28	C9JWM1;F5H139;A8MZI9;H9KVB1;C9JK12;Q01196-6;Q01196-5;Q01196-7;Q01196-3;Q01196-4;Q01196;Q01196-9;Q01196-10;Q01196-2;Q01196-8	28;17;29;14;17;14;14;14;14;14;14;17;29;14;41	C9JWM1	C9JWM1	Runt-related transcription factor 1	RUNX1	YPQCFMRDASTSRRFTPPSTALSPGKMSEAL	RFT(1)PPS(0.375)T(0.467)ALS(0.157)PGK	2	38
-0.372244	S	2			0.5	5.63709e-10	145.79	145.79	145.79	0.22669	2861200	1743500	1117700	70	O43493-4;O43493-2;O43493-5;O43493-3;F8WBK2;O43493	70;70;70;70;70;70	O43493-4	O43493-4	Trans-Golgi network integral membrane protein 2	TGOLN2	KSHPEPQTPKDSPSKSSAEAQTPEDTPNKSG	S(0.5)S(0.5)AEAQTPEDTPNK	1	337
-0.372673	S	3			0.999822	0.00895973	49.395	31.662	49.395	-0.14155	3505700	1959900	1545800	955	F8VV34;E7EVA7;Q14676-3;Q14676	955;955;955;955	F8VV34	F8VV34	Mediator of DNA damage checkpoint protein 1	MDC1	VILERDTQRGEPEGGSQDQKGQASSPTPEPG	VILERDTQRGEPEGGS(1)QDQK	1	221
-0.37301	S	2			0.999362	8.32961e-12	159.44	127.74	159.44	0.72043	3919200	2322700	1596500	451	B3KU50;E7EWI7;H0YM23;O75179-4;G5E964;E7EUV3;O75179-2;O75179	451;1474;1951;1474;1816;1954;2066;2067	B3KU50	B3KU50	Ankyrin repeat domain-containing protein 17	ANKRD17	PGGVSRNSPLDCGSASPNKVASSSEQEAGSP	NSPLDCGS(0.001)AS(0.999)PNK	1	58
-0.373178	T	2			1	0.00611063	47.904	16.815	47.904	-0.27043	9459600	5719200	3740300	741	Q08043	741	Q08043	Q08043	Alpha-actinin-3	ACTN3	HIRVGWEQLLTSIARTINEVENQVLTRDAKG	T(1)INEVENQVLT(1)R	2	526
-0.373178	T	2			1	0.00611063	47.904	16.815	47.904	-0.27043	9459600	5719200	3740300	751	Q08043	751	Q08043	Q08043	Alpha-actinin-3	ACTN3	TSIARTINEVENQVLTRDAKGLSQEQLNEFR	T(1)INEVENQVLT(1)R	2	526
-0.373813	S	2			0.891022	0.000254455	103.45	68.964	103.45	0.41061	3710700	2287600	1423100	527	Q5VTL8	527	Q5VTL8	Q5VTL8	Pre-mRNA-splicing factor 38B	PRPF38B	HSDSKDQSDKHDRRRSQSIEQESQEKQHKNK	RRS(0.891)QS(0.109)IEQES(1)QEK	2	584
-0.373813	S	2			0.999985	0.000254455	103.45	68.964	103.45	0.41061	3710700	2287600	1423100	534	Q5VTL8	534	Q5VTL8	Q5VTL8	Pre-mRNA-splicing factor 38B	PRPF38B	SDKHDRRRSQSIEQESQEKQHKNKDETV___	RRS(0.891)QS(0.109)IEQES(1)QEK	2	584
-0.377332	S	2			0.794877	0.0184658	57.425	21.902	57.425	-0.51998	2099200	1186200	913050	428	E7EX83;C9J840;H7C0P6;E7ENQ1;G3XAA2;H7C360;E7EN19;E7ESS2;G5E948;O95819-4;O95819-2;O95819;O95819-5;O95819-3;H7C3Z6	428;428;446;544;544;560;598;601;706;544;598;629;621;706;241	E7EX83	E7EX83	Mitogen-activated protein kinase kinase kinase kinase 4	MAP4K4	YEPADRAREVPVRTTSRSPVLSRRDSPLQGS	T(0.525)T(0.525)S(0.795)RS(0.154)PVLSR	2	154
-0.377332	T	2			0.525308	0.0184658	57.425	21.902	57.425	-0.51998	2099200	1186200	913050	426	E7EX83;C9J840;H7C0P6;E7ENQ1;G3XAA2;H7C360;E7EN19;E7ESS2;G5E948;O95819-4;O95819-2;O95819;O95819-5;O95819-3;H7C3Z6	426;426;444;542;542;558;596;599;704;542;596;627;619;704;239	E7EX83	E7EX83	Mitogen-activated protein kinase kinase kinase kinase 4	MAP4K4	AHYEPADRAREVPVRTTSRSPVLSRRDSPLQ	T(0.525)T(0.525)S(0.795)RS(0.154)PVLSR	2	154
-0.377332	T	2			0.525308	0.0184658	57.425	21.902	57.425	-0.51998	2099200	1186200	913050	427	E7EX83;C9J840;H7C0P6;E7ENQ1;G3XAA2;H7C360;E7EN19;E7ESS2;G5E948;O95819-4;O95819-2;O95819;O95819-5;O95819-3;H7C3Z6	427;427;445;543;543;559;597;600;705;543;597;628;620;705;240	E7EX83	E7EX83	Mitogen-activated protein kinase kinase kinase kinase 4	MAP4K4	HYEPADRAREVPVRTTSRSPVLSRRDSPLQG	T(0.525)T(0.525)S(0.795)RS(0.154)PVLSR	2	154
-0.380202	S	2			0.738251	0.0045181	87.641	15.352	87.641	-0.19452	1116900	654080	462850	574	Q86V48-2;Q86V48-3;Q86V48	574;574;574	Q86V48-2	Q86V48-2	Leucine zipper protein 1	LUZP1	GCSKAIGALASSRRSSSEGLSKGKKAANGLE	RS(0.034)S(0.738)S(0.226)EGLS(0.002)K	1	602
-0.383341	S	2			1	0.000155643	100.27	50.645	100.27	0.097181	2365900	1462200	903770	1482	Q9UQ35;Q9UQ35-2;I3L2L6;F5GWZ7	1482;1482;1482;734	Q9UQ35	Q9UQ35	Serine/arginine repetitive matrix protein 2	SRRM2	KDIPRTPSRGRSECDSSPEPKALPQTPRPRS	GRS(1)ECDS(1)S(1)PEPK	2;3	705
-0.383341	S	2			1	0.000155643	100.27	50.645	100.27	0.097181	2365900	1462200	903770	1483	Q9UQ35;Q9UQ35-2;I3L2L6;F5GWZ7	1483;1483;1483;735	Q9UQ35	Q9UQ35	Serine/arginine repetitive matrix protein 2	SRRM2	DIPRTPSRGRSECDSSPEPKALPQTPRPRSR	GRS(1)ECDS(1)S(1)PEPK	2;3	705
-0.387261	S	3			0.999953	0.000991976	54.15	54.15	54.15	-0.00068865	19425000	11267000	8158300	108	Q5JVS0-2;Q5JVS0	108;108	Q5JVS0-2	Q5JVS0-2	Intracellular hyaluronan-binding protein 4	HABP4	KERKSLPAPVAQRPDSPGGGLQAPGQKRTPR	SLPAPVAQRPDS(1)PGGGLQAPGQK	1	576
-0.388507	S	2			0.998713	1.90389e-10	156.2	105.73	156.2	-0.087572	3970900	2150600	1820300	272	Q8ND76-3;Q8ND76;B7Z8E4;Q8ND76-2	272;326;193;301	Q8ND76-3	Q8ND76-3	Cyclin-Y	CCNY	DKYKDLRRSARKRSASADNLTLPRWSPAIIS	S(0.001)AS(0.999)ADNLTLPR	1	616
-0.390226	S	4			0.983411	0.00724825	40.086	40.086	40.086	-0.55085	29835000	17247000	12588000	324	F5H8G8;P85037-2;P85037	324;278;441	F5H8G8	F5H8G8	Forkhead box protein K1	FOXK1	LMSPRSGGLQTPECLSREGSPIPHDPEFGSK	S(0.047)GGLQT(0.969)PECLS(0.983)REGS(0.988)PIPHDPEFGS(0.012)K	3	316
-0.390226	S	4			0.988129	0.00724825	40.086	40.086	40.086	-0.55085	29835000	17247000	12588000	328	F5H8G8;P85037-2;P85037	328;282;445	F5H8G8	F5H8G8	Forkhead box protein K1	FOXK1	RSGGLQTPECLSREGSPIPHDPEFGSKLASV	S(0.047)GGLQT(0.969)PECLS(0.983)REGS(0.988)PIPHDPEFGS(0.012)K	3	316
-0.390226	T	4			0.9691	0.00724825	40.086	40.086	40.086	-0.55085	29835000	17247000	12588000	319	F5H8G8;P85037-2;P85037	319;273;436	F5H8G8	F5H8G8	Forkhead box protein K1	FOXK1	PTHPGLMSPRSGGLQTPECLSREGSPIPHDP	S(0.047)GGLQT(0.969)PECLS(0.983)REGS(0.988)PIPHDPEFGS(0.012)K	3	316
-0.392895	S	3			0.947995	0.00713873	66.674	40.312	66.674	0.98741	454330	220690	233630	50	Q9H1E3	50	Q9H1E3	Q9H1E3	Nuclear ubiquitous casein and cyclin-dependent kinase substrate 1	NUCKS1	KKIRSSPREAKNKRRSGKNSQEDSEDSEDKD	S(0.948)GKNS(0.052)QEDS(0.994)EDS(0.006)EDK	2	669
-0.393994	S	3			0.63048	0.00164235	66.436	51.347	66.436	-0.41887	3289600	1847700	1441900	397	Q8NDI1-3;Q8NDI1-2;Q8NDI1	397;397;432	Q8NDI1-3	Q8NDI1-3	EH domain-binding protein 1	EHBP1	NTVSAGKDLSTSPKPSPIPSPVLGRKPNASQ	DLS(0.123)T(0.123)S(0.123)PKPS(0.63)PIPS(1)PVLGR	2	617
-0.393994	S	3			0.999978	0.00164235	66.436	51.347	66.436	-0.41887	3289600	1847700	1441900	401	Q8NDI1-3;Q8NDI1-2;Q8NDI1	401;401;436	Q8NDI1-3	Q8NDI1-3	EH domain-binding protein 1	EHBP1	AGKDLSTSPKPSPIPSPVLGRKPNASQSLLV	DLS(0.123)T(0.123)S(0.123)PKPS(0.63)PIPS(1)PVLGR	2	617
-0.394013	S	2			0.995939	0.000242102	142.19	52.927	142.19	-0.2711	2353000	1307200	1045800	1381	Q9NQT8;F8VPJ2	1381;1381	Q9NQT8	Q9NQT8	Kinesin-like protein KIF13B	KIF13B	KEQLTGKGKLSRRSISSPNVNRLSGSRQDLI	S(0.002)IS(0.996)S(0.002)PNVNR	1	320
-0.395207	S	2			1	0.000775167	124.48	83.405	55.546	-0.18603	15286000	9172000	6113900	400	E9PG73;Q13427;Q32LZ0;C9JM79	400;415;415;408	E9PG73	E9PG73	Peptidyl-prolyl cis-trans isomerase G	PPIG	RVKERKITDHRNVSESPNRKNEKEKKVKDHK	NVS(1)ES(1)PNRKNEK	1;2	243
-0.395492	S	2			1	0.0010859	93.342	93.342	82.121	-0.39191	59657000	35612000	24046000	747	A9Z1X7;Q8IYB3;Q8IYB3-2;E9PCT1	747;738;736;750	A9Z1X7;E9PCT1	A9Z1X7	Serine/arginine repetitive matrix protein 1	SRRM1	RVSRTPEPKKIKKAASPSPQSVRRVSSSRSV	AAS(1)PS(1)PQS(1)VR	2;3	40;237
-0.395492	S	2			1	0.0010859	93.342	93.342	82.121	-0.39191	59657000	35612000	24046000	749	A9Z1X7;Q8IYB3;Q8IYB3-2;E9PCT1	749;740;738;752	A9Z1X7;E9PCT1	A9Z1X7	Serine/arginine repetitive matrix protein 1	SRRM1	SRTPEPKKIKKAASPSPQSVRRVSSSRSVSG	AAS(1)PS(1)PQS(1)VR	2;3	40;237
-0.395568	S	3			0.869629	0.0173366	51.76	51.76	51.76	0.22203	1679100	1020300	658850	21	Q8N4M4;E9PRA3;E9PRP1;E9PS62;Q9BZ68;Q9BZ67-2;B4E2P1;Q9BZ67	21;21;21;21;21;21;21;21	Q8N4M4	Q8N4M4	Putative FERM domain-containing protein FRMD8P1;FERM domain-containing protein 8	FRMD8;FRMD8P1	GSAGQPGPAERSHRSSVSSVGARGGSHPHLL	S(0.01)HRS(0.095)S(0.87)VS(0.265)S(0.76)VGAR	2	104
-0.395568	S	3			0.760105	0.0173366	51.76	51.76	51.76	0.22203	1679100	1020300	658850	24	Q8N4M4;E9PRA3;E9PRP1;E9PS62;Q9BZ68;Q9BZ67-2;B4E2P1;Q9BZ67	24;24;24;24;24;24;24;24	Q8N4M4	Q8N4M4	Putative FERM domain-containing protein FRMD8P1;FERM domain-containing protein 8	FRMD8;FRMD8P1	GQPGPAERSHRSSVSSVGARGGSHPHLLFHT	S(0.01)HRS(0.095)S(0.87)VS(0.265)S(0.76)VGAR	2	104
-0.397923	S	2			0.700323	0.0262361	45.438	45.438	45.438	0.27289	139190	82277	56911	230	Q7Z4V5-2;Q7Z4V5;I3L080;E9PGW4	230;230;230;216	Q7Z4V5-2	Q7Z4V5-2	Hepatoma-derived growth factor-related protein 2	HDGFRP2	PRRGPLGGRKKKKAPSASDSDSKADSDGAKP	KAPS(0.7)AS(0.7)DS(0.583)DS(0.016)K		413
-0.397923	S	2			0.700323	0.0262361	45.438	45.438	45.438	0.27289	139190	82277	56911	232	Q7Z4V5-2;Q7Z4V5;I3L080;E9PGW4	232;232;232;218	Q7Z4V5-2	Q7Z4V5-2	Hepatoma-derived growth factor-related protein 2	HDGFRP2	RGPLGGRKKKKAPSASDSDSKADSDGAKPEP	KAPS(0.7)AS(0.7)DS(0.583)DS(0.016)K		413
-0.399959	S	3			1	0.000609622	68.952	50.154	68.952	-0.077614	6180600	3634800	2545800	498	Q9H7N4	498	Q9H7N4	Q9H7N4	Splicing factor, arginine/serine-rich 19	SCAF1	RRKILTQRRERYRQRSPSPAPAPAPAAAAGP	QRS(1)PS(1)PAPAPAPAAAAGPPTR	2	677
-0.399959	S	3			1	0.000609622	68.952	50.154	68.952	-0.077614	6180600	3634800	2545800	500	Q9H7N4	500	Q9H7N4	Q9H7N4	Splicing factor, arginine/serine-rich 19	SCAF1	KILTQRRERYRQRSPSPAPAPAPAAAAGPPT	QRS(1)PS(1)PAPAPAPAAAAGPPTR	2	677
-0.406675	S	3			1	1.83632e-05	92.264	92.264	92.264	-0.21821	118170000	74114000	44054000	204	Q96JM3	204	Q96JM3	Q96JM3	Chromosome alignment-maintaining phosphoprotein 1	CHAMP1	KSVPVCESQKLAPVPSPEPQKPAPVSPESVK	LAPVPS(1)PEPQKPAPVS(0.934)PES(0.066)VK	2	642
-0.406675	S	3			0.934247	1.83632e-05	92.264	92.264	92.264	-0.21821	118170000	74114000	44054000	214	Q96JM3	214	Q96JM3	Q96JM3	Chromosome alignment-maintaining phosphoprotein 1	CHAMP1	LAPVPSPEPQKPAPVSPESVKATLSNPKPQK	LAPVPS(1)PEPQKPAPVS(0.934)PES(0.066)VK	2	642
-0.411272	S	2			0.951845	0.00385957	75.316	75.316	75.316	-0.76261	4089200	2454200	1635000	7	H0YJK1;H0YG16;Q07866-7;Q07866-6;Q07866-4;G3V5R9;Q07866-9	7;231;547;591;600;591;600	H0YJK1	H0YJK1		KLC1	_________XMKRASSLNVLNVGGKAAEDRF	AS(0.048)S(0.952)LNVLNVGGK	1	380
-0.414999	S	2			0.995326	3.07525e-11	147.08	147.08	146.04	-0.10484	22565000	13585000	8980100	473	E7EPC9;E7EX17;B4DS13;P23588	473;502;458;497	E7EPC9	E7EPC9	Eukaryotic translation initiation factor 4B	EIF4B	NAWVKRSSNPPARSQSSDTEQQSPTSGGGKV	S(0.003)QS(0.995)S(0.99)DT(0.011)EQQSPTSGGGK	1;2	87
-0.416346	S	3			0.60746	0.0149219	40.642	19.688	40.642	0.57412	5912000	3891100	2020900	1410	E7ETY2;Q13428-6;Q13428-7;E9PHK9;Q13428-2;Q13428-8;Q13428;Q13428-3;Q13428-4	1410;1372;1373;1447;1333;1334;1410;1411;1446	E7ETY2;E9PHK9	E7ETY2	Treacle protein	TCOF1	ASGDVKEKKGKGSLGSQGAKDEPEEELQKGM	GS(0.393)LGS(0.607)QGAKDEPEEELQK	1	216;251
-0.41677	T	3			0.930979	0.00322197	46.847	34.434	46.847	-0.3419	9302700	5534900	3767800	118	I3L1Q2;Q8WUZ0;Q8WUZ0-2	118;118;118	I3L1Q2	I3L1Q2	B-cell CLL/lymphoma 7 protein family member C	BCL7C	SEGSLQKGTEPSPGGTPQPSRPVSPAGPPEG	GT(0.233)EPS(0.783)PGGT(0.931)PQPS(0.48)RPVS(0.572)PAGPPEGVPEEAQPPR	3	418
-0.418292	S	2			0.994915	0.00931207	89.877	70.607	89.877	-0.71225	950780	644300	306480	326	E9PPJ0;Q13435;E9PJ04;H0YCG1	326;343;341;337	E9PPJ0	E9PPJ0	Splicing factor 3B subunit 2	SF3B2	RNRKKKKKPQRVRGVSSESSGDREKDSTRSR	GVS(0.995)S(0.005)ES(0.31)S(0.69)GDREK	2	262
-0.418292	S	2			0.689569	0.00931207	89.877	70.607	89.877	-0.71225	950780	644300	306480	330	E9PPJ0;Q13435;E9PJ04;H0YCG1	330;347;345;341	E9PPJ0	E9PPJ0	Splicing factor 3B subunit 2	SF3B2	KKKKPQRVRGVSSESSGDREKDSTRSRGSDS	GVS(0.995)S(0.005)ES(0.31)S(0.69)GDREK	2	262
-0.419507	S	3			0.534126	1.13107e-05	90.765	60.276	54.466	-0.2504	77232000	45342000	31890000	212	Q09666	212	Q09666	Q09666	Neuroblast differentiation-associated protein AHNAK	AHNAK	VETQSGKTVIRLPSGSGAASPTGSAVDIRAG	T(0.004)VIRLPS(0.412)GS(0.534)GAAS(0.907)PT(0.261)GS(0.881)AVDIR	2;3	532
-0.420414	S	3			0.985294	0.00265851	63.706	63.706	63.706	0.44195	8429700	5103800	3325800	426	Q6UN15-3;G3XAD6;Q6UN15	426;494;500	Q6UN15-3	Q6UN15-3	Pre-mRNA 3'-end-processing factor FIP1	FIP1L1	RERERDHSPTPSVFNSDEERYRYREYAERGY	DHS(0.995)PT(0.005)PSVFNS(0.985)DEERY(0.015)R	2	355
-0.420936	S	2			0.909512	3.12424e-32	203.58	203.58	203.58	0.15718	14486000	8643700	5842800	71	O43493-4;O43493-2;O43493-5;O43493-3;F8WBK2;O43493	71;71;71;71;71;71	O43493-4	O43493-4	Trans-Golgi network integral membrane protein 2	TGOLN2	SHPEPQTPKDSPSKSSAEAQTPEDTPNKSGA	DSPS(0.004)KS(0.087)S(0.91)AEAQTPEDTPNK	1	337
-0.426548	S	3			0.857082	0.000958875	67.153	47.834	67.153	-0.33362	13638000	8654400	4983800	501	F8WAE5;Q9BY44-2;B4DF96;B4DQ14;Q9BY44	501;292;445;481;506	F8WAE5	F8WAE5	Eukaryotic translation initiation factor 2A;Eukaryotic translation initiation factor 2A, N-terminally processed	EIF2A	HEAKKAAKQEARSDKSPDLAPTPAPQSTPRN	S(0.139)DKS(0.857)PDLAPT(0.004)PAPQSTPR	1	67
-0.426936	T	3			0.798672	7.83541e-06	85.571	69.512	85.571	0.22268	18183000	12078000	6105300	69	F8VVL1;O43583	69;69	F8VVL1	F8VVL1	Density-regulated protein	DENR	RQWLEKNFPNEFAKLTVENSPKQEAGISEGQ	LT(0.799)VENS(0.201)PKQEAGISEGQGTAGEEEEK	1	326
-0.427712	S	3			1	1.86972e-09	129.02	102.66	129.02	0.023752	51391000	31799000	19592000	1438	P46821	1438	P46821	P46821	Microtubule-associated protein 1B;MAP1B heavy chain;MAP1 light chain LC1	MAP1B	RGAESPFEEKSGKQGSPDQVSPVSEMTSTSL	QGS(1)PDQVS(1)PVSEMTSTSLYQDK	2	497
-0.428469	S	3			0.668408	0.00026803	73.928	73.928	73.928	-0.51169	79588000	47595000	31994000	68	O43493-4;O43493-2;O43493-5;O43493-3;F8WBK2;O43493	68;68;68;68;68;68	O43493-4	O43493-4	Trans-Golgi network integral membrane protein 2	TGOLN2	STKSHPEPQTPKDSPSKSSAEAQTPEDTPNK	DS(0.112)PS(0.668)KS(0.032)S(0.188)AEAQTPEDTPNK	1	337
-0.431131	S	3			0.771409	0.0104795	44.391	17.257	44.391	0.015062	6140000	3527400	2612600	1781	F5GWT4;F5H2M7;Q9H4A3-4;Q9H4A3-2;Q9H4A3;Q9H4A3-5;Q9H4A3-6	1781;2527;1622;1782;2029;2281;2289	F5GWT4	F5GWT4	Serine/threonine-protein kinase WNK1	WNK1	PEAAFLSRDVDDGSGSPHSPHQLSSKSLPSQ	DVDDGS(0.212)GS(0.771)PHS(0.005)PHQLS(0.005)S(0.006)K	1	270
-0.431228	S	3			1	5.06807e-15	174.25	140.33	62.589	-0.21961	143120000	86407000	56709000	144	C9J5V9;H0Y449;P67809	144;224;174	C9J5V9	C9J5V9	Nuclease-sensitive element-binding protein 1	YBX1	QQNYQNSESGEKNEGSESAPEGQAQQRRPYR	NEGS(1)ES(1)APEGQAQQR	1;2	151
-0.437057	S	2			0.557391	0.0209017	67.102	22.488	67.102	0.32462	2148200	1415400	732810	30	H7C0T4;F8WC03;H9KV38;G8JLC6;Q5JRA6-4;Q5JRA6-2;Q5JRA6	30;623;1686;1745;623;1686;1745	H7C0T4	H7C0T4	Melanoma inhibitory activity protein 3	MIA3	GSGTATMMNSSSRGSSPTRVLDEGKVNMAPK	GS(0.438)S(0.557)PT(0.004)RVLDEGK	1	339
-0.441654	S	3			1	4.61836e-05	94.281	94.281	94.281	0.057343	4604600	2939200	1665400	73	H7C2Y0;B5MCX3;Q15019;Q15019-2	73;178;218;253	H7C2Y0	H7C2Y0	Septin-2	2002-09-01	IEEHNIKIYHLPDAESDEDEDFKEQTRLLKA	IYHLPDAES(1)DEDEDFK	1	112
-0.445401	S	2			0.999994	1.14737e-23	180.21	141.04	180.21	0.49886	37708000	23417000	14291000	1620	Q9C0C2	1620	Q9C0C2	Q9C0C2	182 kDa tankyrase-1-binding protein	TNKS1BP1	HLFQDSTEPRASRVPSSDEEVVEEPQSRRTR	ASRVPS(1)S(1)DEEVVEEPQSR	2	666
-0.445401	S	2			0.999997	1.14737e-23	180.21	141.04	180.21	0.49886	37708000	23417000	14291000	1621	Q9C0C2	1621	Q9C0C2	Q9C0C2	182 kDa tankyrase-1-binding protein	TNKS1BP1	LFQDSTEPRASRVPSSDEEVVEEPQSRRTRM	ASRVPS(1)S(1)DEEVVEEPQSR	2	666
-0.445421	S	2			0.992723	0.0288033	42.314	11.74	42.314	-0.47923	201950	125730	76215	518	E9PG73;Q13427	518;533	E9PG73	E9PG73	Peptidyl-prolyl cis-trans isomerase G	PPIG	EKSKQLESKSNEHDHSKSKEKDRRAQSRSRE	S(0.007)NEHDHS(0.993)KS(1)K	2	243
-0.445421	S	2			0.99982	0.0288033	42.314	11.74	42.314	-0.47923	201950	125730	76215	520	E9PG73;Q13427	520;535	E9PG73	E9PG73	Peptidyl-prolyl cis-trans isomerase G	PPIG	SKQLESKSNEHDHSKSKEKDRRAQSRSRECD	S(0.007)NEHDHS(0.993)KS(1)K	2	243
-0.445873	T	2			0.700108	0.000859469	56.25	56.25	56.25	-0.44247	5698000	3497200	2200700	3574	I3L0C1;Q96Q15-4;Q96Q15-3;Q96Q15-2;Q96Q15	3574;2304;2943;3433;3573	I3L0C1	I3L0C1	Serine/threonine-protein kinase SMG1	SMG1	NARKLIQKNLATSADTPPSTVPGTGKSVACS	NLAT(0.443)S(0.466)ADT(0.7)PPS(0.291)T(0.1)VPGTGK	2	414
-0.448528	T	2			1	9.05926e-10	155.66	52.932	155.66	0.2439	10284000	6137500	4146900	14	G3V317;E5RIU6;E7ESI2;G3V5T9;P06493-2;P24941-2;P06493;P24941;Q00526	14;14;14;14;14;14;14;14;14	G3V317	G3V317	Cyclin-dependent kinase 1;Cyclin-dependent kinase 2;Cyclin-dependent kinase 3	CDK2;CDK1;CDK3	__MENFQKVEKIGEGTYGVVYKARNKLTGEV	IGEGT(1)Y(1)GVVYK	2	191
-0.448528	Y	2			0.99999	9.05926e-10	155.66	52.932	155.66	0.2439	10284000	6137500	4146900	15	G3V317;E5RIU6;E7ESI2;G3V5T9;P06493-2;P24941-2;P06493;P24941;Q00526	15;15;15;15;15;15;15;15;15	G3V317	G3V317	Cyclin-dependent kinase 1;Cyclin-dependent kinase 2;Cyclin-dependent kinase 3	CDK2;CDK1;CDK3	_MENFQKVEKIGEGTYGVVYKARNKLTGEVV	IGEGT(1)Y(1)GVVYK	2	191
-0.449237	S	3			0.739988	0.00404602	66.023	43.532	66.023	-0.33549	2432500	1456100	976370	250	E5RJN3;E5RJ71;G3XAG4;Q6IBW4-2;Q6IBW4;Q6IBW4-4	250;284;284;262;284;284	E5RJN3	E5RJN3	Condensin-2 complex subunit H2	NCAPH2	EASAPKAALEPKESRSPQQSAALPRRYMLRE	ES(0.26)RS(0.74)PQQSAALPR	1	193
-0.449277	S	2			0.999997	0.00179713	69.03	69.03	69.03	0.49503	28592000	17214000	11378000	2100	Q9UQ35;F5GWZ7	2100;1352	Q9UQ35	Q9UQ35	Serine/arginine repetitive matrix protein 2	SRRM2	SDRSRSATPPATRNHSGSRTPPVALNSSRMS	NHS(1)GS(1)RT(0.996)PPVALNS(0.002)S(0.002)R	3	705
-0.449277	S	2			0.999581	0.00179713	69.03	69.03	69.03	0.49503	28592000	17214000	11378000	2102	Q9UQ35;F5GWZ7	2102;1354	Q9UQ35	Q9UQ35	Serine/arginine repetitive matrix protein 2	SRRM2	RSRSATPPATRNHSGSRTPPVALNSSRMSCF	NHS(1)GS(1)RT(0.996)PPVALNS(0.002)S(0.002)R	3	705
-0.449277	T	3			0.999504	0.00179713	69.03	69.03	43.592	0.30303	28592000	17214000	11378000	2104	Q9UQ35;F5GWZ7	2104;1356	Q9UQ35	Q9UQ35	Serine/arginine repetitive matrix protein 2	SRRM2	RSATPPATRNHSGSRTPPVALNSSRMSCFSR	NHS(0.999)GS(0.999)RT(1)PPVALNS(0.001)S(0.001)R	3	705
-0.449493	S	3			0.841357	1.16971e-07	118.23	51.846	46.66	0.14392	3907600	2304400	1603300	145	P29966	145	P29966	P29966	Myristoylated alanine-rich C-kinase substrate	MARCKS	ASSTSSPKAEDGATPSPSNETPKKKKKRFSF	AEDGAT(0.039)PS(0.841)PS(0.039)NET(0.082)PKK	1	489
-0.450025	S	3			0.999214	0.00694752	47.64	44.662	47.64	0.24628	6594200	3848600	2745600	615	Q9P2E9-2;Q9P2E9;Q9P2E9-3	615;615;185	Q9P2E9-2	Q9P2E9-2	Ribosome-binding protein 1	RRBP1	TESASVQGRNTDVAQSPEAPKQEAPAKKKSG	NT(0.001)DVAQS(0.999)PEAPKQEAPAK	1	694
-0.452017	S	3			0.674697	0.000626672	77.668	77.668	77.668	-0.32608	5774700	3525100	2249600	216	Q9BU76	216	Q9BU76	Q9BU76	Multiple myeloma tumor-associated protein 2	MMTAG2	KKKKDKEHRRPAEATSSPTSPERPRHHHHDS	RPAEAT(0.162)S(0.675)S(0.162)PT(0.196)S(0.805)PERPR	2	657
-0.452017	S	3			0.80532	0.000626672	77.668	77.668	77.668	-0.32608	5774700	3525100	2249600	220	Q9BU76	220	Q9BU76	Q9BU76	Multiple myeloma tumor-associated protein 2	MMTAG2	DKEHRRPAEATSSPTSPERPRHHHHDSDSNS	RPAEAT(0.162)S(0.675)S(0.162)PT(0.196)S(0.805)PERPR	2	657
-0.453024	S	2			0.640107	0.00393885	93.716	48.853	93.716	-1.7338	1770800	899350	871440	678	Q2M2I8-2;Q2M2I8	678;678	Q2M2I8-2	Q2M2I8-2	AP2-associated protein kinase 1	AAK1	ASLNKSKSATTTPSGSPRTSQQNVYNPSEGS	SATT(0.012)T(0.983)PS(0.365)GS(0.64)PR	2	563
-0.453024	T	2			0.983058	0.00134943	93.716	48.853	93.716	-1.7338	3338700	1607700	1731000	674	Q2M2I8-2;Q2M2I8	674;674	Q2M2I8-2	Q2M2I8-2	AP2-associated protein kinase 1	AAK1	AAAEASLNKSKSATTTPSGSPRTSQQNVYNP	SATT(0.012)T(0.983)PS(0.365)GS(0.64)PR	2;3	563
-0.453301	S	2			0.992628	0.00496537	69.331	53.157	69.331	0.28375	122310	76789	45517	121	I3L4J1;Q9UN37	121;97	I3L4J1	I3L4J1	Vacuolar protein sorting-associated protein 4A	VPS4A	KKPVKENQSEGKGSDSDSEGDNPEKKKLQEQ	GS(0.002)DS(0.993)DS(0.006)EGDNPEK	1	421
-0.461839	S	3			0.999999	0.00198753	73.76	51.942	73.76	-0.41351	1667200	935330	731920	21	C9J1M4;C9J8V3;C9JJN3;C9JR71;C9JTF7;C9JP72;C9J3Y6;C9IYB9;C9K0C5;B4DGG1;Q9H0X4-2;Q9H0X4	21;21;21;21;21;21;21;21;21;21;21;21	C9J1M4	C9J1M4	Protein ITFG3	ITFG3	DLEAEIHPLKNEERKSQENLGNPSKNEDNVK	NEERKS(1)QENLGNPSK	1	69
-0.461899	S	3			0.999982	0.00517309	69.081	55.657	69.081	0.094266	10311000	6213600	4097400	156	H3BUM4;B4E2E0;B4DZP4;O43237	156;155;117;194	H3BUM4	H3BUM4	Cytoplasmic dynein 1 light intermediate chain 2	DYNC1LI2	KDFQDYMEPEEGCQGSPQRRGPLTSGSDEEN	DFQDYMEPEEGCQGS(1)PQRR	1	98
-0.462495	S	3			1	0.000579209	82.034	82.034	82.034	0.8279	6395600	4000700	2394900	1268	Q96T58	1268	Q96T58	Q96T58	Msx2-interacting protein	SPEN	EDSERTGGSPSVRHGSFHEDEDPIGSPRLLS	HGS(1)FHEDEDPIGS(1)PR	2	650
-0.462495	S	3			1	0.000579209	82.034	82.034	82.034	0.8279	6395600	4000700	2394900	1278	Q96T58	1278	Q96T58	Q96T58	Msx2-interacting protein	SPEN	SVRHGSFHEDEDPIGSPRLLSVKGSPKVDEK	HGS(1)FHEDEDPIGS(1)PR	2	650
-0.463211	S	2			0.962275	0.000319852	99.097	99.097	99.097	0.17204	5390200	3263200	2127000	283	C9JRP1;B6DY53;Q9Y6M7-4;Q9Y6M7-3;Q9Y6M7-2;B5M452;B2CI53;D3K174;E9PGC1;E9PFN4;E9PDL9;B6DY52;Q9Y6M7;B5M453	283;288;193;193;283;288;288;292;399;403;416;399;407;403	C9JRP1	C9JRP1	Anion exchange protein;Sodium bicarbonate cotransporter 3	SLC4A7	SGEIKGNGSGGSRENSTVDFSKESASWHCSC	GNGS(0.499)GGS(0.499)RENS(0.962)T(0.039)VDFSK	2	47
-0.464783	S	3			0.947528	0.00520342	45.342	29.062	45.342	0.7818	5225000	3160300	2064600	291	Q08AE8-4;Q08AE8-3;Q08AE8-2;Q08AE8	291;291;450;464	Q08AE8-4	Q08AE8-4	Protein spire homolog 1	SPIRE1	QRKKLLRAPTLAELDSSESEEETLHKSTSSS	APT(0.001)LAELDS(0.948)S(0.875)ES(0.94)EEET(0.237)LHK	3	530
-0.464783	S	3			0.874978	0.00520342	45.342	29.062	45.342	0.7818	5225000	3160300	2064600	292	Q08AE8-4;Q08AE8-3;Q08AE8-2;Q08AE8	292;292;451;465	Q08AE8-4	Q08AE8-4	Protein spire homolog 1	SPIRE1	RKKLLRAPTLAELDSSESEEETLHKSTSSSS	APT(0.001)LAELDS(0.948)S(0.875)ES(0.94)EEET(0.237)LHK	3	530
-0.464783	S	3			0.940133	0.00520342	45.342	29.062	45.342	0.7818	5225000	3160300	2064600	294	Q08AE8-4;Q08AE8-3;Q08AE8-2;Q08AE8	294;294;453;467	Q08AE8-4	Q08AE8-4	Protein spire homolog 1	SPIRE1	KLLRAPTLAELDSSESEEETLHKSTSSSSVS	APT(0.001)LAELDS(0.948)S(0.875)ES(0.94)EEET(0.237)LHK	3	530
-0.469849	S	2			0.989827	1.85991e-05	130.95	130.95	130.95	-0.15952	2941500	1814500	1127000	138	O95999	138	O95999	O95999	B-cell lymphoma/leukemia 10	BCL10	EPFPDGATNNLSRSNSDESNFSEKLRASTVM	S(0.01)NS(0.99)DESNFSEK	1	461
-0.472349	S	3			0.994321	8.21653e-08	127.57	127.57	127.57	-0.048898	10107000	6038600	4068400	27	E5RGH4;E7EQJ0;D6RAM1;H0YAQ2;E5RGV0;D6R9T0;D6RFM3;D6RIT2;D6RIU0;D6RDU3;D6RJ04;D6RIH9;D6RBM0;E9PCY7;G8JLB6;P55795;P31943	27;104;104;51;52;104;104;104;104;104;104;104;104;104;104;104;104	E5RGH4	E5RGH4	Heterogeneous nuclear ribonucleoprotein H2;Heterogeneous nuclear ribonucleoprotein H;Heterogeneous nuclear ribonucleoprotein H, N-terminally processed	HNRNPH1;HNRNPH2	NNVEMDWVLKHTGPNSPDTANDGFVRLRGLP	HT(0.006)GPNS(0.994)PDTANDGFVR	1	181
-0.472589	S	3			0.971933	8.74229e-05	74.324	74.324	74.324	0.039843	11803000	7426600	4376100	101	F5H1R5;P31323	101;114	F5H1R5	F5H1R5	cAMP-dependent protein kinase type II-beta regulatory subunit	PRKAR2B	GAFNAPVINRFTRRASVCAEAYNPDEEEDDA	RAS(0.972)VCAEAY(0.028)NPDEEEDDAESR	1	288
-0.474152	S	3			0.999947	0.013951	48.131	48.131	48.131	-0.045349	11448000	7020400	4428000	14	Q12846;H3BMK2	14;14	Q12846	Q12846	Syntaxin-4	STX4	__MRDRTHELRQGDDSSDEEDKERVALVVHP	THELRQGDDS(1)S(1)DEEDK	2	533
-0.474152	S	3			0.999947	0.013951	48.131	48.131	48.131	-0.045349	11448000	7020400	4428000	15	Q12846;H3BMK2	15;15	Q12846	Q12846	Syntaxin-4	STX4	_MRDRTHELRQGDDSSDEEDKERVALVVHPG	THELRQGDDS(1)S(1)DEEDK	2	533
-0.477161	S	2			0.987804	1.56978e-08	131.5	131.5	131.5	-0.28912	89269000	51134000	38135000	210	Q09666	210	Q09666	Q09666	Neuroblast differentiation-associated protein AHNAK	AHNAK	VDVETQSGKTVIRLPSGSGAASPTGSAVDIR	TVIRLPS(0.988)GS(0.286)GAAS(0.631)PT(0.09)GS(0.005)AVDIR	2	532
-0.477402	S	2			1	0.0001886	90.912	74.119	90.912	-0.60484	2032900	1209500	823400	605	H7BYU6;H0YFX1;Q96K83	605;639;605	H7BYU6	H7BYU6	Zinc finger protein 521	ZNF521	LALNYIHNGKKSRALSPLSPVAIEQTSLKMM	ALS(1)PLS(1)PVAIEQTSLK	2	379
-0.477402	S	2			0.999999	0.0001886	90.912	74.119	90.912	-0.60484	2032900	1209500	823400	608	H7BYU6;H0YFX1;Q96K83	608;642;608	H7BYU6	H7BYU6	Zinc finger protein 521	ZNF521	NYIHNGKKSRALSPLSPVAIEQTSLKMMQAV	ALS(1)PLS(1)PVAIEQTSLK	2	379
-0.477844	S	2			0.563279	0.00024762	104.16	79.285	104.16	-0.84164	12011000	7214800	4795900	1085	Q9UQ35;Q9UQ35-2;I3L2L6;F5GWZ7	1085;1085;1085;337	Q9UQ35	Q9UQ35	Serine/arginine repetitive matrix protein 2	SRRM2	DTSSPEVRQSHSESPSLQSKSQTSPKGGRSR	QS(0.007)HS(0.275)ES(0.155)PS(0.563)LQSK	1	705
-0.485984	S	3			0.99998	1.86972e-09	129.02	102.66	129.02	0.023752	51391000	31799000	19592000	1443	P46821	1443	P46821	P46821	Microtubule-associated protein 1B;MAP1B heavy chain;MAP1 light chain LC1	MAP1B	PFEEKSGKQGSPDQVSPVSEMTSTSLYQDKQ	QGS(1)PDQVS(1)PVSEMTSTSLYQDK	2	497
-0.487642	S	3			0.983745	0.00153152	63.203	51.125	63.203	0.3223	2679900	1698400	981510	439	P11137-2;P11137-4;P11137-3;P11137	439;527;1791;1795	P11137-2	P11137-2	Microtubule-associated protein 2	MAP2	TQSPGRSSVASPRRLSNVSSSGSINLLESPQ	RLS(0.984)NVS(0.952)S(0.952)S(0.821)GS(0.287)INLLES(0.004)PQLATLAEDVTAALAK	4	470
-0.487642	S	3			0.95209	0.00153152	63.203	51.125	63.203	0.3223	2679900	1698400	981510	442	P11137-2;P11137-4;P11137-3;P11137	442;530;1794;1798	P11137-2	P11137-2	Microtubule-associated protein 2	MAP2	PGRSSVASPRRLSNVSSSGSINLLESPQLAT	RLS(0.984)NVS(0.952)S(0.952)S(0.821)GS(0.287)INLLES(0.004)PQLATLAEDVTAALAK	4	470
-0.487642	S	3			0.95209	0.00153152	63.203	51.125	63.203	0.3223	2679900	1698400	981510	443	P11137-2;P11137-4;P11137-3;P11137	443;531;1795;1799	P11137-2	P11137-2	Microtubule-associated protein 2	MAP2	GRSSVASPRRLSNVSSSGSINLLESPQLATL	RLS(0.984)NVS(0.952)S(0.952)S(0.821)GS(0.287)INLLES(0.004)PQLATLAEDVTAALAK	4	470
-0.487642	S	3			0.82138	0.00153152	63.203	51.125	63.203	0.3223	2679900	1698400	981510	444	P11137-2;P11137-4;P11137-3;P11137	444;532;1796;1800	P11137-2	P11137-2	Microtubule-associated protein 2	MAP2	RSSVASPRRLSNVSSSGSINLLESPQLATLA	RLS(0.984)NVS(0.952)S(0.952)S(0.821)GS(0.287)INLLES(0.004)PQLATLAEDVTAALAK	4	470
-0.488431	S	2			1	0.00227546	111.86	111.86	111.86	0.32654	2539600	1566500	973130	340	D6RCT7;C9JKA9;H7BYN9;Q9NS87-4;Q9NS87-2;Q9NS87	340;203;567;568;471;568	D6RCT7	D6RCT7	Kinesin-like protein;Kinesin-like protein KIF15	KIF15	EISGMEKSDKNQQGFSPKAQKEPCLFANTEK	NQQGFS(1)PK	1	165
-0.488795	S	2			0.979167	0.00695652	94.465	30.091	94.465	0.22436	3220700	1916300	1304400	375	E7EVA0;P27816-2;P27816-6;P27816	375;358;358;358	E7EVA0	E7EVA0	Microtubule-associated protein;Microtubule-associated protein 4	MAP4	APAKDVTLLKETERASPIKMDLAPSKDMGPP	ET(0.021)ERAS(0.979)PIK	1	220
-0.490233	S	3			1	0.00704442	50.897	50.897	50.897	-0.39806	20264000	12858000	7405800	175	Q7Z5L9-2;Q7Z5L9	175;175	Q7Z5L9-2	Q7Z5L9-2	Interferon regulatory factor 2-binding protein 2	IRF2BP2	NGFSKLEEPPELNRQSPNPRRGHAVPPTLVP	LEEPPELNRQS(1)PNPR	1	599
-0.493906	S	3			0.906736	0.00258162	53.525	32.207	53.525	0.20353	4200600	2848200	1352400	354	Q7KZ85-2;Q7KZ85	354;1535	Q7KZ85-2	Q7KZ85-2	Transcription elongation factor SPT6	SUPT6H	PGITPSSSSRTRTPASINATPANINLADLTR	T(0.451)RT(0.573)PAS(0.907)INAT(0.07)PANINLADLTR	2	593
-0.493906	T	3			0.572816	0.00258162	53.525	32.207	53.525	0.20353	4200600	2848200	1352400	351	Q7KZ85-2;Q7KZ85	351;1532	Q7KZ85-2	Q7KZ85-2	Transcription elongation factor SPT6	SUPT6H	DPVPGITPSSSSRTRTPASINATPANINLAD	T(0.451)RT(0.573)PAS(0.907)INAT(0.07)PANINLADLTR	2	593
-0.495207	S	2			0.989168	0.00601383	91.701	57.615	91.701	-0.22387	1425600	853870	571710	79	D6RCR4;D6R9W4;Q16643;Q16643-2;A8MV58	79;141;142;144;142	D6RCR4	D6RCR4	Drebrin	DBN1	GAIGQRLSNGLARLSSPVLHRLRLREDENA_	LS(0.011)S(0.989)PVLHR	1	34
-0.495919	S	3			1	0.00551133	51.771	51.771	51.771	-0.50515	3855300	2356900	1498400	46	B5ME58;C9JS29;H9KVB4;O15417-2;O15417	46;46;991;991;991	B5ME58	B5ME58	Trinucleotide repeat-containing gene 18 protein	TNRC18	PGLAAGPAGTYGKAVSPPPSPRASPVAALKA	AVS(1)PPPS(1)PRAS(1)PVAALK	3	114
-0.495919	S	3			1	0.00551133	51.771	51.771	51.771	-0.50515	3855300	2356900	1498400	50	B5ME58;C9JS29;H9KVB4;O15417-2;O15417	50;50;995;995;995	B5ME58	B5ME58	Trinucleotide repeat-containing gene 18 protein	TNRC18	AGPAGTYGKAVSPPPSPRASPVAALKAKVIQ	AVS(1)PPPS(1)PRAS(1)PVAALK	3	114
-0.495919	S	3			1	0.00551133	51.771	51.771	51.771	-0.50515	3855300	2356900	1498400	54	B5ME58;C9JS29;H9KVB4;O15417-2;O15417	54;54;999;999;999	B5ME58	B5ME58	Trinucleotide repeat-containing gene 18 protein	TNRC18	GTYGKAVSPPPSPRASPVAALKAKVIQKLED	AVS(1)PPPS(1)PRAS(1)PVAALK	3	114
-0.497975	S	3			0.980817	5.85194e-05	86.141	86.141	84.107	0.34319	35924000	21795000	14129000	129	Q8WXI9	129	Q8WXI9	Q8WXI9	Transcriptional repressor p66-beta	GATAD2B	PERGRLTPSPDIIVLSDNEASSPRSSSRMEE	GRLT(0.274)PS(0.726)PDIIVLS(0.981)DNEAS(0.199)S(0.82)PR	3;4	624
-0.498403	S	2			0.695446	0.0346212	45.876	10.384	45.876	-1.098	5136100	3157100	1979000	81	Q9Y5L4	81	Q9Y5L4	Q9Y5L4	Mitochondrial import inner membrane translocase subunit Tim13	TIMM13	IAMCMDRYMDAWNTVSRAYNSRLQRERANM_	YMDAWNT(0.289)VS(0.695)RAY(0.004)NS(0.012)R		720
-0.500422	S	2			0.999998	7.09244e-37	222.93	222.93	222.93	0.20054	4313700	2659300	1654500	303	H7BY83;F8W913;Q5JSH3-2;Q5JSH3	303;378;403;403	H7BY83	H7BY83	WD repeat-containing protein 44	WDR44	IMRRTKEYVSNDAAQSDDEEKLQSQPTDTDG	EYVSNDAAQS(1)DDEEK	1	331
-0.501443	S	2			0.915401	0.000349695	63.869	63.869	55.208	-0.98457	20458000	12529000	7928900	394	F5H3D6;Q14527-2;Q14527	394;275;397	F5H3D6	F5H3D6	Helicase-like transcription factor	HLTF	SSRPKRRKTAVQYIESSDSEEIETSELPQKM	T(0.129)AVQY(0.123)IES(0.915)S(0.916)DS(0.916)EEIETS(0.001)ELPQK	3	295
-0.501443	S	3			0.935966	0.000349695	63.869	63.869	63.869	0.058057	20458000	12529000	7928900	395	F5H3D6;Q14527-2;Q14527	395;276;398	F5H3D6	F5H3D6	Helicase-like transcription factor	HLTF	SRPKRRKTAVQYIESSDSEEIETSELPQKMK	T(0.145)AVQY(0.108)IES(0.835)S(0.936)DS(0.971)EEIET(0.004)S(0.001)ELPQK	3	295
-0.501443	S	3			0.971409	0.000349695	63.869	63.869	63.869	0.058057	20458000	12529000	7928900	397	F5H3D6;Q14527-2;Q14527	397;278;400	F5H3D6	F5H3D6	Helicase-like transcription factor	HLTF	PKRRKTAVQYIESSDSEEIETSELPQKMKGK	T(0.145)AVQY(0.108)IES(0.835)S(0.936)DS(0.971)EEIET(0.004)S(0.001)ELPQK	3	295
-0.50228	S	2			1	6.53541e-34	217.65	217.65	217.65	0.11426	19369000	11792000	7577500	258	C9JRP1;B6DY53;Q9Y6M7-4;Q9Y6M7-3;Q9Y6M7-2;B5M452;B2CI53;D3K174	258;263;168;168;258;263;263;267	C9JRP1	C9JRP1	Anion exchange protein;Sodium bicarbonate cotransporter 3	SLC4A7	DPHLLERNGILASPQSAPGNLDNSKSGEIKG	NGILASPQS(1)APGNLDNSK	1	47
-0.503855	S	2	+		1	0.0179604	57.532	15.707	57.532	-1.6511	1642400	960270	682100	382			REV__Q9H0K1	REV__Q9H0K1				MPS(1)PQNALMIK	1	737
-0.509471	S	2			1	0.0308813	40.352	9.6649	40.352	1.4058	114650	47952	66697	28	C9JUH5;Q9Y6X1	28;28	C9JUH5	C9JUH5	Stress-associated endoplasmic reticulum protein 1	SERP1	KHSKNITQRGNVAKTSRNAPEEKASVGPWLL	T(1)S(1)RNAPEEK	2	171
-0.524562	S	3			0.588746	2.74257e-06	94.73	94.73	94.73	0.26491	7796700	4682700	3114000	428	B3KU50;E7EWI7;H0YM23;O75179-4;G5E964;E7EUV3;O75179-2;O75179	428;1451;1928;1451;1793;1931;2043;2044	B3KU50	B3KU50	Ankyrin repeat domain-containing protein 17	ANKRD17	YPMPTAKEHYPVSSPSSPSPPAQPGGVSRNS	EHYPVS(0.03)S(0.142)PS(0.589)S(0.241)PS(0.999)PPAQPGGVSR	2	58
-0.524562	S	3			0.998509	2.74257e-06	94.73	94.73	94.73	0.26491	7796700	4682700	3114000	431	B3KU50;E7EWI7;H0YM23;O75179-4;G5E964;E7EUV3;O75179-2;O75179	431;1454;1931;1454;1796;1934;2046;2047	B3KU50	B3KU50	Ankyrin repeat domain-containing protein 17	ANKRD17	PTAKEHYPVSSPSSPSPPAQPGGVSRNSPLD	EHYPVS(0.03)S(0.142)PS(0.589)S(0.241)PS(0.999)PPAQPGGVSR	2	58
-0.52533	S	2			1	1.53741e-06	111.81	111.81	82.339	-0.33678	133050000	86675000	46375000	106	Q5STZ8;E9PC67;F8VQZ0;Q8NE71;F5GYK6;Q8NE71-2	106;106;105;105;8;105	Q5STZ8	Q5STZ8	ATP-binding cassette sub-family F member 1	ABCF1	DDGEEKELMERLKKLSVPTSDEEDEVPAPKP	KLS(1)VPT(1)S(1)DEEDEVPAPKPR	3	235
-0.526639	S	2			1	3.17952e-10	178.47	42.141	98.508	0.14466	5160100	3175500	1984700	131	F5H777;Q8N4S0-2;Q8N4S0	131;131;131	F5H777	F5H777	Coiled-coil domain-containing protein 82	CCDC82	IKHRNIDLQDQEKHLSQEDNDLNKQTGQIIE	HLS(1)QEDNDLNK	1	312
-0.53598	S	2			0.999362	0.0297019	41.227	25.004	41.227	0.0063547	197680	129500	68186	1805	Q5VT06	1805	Q5VT06	Q5VT06	Centrosome-associated protein 350	CEP350	KLQEKLKSAGESKLDSHSDDDTKDNKATSPG	LDS(0.999)HS(0.995)DDDT(0.006)K	2	582
-0.53598	S	2			0.994908	0.0297019	41.227	25.004	41.227	0.0063547	197680	129500	68186	1807	Q5VT06	1807	Q5VT06	Q5VT06	Centrosome-associated protein 350	CEP350	QEKLKSAGESKLDSHSDDDTKDNKATSPGPT	LDS(0.999)HS(0.995)DDDT(0.006)K	2	582
-0.537738	S	2			0.677358	0.000344413	97.235	85.034	97.235	-0.17776	1950200	1140500	809720	244	H7BZX1;H7C1R7;H7BZK1;H7BXR3;E9PAS5;O94875-5;O94875-3;C9JKV9;O94875-2;G3XAI0;O94875-4;H7BXR4;E9PAW4;O94875-7;O94875	244;174;242;416;369;416;370;386;391;391;416;456;549;202;298	H7BZX1	H7BZX1	Sorbin and SH3 domain-containing protein 2	SORBS2	DLPGSSTTLTKSFTSSSPSSPSRAK______	SFTS(0.14)S(0.677)S(0.193)PS(0.276)S(0.645)PS(0.069)R	2	166
-0.537738	S	2			0.644985	0.000344413	97.235	85.034	97.235	-0.17776	1950200	1140500	809720	248	H7BZX1;H7C1R7;H7BZK1;H7BXR3;E9PAS5;O94875-5;O94875-3;C9JKV9;O94875-2;G3XAI0;O94875-4;H7BXR4;E9PAW4;O94875-7;O94875	248;178;246;420;373;420;374;390;395;395;420;460;553;206;302	H7BZX1	H7BZX1	Sorbin and SH3 domain-containing protein 2	SORBS2	SSTTLTKSFTSSSPSSPSRAK__________	SFTS(0.14)S(0.677)S(0.193)PS(0.276)S(0.645)PS(0.069)R	2	166
-0.544351	S	2	+		1	0.0172543	55.66	24.787	55.66	-0.37224	20008000	13168000	6840700	945			REV__F5H7I7	REV__F5H7I7				EGEEVS(1)IS(1)VDK	2	730
-0.544351	S	2	+		1	0.0172543	55.66	24.787	55.66	-0.37224	20008000	13168000	6840700	947			REV__F5H7I7	REV__F5H7I7				EGEEVS(1)IS(1)VDK	2	730
-0.546561	S	3			0.855727	0.00992665	41.884	41.884	41.884	-0.086688	23450000	15223000	8227500	553	E9PMS6;E9PMT2;F8WD26;Q8WWI1-3;E9PLH4;Q8WWI1-4;Q8WWI1-2;Q8WWI1;E9PMP7;H0Y424	553;703;988;654;703;988;988;988;602;612	E9PMS6	E9PMS6	LIM domain only protein 7	LMO7	QKEVAATEEDVTRLPSPTSPFSSLSQDQAAT	EVAAT(0.005)EEDVT(0.006)RLPS(0.856)PT(0.274)S(0.263)PFS(0.259)S(0.261)LS(0.066)QDQAAT(0.005)S(0.005)K	2	259
-0.547447	S	3			0.979625	0.00705268	47.548	47.548	47.548	-0.10309	3857200	2474200	1383000	585	F5H5M9;F5H865;Q9UKE5-8;Q9UKE5-5;Q9UKE5-7;Q9UKE5-3;Q9UKE5-6;Q9UKE5-2;Q9UKE5-4;Q9UKE5	585;611;556;556;585;585;611;611;640;640	F5H5M9	F5H5M9	TRAF2 and NCK-interacting protein kinase	TNIK	ALNVTSHRVEMPRQNSDPTSENPPLPTRIEK	QNS(0.98)DPT(0.01)S(0.01)ENPPLPTRIEK	1	305
-0.555905	S	2			0.998335	0.00605571	73.498	45.56	73.498	0.36255	3561700	2328400	1233300	274	O43610	274	O43610	O43610	Protein sprouty homolog 3	SPRY3	GCRCKRHTNTVCRKISSGSAPFPKAQEKSV_	KIS(0.998)S(0.604)GS(0.398)APFPK	2	433
-0.555905	S	2			0.603514	0.00605571	73.498	45.56	73.498	0.36255	3561700	2328400	1233300	275	O43610	275	O43610	O43610	Protein sprouty homolog 3	SPRY3	CRCKRHTNTVCRKISSGSAPFPKAQEKSV__	KIS(0.998)S(0.604)GS(0.398)APFPK	2	433
-0.562304	S	3			0.922421	0.0110489	40.208	40.208	40.208	-0.27425	8444700	5488000	2956600	70	Q3KQU3-2;Q3KQU3-4;Q3KQU3;E9PLH3;C9JIR3	70;70;70;31;31	Q3KQU3-2	Q3KQU3-2	MAP7 domain-containing protein 1	MAP7D1	MKNATSSKQLPLEPESPSGQVGPRPAPPQEE	QLPLEPES(0.922)PS(0.223)GQVGPRPAPPQEES(0.578)PS(0.202)S(0.074)EAK	2	566
-0.562304	S	3			0.578348	0.0110489	40.208	40.208	40.208	-0.27425	8444700	5488000	2956600	86	Q3KQU3-2;Q3KQU3-4;Q3KQU3;E9PLH3;C9JIR3	86;86;86;47;47	Q3KQU3-2	Q3KQU3-2	MAP7 domain-containing protein 1	MAP7D1	PSGQVGPRPAPPQEESPSSEAKSRGPTPPAM	QLPLEPES(0.922)PS(0.223)GQVGPRPAPPQEES(0.578)PS(0.202)S(0.074)EAK	2	566
-0.570015	S	2			1	0.00694209	97.767	47.779	97.767	-0.34372	22080000	13985000	8094900	705	Q13207	705	Q13207	Q13207	T-box transcription factor TBX2	TBX2	SIQRLVSGLESQRALSPGRESPK________	ALS(1)PGRES(1)PK	2	539
-0.570015	S	2			1	0.00694209	97.767	47.779	97.767	-0.34372	22080000	13985000	8094900	710	Q13207	710	Q13207	Q13207	T-box transcription factor TBX2	TBX2	VSGLESQRALSPGRESPK_____________	ALS(1)PGRES(1)PK	2	539
-0.571772	S	3			0.984169	0.00124185	50.924	40.067	50.924	0.084693	6026100	3497600	2528500	658	P98175-4;P98175-3;P98175-2;P98175	658;659;735;736	P98175-4	P98175-4	RNA-binding protein 10	RBM10	RPSPPRGLVAAYSGESDSEEEQERGGPEREE	GLVAAY(0.009)S(0.023)GES(0.984)DS(0.984)EEEQERGGPEREEK	2	512
-0.571772	S	3			0.984169	0.00124185	50.924	40.067	50.924	0.084693	6026100	3497600	2528500	660	P98175-4;P98175-3;P98175-2;P98175	660;661;737;738	P98175-4	P98175-4	RNA-binding protein 10	RBM10	SPPRGLVAAYSGESDSEEEQERGGPEREEKL	GLVAAY(0.009)S(0.023)GES(0.984)DS(0.984)EEEQERGGPEREEK	2	512
-0.572544	S	2			0.802646	0.000134772	82.904	48.686	82.904	-0.051416	20007000	10976000	9031000	340	B4DR64;P17812	340;571	B4DR64	B4DR64	CTP synthase 1	CTPS1	QKGCRLSPRDTYSDRSGSSSPDSEITELKFP	S(0.803)GS(0.399)S(0.399)S(0.399)PDS(0.001)EITELKFPSINHD	2	86
-0.574648	S	3			1	3.83617e-20	191.45	191.45	114.92	0.02486	34107000	22171000	11936000	107	O60841	107	O60841	O60841	Eukaryotic translation initiation factor 5B	EIF5B	TSKDKKKKGQKGKKQSFDDNDSEELEDKDSK	KQS(1)FDDNDS(1)EELEDKDSK	2	441
-0.578219	S	2			0.999928	2.85994e-06	152.38	152.38	152.38	0.21418	3816600	2387900	1428700	505	Q9H0B6-2;Q9H0B6;A8MZ87	505;582;443	Q9H0B6-2	Q9H0B6-2	Kinesin light chain 2	KLC2	GTPQEPPNPRMKRASSLNFLNKSVEEPTQPG	ASS(1)LNFLNK	1	667
-0.582145	S	3			0.999308	0.015135	43.155	43.155	43.155	-1.2161	5627300	3441900	2185500	464	A6NNN6;H0YBA1;E7EV56;E7ETA6;Q15154-2;Q15154	464;505;1711;1757;1710;1765	A6NNN6	A6NNN6	Pericentriolar material 1 protein	PCM1	QTQTSEVYDGPKNVRSDISDQEEDEESEGCP	NVRS(0.999)DIS(0.999)DQEEDEES(0.001)EGCPVSINLSK		28
-0.582145	S	3			0.998869	0.015135	43.155	43.155	43.155	-1.2161	5627300	3441900	2185500	467	A6NNN6;H0YBA1;E7EV56;E7ETA6;Q15154-2;Q15154	467;508;1714;1760;1713;1768	A6NNN6	A6NNN6	Pericentriolar material 1 protein	PCM1	TSEVYDGPKNVRSDISDQEEDEESEGCPVSI	NVRS(0.999)DIS(0.999)DQEEDEES(0.001)EGCPVSINLSK		28
-0.59538	T	2			0.9978	0.000122152	110.32	88.966	110.32	-0.38789	2340700	1481600	859110	606	Q2M2I8-2;Q2M2I8;E9PG46	606;606;606	Q2M2I8-2	Q2M2I8-2	AP2-associated protein kinase 1	AAK1	PAIQAPVRQQPKVQTTPPPAVQGQKVGSLTP	VQT(0.002)T(0.998)PPPAVQGQK	1	563
-0.600621	S	2			0.619803	0.0117391	60.307	36.316	60.307	-0.32401	1863100	1284700	578380	658	Q32MZ4-3;Q32MZ4-2;Q32MZ4	658;690;714	Q32MZ4-3	Q32MZ4-3	Leucine-rich repeat flightless-interacting protein 1	LRRFIP1	GVAKDNAKIDGATQSSPAEPKSEDADRCTLP	IDGAT(0.207)QS(0.173)S(0.62)PAEPK	1	564
-0.601825	S	2			1	4.4752e-05	134.18	134.18	134.18	-0.28373	3956100	2314300	1641800	313	O95425-2;O95425	313;707	O95425-2	O95425-2	Supervillin	SVIL	LSVAAKRLLFREMEKSFDEQNVPKRRSRNTA	S(1)FDEQNVPK	1	457
-0.60395	S	2			0.863547	3.50794e-08	130.72	83.771	130.72	-0.3105	5524200	3643600	1880700	27	P29966	27	P29966	P29966	Myristoylated alanine-rich C-kinase substrate	MARCKS	GEAAAERPGEAAVASSPSKANGQENGHVKVN	GEAAAERPGEAAVAS(0.008)S(0.864)PS(0.128)K	1	489
-0.605201	S	2			0.987918	8.62431e-07	125.03	125.03	125.03	0.27795	3335100	2138700	1196400	93	Q15651	93	Q15651	Q15651	High mobility group nucleosome-binding domain-containing protein 3	HMGN3	SENGETKAEEAQKTESVDNEGE_________	AEEAQKT(0.012)ES(0.988)VDNEGE	1	556
-0.609222	T	3			0.891628	0.00909228	40.533	40.533	40.533	0.63981	9955300	5848200	4107100	1788	P46821	1788	P46821	P46821	Microtubule-associated protein 1B;MAP1B heavy chain;MAP1 light chain LC1	MAP1B	LEGEKLSPKSDISPLTPRESSPLYSPTFSDS	S(0.003)DIS(0.005)PLT(0.892)PRES(0.495)S(0.498)PLY(0.093)S(0.145)PT(0.192)FS(0.177)DS(0.213)T(0.213)S(0.074)AVK	3	497
-0.611513	S	4			0.507393	0.000827404	80.362	80.362	55.208	-0.070229	4635400	3001100	1634300	158	G5E972;P42167-2;P42167;H0YJH7;P42166	158;158;158;65;158	G5E972	G5E972	Lamina-associated polypeptide 2, isoforms beta/gamma;Thymopoietin;Thymopentin;Lamina-associated polypeptide 2, isoform alpha;Thymopoietin;Thymopentin	TMPO	EKKLLKLREQGTESRSSTPLPTISSSAENTR	LREQGT(0.5)ES(0.5)RS(0.507)S(0.508)T(0.508)PLPT(0.304)IS(0.102)S(0.035)S(0.035)AENTR	3	357
-0.611513	S	4			0.507882	0.000557287	80.362	80.362	55.208	-0.070229	4635400	3001100	1634300	159	G5E972;P42167-2;P42167;H0YJH7;P42166	159;159;159;66;159	G5E972	G5E972	Lamina-associated polypeptide 2, isoforms beta/gamma;Thymopoietin;Thymopentin;Lamina-associated polypeptide 2, isoform alpha;Thymopoietin;Thymopentin	TMPO	KKLLKLREQGTESRSSTPLPTISSSAENTRQ	LREQGT(0.5)ES(0.5)RS(0.507)S(0.508)T(0.508)PLPT(0.304)IS(0.102)S(0.035)S(0.035)AENTR	3	357
-0.611513	T	4			0.500169	0.00646645	55.208	55.208	55.208	-0.070229	4635400	3001100	1634300	154	G5E972;P42167-2;P42167;H0YJH7;P42166	154;154;154;61;154	G5E972	G5E972	Lamina-associated polypeptide 2, isoforms beta/gamma;Thymopoietin;Thymopentin;Lamina-associated polypeptide 2, isoform alpha;Thymopoietin;Thymopentin	TMPO	RKLYEKKLLKLREQGTESRSSTPLPTISSSA	LREQGT(0.5)ES(0.5)RS(0.507)S(0.508)T(0.508)PLPT(0.304)IS(0.102)S(0.035)S(0.035)AENTR	3	357
-0.611513	T	4			0.507882	0.000557287	80.362	80.362	55.208	-0.070229	4635400	3001100	1634300	160	G5E972;P42167-2;P42167;H0YJH7;P42166	160;160;160;67;160	G5E972	G5E972	Lamina-associated polypeptide 2, isoforms beta/gamma;Thymopoietin;Thymopentin;Lamina-associated polypeptide 2, isoform alpha;Thymopoietin;Thymopentin	TMPO	KLLKLREQGTESRSSTPLPTISSSAENTRQN	LREQGT(0.5)ES(0.5)RS(0.507)S(0.508)T(0.508)PLPT(0.304)IS(0.102)S(0.035)S(0.035)AENTR	3	357
[truncated: 165 more rows]
